# Supplementary material for: Targeted detection of Dehalococcoides mccartyi microbial protein biomarkers as indicators of reductive dechlorination activity in contaminated groundwater
Source: Sci Rep. 2019 Jul 22;9:10604. doi: 10.1038/s41598-019-46901-6 (PMC6646388; doi:10.1038/s41598-019-46901-6)
Supplement: Supplementary file 2 — Supplemental Table S1 [file 41598_2019_46901_MOESM2_ESM.xlsx]

## Sheet: Cover_Sheet
Table S1. Global proteomics results from the analysis of pure cultures of Dhc strains 195, FL2 and BAV1 (n=2 biological replicates).
Table of contents
Sheet 1: Strain 195 global proteomics dataset.
Sheet 2: Strain FL2 global proteomics dataset.
Sheet 3: Strain BAV1 global proteomics dataset.

## Sheet: 195
	195 (n=2, biological replicates)
					Normalized MS1 intensities (log2)
	Accession	Description	% Coverage	Distinct peptides	BioRep1	BioRep2	Average	Std. Error of Mean	Abundance ranks
	tr|Q3Z6L4|Q3Z6L4_DEHM1	10 kDa chaperonin OS=Dehalococcoides mccartyi (strain ATCC BAA-2266 / KCTC 15142 / 195) GN=groS PE=3 SV=1	95.9184	16	27.4819	28.1149	27.7984	0.316492	1
	tr|Q3ZAB8|Q3ZAB8_DEHM1	Trichloroethene reductive dehalogenase OS=Dehalococcoides mccartyi (strain ATCC BAA-2266 / KCTC 15142 / 195) GN=tceA PE=4 SV=1	81.2274	69	27.6139	27.9204	27.7672	0.153245	2
	sp|Q3Z6L3|CH60_DEHM1	60 kDa chaperonin OS=Dehalococcoides mccartyi (strain ATCC BAA-2266 / KCTC 15142 / 195) GN=groL PE=3 SV=1	93.4823	85	27.6109	27.6859	27.6484	0.037485	3
	sp|Q3Z7S9|EFTU_DEHM1	Elongation factor Tu OS=Dehalococcoides mccartyi (strain ATCC BAA-2266 / KCTC 15142 / 195) GN=tuf PE=3 SV=1	80	36	26.5478	26.5883	26.568	0.020219	4
	tr|Q3ZAF4|Q3ZAF4_DEHM1	Uncharacterized protein OS=Dehalococcoides mccartyi (strain ATCC BAA-2266 / KCTC 15142 / 195) GN=DET0040 PE=4 SV=1	65.5367	18	26.4365	26.4098	26.4232	0.0133527	5
	tr|Q3Z6N3|Q3Z6N3_DEHM1	BNR/Asp-box repeat domain protein OS=Dehalococcoides mccartyi (strain ATCC BAA-2266 / KCTC 15142 / 195) GN=DET1407 PE=4 SV=1	36.8631	25	26.2937	26.1855	26.2396	0.0540799	6
	sp|Q3Z7T6|RL7_DEHM1	50S ribosomal protein L7/L12 OS=Dehalococcoides mccartyi (strain ATCC BAA-2266 / KCTC 15142 / 195) GN=rplL PE=3 SV=1	96.7742	18	25.9132	26.5627	26.2379	0.324722	7
	tr|Q3Z8G1|Q3Z8G1_DEHM1	Uncharacterized protein OS=Dehalococcoides mccartyi (strain ATCC BAA-2266 / KCTC 15142 / 195) GN=DET0754 PE=4 SV=1	87.3072	125	26.137	26.326	26.2315	0.0945035	8
	tr|Q3ZA86|Q3ZA86_DEHM1	[Ni/Fe] hydrogenase, iron-sulfur cluster-binding subunit, putative OS=Dehalococcoides mccartyi (strain ATCC BAA-2266 / KCTC 15142 / 195) GN=DET0112 PE=4 SV=1	85.3933	30	26.2129	25.9985	26.1057	0.107231	9
	sp|Q3Z891|ILVC_DEHM1	Ketol-acid reductoisomerase (NADP(+)) OS=Dehalococcoides mccartyi (strain ATCC BAA-2266 / KCTC 15142 / 195) GN=ilvC PE=3 SV=1	75.3012	32	26.1402	25.9856	26.0629	0.0773241	10
	tr|Q3Z7G1|Q3Z7G1_DEHM1	Glutamine synthetase, type I OS=Dehalococcoides mccartyi (strain ATCC BAA-2266 / KCTC 15142 / 195) GN=glnA PE=3 SV=1	87.8104	45	25.8937	26.0242	25.9589	0.0652152	11
	tr|Q3ZA88|Q3ZA88_DEHM1	[Ni/Fe] hydrogenase, group 1, large subunit, putative OS=Dehalococcoides mccartyi (strain ATCC BAA-2266 / KCTC 15142 / 195) GN=DET0110 PE=3 SV=1	67.3004	43	25.8875	25.9372	25.9124	0.0248394	12
	tr|Q3ZA14|Q3ZA14_DEHM1	Formate dehydrogenase, alpha subunit OS=Dehalococcoides mccartyi (strain ATCC BAA-2266 / KCTC 15142 / 195) GN=DET0187 PE=3 SV=1	72.709	66	25.8772	25.693	25.7851	0.0921012	13
	tr|Q3Z6I7|Q3Z6I7_DEHM1	Ribosomal subunit interface protein, putative OS=Dehalococcoides mccartyi (strain ATCC BAA-2266 / KCTC 15142 / 195) GN=DET1459 PE=4 SV=1	89.9441	23	25.7077	25.8123	25.76	0.0523088	14
	tr|Q3Z8T5|Q3Z8T5_DEHM1	Radical SAM domain protein OS=Dehalococcoides mccartyi (strain ATCC BAA-2266 / KCTC 15142 / 195) GN=DET0622 PE=4 SV=1	81.9277	28	25.8489	25.5641	25.7065	0.142428	15
	sp|Q3Z950|RL13_DEHM1	50S ribosomal protein L13 OS=Dehalococcoides mccartyi (strain ATCC BAA-2266 / KCTC 15142 / 195) GN=rplM PE=3 SV=1	88.8112	19	25.4121	25.8542	25.6332	0.221057	16
	sp|Q3Z6P1|DNAK_DEHM1	Chaperone protein DnaK OS=Dehalococcoides mccartyi (strain ATCC BAA-2266 / KCTC 15142 / 195) GN=dnaK PE=3 SV=1	80.2198	73	25.3812	25.8809	25.631	0.249844	17
	tr|Q3Z8Y9|Q3Z8Y9_DEHM1	UPF0109 protein DET0567 OS=Dehalococcoides mccartyi (strain ATCC BAA-2266 / KCTC 15142 / 195) GN=DET0567 PE=3 SV=1	72	8	25.5874	25.653	25.6202	0.0328166	18
	tr|Q3Z7R6|Q3Z7R6_DEHM1	Uncharacterized protein OS=Dehalococcoides mccartyi (strain ATCC BAA-2266 / KCTC 15142 / 195) GN=DET1013 PE=4 SV=1	90.3614	10	25.2876	25.8962	25.5919	0.304305	19
	tr|Q3Z7U7|Q3Z7U7_DEHM1	Myo-inositol-1-phosphate synthase family protein OS=Dehalococcoides mccartyi (strain ATCC BAA-2266 / KCTC 15142 / 195) GN=DET0979 PE=4 SV=1	84.8649	35	25.5773	25.4297	25.5035	0.0737538	20
	tr|Q3Z671|Q3Z671_DEHM1	Peroxiredoxin OS=Dehalococcoides mccartyi (strain ATCC BAA-2266 / KCTC 15142 / 195) GN=DET1581 PE=3 SV=1	80.7512	24	25.4322	25.3997	25.4159	0.0162201	21
	tr|Q3Z759|Q3Z759_DEHM1	DNA polymerase III subunit beta OS=Dehalococcoides mccartyi (strain ATCC BAA-2266 / KCTC 15142 / 195) GN=dnaN PE=4 SV=1	67.7249	32	25.311	25.3951	25.353	0.0420906	22
	sp|Q3Z9H6|RS2_DEHM1	30S ribosomal protein S2 OS=Dehalococcoides mccartyi (strain ATCC BAA-2266 / KCTC 15142 / 195) GN=rpsB PE=3 SV=1	92.6531	41	25.6104	25.0863	25.3484	0.262069	23
	sp|Q3Z975|RS3_DEHM1	30S ribosomal protein S3 OS=Dehalococcoides mccartyi (strain ATCC BAA-2266 / KCTC 15142 / 195) GN=rpsC PE=3 SV=1	91.0072	41	25.3443	25.3193	25.3318	0.0124873	24
	tr|Q3ZAA0|Q3ZAA0_DEHM1	Uncharacterized protein OS=Dehalococcoides mccartyi (strain ATCC BAA-2266 / KCTC 15142 / 195) GN=DET0098 PE=4 SV=1	73.2673	13	25.2771	25.3621	25.3196	0.0425066	25
	sp|Q3Z8Z4|ATPA_DEHM1	ATP synthase subunit alpha OS=Dehalococcoides mccartyi (strain ATCC BAA-2266 / KCTC 15142 / 195) GN=atpA PE=3 SV=1	49.7018	36	25.4356	25.186	25.3108	0.124802	26
	sp|Q3Z943|METK_DEHM1	S-adenosylmethionine synthase OS=Dehalococcoides mccartyi (strain ATCC BAA-2266 / KCTC 15142 / 195) GN=metK PE=3 SV=1	73.1527	41	25.375	25.235	25.305	0.070002	27
	tr|Q3Z6A8|Q3Z6A8_DEHM1	Uncharacterized protein OS=Dehalococcoides mccartyi (strain ATCC BAA-2266 / KCTC 15142 / 195) GN=DET1543 PE=4 SV=1	62.8159	11	25.2149	25.375	25.2949	0.0800262	28
	tr|Q3Z9H1|Q3Z9H1_DEHM1	Uncharacterized protein OS=Dehalococcoides mccartyi (strain ATCC BAA-2266 / KCTC 15142 / 195) GN=DET0383 PE=4 SV=1	74.6094	27	25.5248	24.8938	25.2093	0.315502	29
	tr|Q3Z761|Q3Z761_DEHM1	Fructose-1,6-bisphosphate aldolase/phosphatase OS=Dehalococcoides mccartyi (strain ATCC BAA-2266 / KCTC 15142 / 195) GN=fbp PE=3 SV=1	69.0411	26	25.2086	25.1664	25.1875	0.0210869	30
	sp|Q3Z953|RPOA_DEHM1	DNA-directed RNA polymerase subunit alpha OS=Dehalococcoides mccartyi (strain ATCC BAA-2266 / KCTC 15142 / 195) GN=rpoA PE=3 SV=1	81.5152	37	25.2219	25.1501	25.186	0.0358886	31
	tr|Q3Z7N3|Q3Z7N3_DEHM1	Conserved domain protein OS=Dehalococcoides mccartyi (strain ATCC BAA-2266 / KCTC 15142 / 195) GN=DET1051 PE=4 SV=1	95	11	24.9304	25.2721	25.1013	0.170889	32
	sp|Q3Z7N7|RS6_DEHM1	30S ribosomal protein S6 OS=Dehalococcoides mccartyi (strain ATCC BAA-2266 / KCTC 15142 / 195) GN=rpsF PE=3 SV=1	90.8257	18	25.1455	24.8917	25.0186	0.126946	33
	sp|Q3Z981|RL3_DEHM1	50S ribosomal protein L3 OS=Dehalococcoides mccartyi (strain ATCC BAA-2266 / KCTC 15142 / 195) GN=rplC PE=3 SV=1	88.7805	37	24.6426	25.3805	25.0115	0.368952	34
	tr|Q3Z6Q6|Q3Z6Q6_DEHM1	Nicotinate-nucleotide pyrophosphorylase OS=Dehalococcoides mccartyi (strain ATCC BAA-2266 / KCTC 15142 / 195) GN=nadC PE=3 SV=1	80.7018	27	24.9095	24.9626	24.936	0.026537	35
	sp|Q3Z954|RS4_DEHM1	30S ribosomal protein S4 OS=Dehalococcoides mccartyi (strain ATCC BAA-2266 / KCTC 15142 / 195) GN=rpsD PE=3 SV=1	84.058	27	25.0001	24.8385	24.9193	0.0807723	36
	sp|Q3Z982|RS10_DEHM1	30S ribosomal protein S10 OS=Dehalococcoides mccartyi (strain ATCC BAA-2266 / KCTC 15142 / 195) GN=rpsJ PE=3 SV=1	65.6863	8	24.6453	25.1677	24.9065	0.261205	37
	sp|Q3Z7N9|RS18_DEHM1	30S ribosomal protein S18 OS=Dehalococcoides mccartyi (strain ATCC BAA-2266 / KCTC 15142 / 195) GN=rpsR PE=3 SV=1	80.9524	15	25.2215	24.5597	24.8906	0.330905	38
	sp|Q3Z966|RL6_DEHM1	50S ribosomal protein L6 OS=Dehalococcoides mccartyi (strain ATCC BAA-2266 / KCTC 15142 / 195) GN=rplF PE=3 SV=1	88.4615	24	24.7798	24.9934	24.8866	0.106805	39
	tr|Q3Z8I7|Q3Z8I7_DEHM1	Pyruvic-ferredoxin oxidoreductase, gamma subunit OS=Dehalococcoides mccartyi (strain ATCC BAA-2266 / KCTC 15142 / 195) GN=porG PE=4 SV=1	92.6316	24	25.0307	24.6727	24.8517	0.178977	40
	tr|Q3Z9D3|Q3Z9D3_DEHM1	DegV family protein OS=Dehalococcoides mccartyi (strain ATCC BAA-2266 / KCTC 15142 / 195) GN=DET0421 PE=4 SV=1	93.9068	22	24.5617	25.1107	24.8362	0.274497	41
	sp|Q3Z965|RL18_DEHM1	50S ribosomal protein L18 OS=Dehalococcoides mccartyi (strain ATCC BAA-2266 / KCTC 15142 / 195) GN=rplR PE=3 SV=1	83.4711	15	24.9095	24.7581	24.8338	0.0756765	42
	sp|Q3Z8Z2|ATPB_DEHM1	ATP synthase subunit beta OS=Dehalococcoides mccartyi (strain ATCC BAA-2266 / KCTC 15142 / 195) GN=atpD PE=3 SV=1	77.1552	37	24.8337	24.7776	24.8056	0.0280714	43
	tr|Q3Z8W7|Q3Z8W7_DEHM1	Glyceraldehyde-3-phosphate dehydrogenase, type I OS=Dehalococcoides mccartyi (strain ATCC BAA-2266 / KCTC 15142 / 195) GN=gap PE=3 SV=1	80.5389	29	24.8959	24.7085	24.8022	0.0937037	44
	sp|Q3Z8Z6|ATPF_DEHM1	ATP synthase subunit b OS=Dehalococcoides mccartyi (strain ATCC BAA-2266 / KCTC 15142 / 195) GN=atpF PE=3 SV=1	69.2308	22	25.2008	24.3934	24.7971	0.403719	45
	tr|Q3Z7N8|Q3Z7N8_DEHM1	Single-stranded DNA-binding protein OS=Dehalococcoides mccartyi (strain ATCC BAA-2266 / KCTC 15142 / 195) GN=ssb PE=3 SV=1	78.5185	12	25.0142	24.5637	24.789	0.225237	46
	sp|Q3Z952|RL17_DEHM1	50S ribosomal protein L17 OS=Dehalococcoides mccartyi (strain ATCC BAA-2266 / KCTC 15142 / 195) GN=rplQ PE=3 SV=1	83.7607	15	24.9353	24.6424	24.7888	0.146446	47
	sp|Q3Z963|RL30_DEHM1	50S ribosomal protein L30 OS=Dehalococcoides mccartyi (strain ATCC BAA-2266 / KCTC 15142 / 195) GN=rpmD PE=3 SV=1	83.3333	9	24.6602	24.9123	24.7862	0.126037	48
	sp|Q3Z956|RS13_DEHM1	30S ribosomal protein S13 OS=Dehalococcoides mccartyi (strain ATCC BAA-2266 / KCTC 15142 / 195) GN=rpsM PE=3 SV=1	57.3643	23	24.5762	24.9729	24.7745	0.198382	49
	tr|Q3Z8V8|Q3Z8V8_DEHM1	D-3-phosphoglycerate dehydrogenase OS=Dehalococcoides mccartyi (strain ATCC BAA-2266 / KCTC 15142 / 195) GN=serA PE=3 SV=1	88.403	47	24.9424	24.5572	24.7498	0.192595	50
	tr|Q3Z8U2|Q3Z8U2_DEHM1	Hydrogenase, group 3, VhuA subunit, putative OS=Dehalococcoides mccartyi (strain ATCC BAA-2266 / KCTC 15142 / 195) GN=DET0615 PE=3 SV=1	66.5971	47	24.6673	24.825	24.7461	0.0788498	51
	tr|Q3Z667|Q3Z667_DEHM1	LemA family protein OS=Dehalococcoides mccartyi (strain ATCC BAA-2266 / KCTC 15142 / 195) GN=DET1586 PE=4 SV=1	78.1915	16	24.9991	24.4906	24.7448	0.254249	52
	sp|Q3Z984|RS7_DEHM1	30S ribosomal protein S7 OS=Dehalococcoides mccartyi (strain ATCC BAA-2266 / KCTC 15142 / 195) GN=rpsG PE=3 SV=1	71.1538	18	24.8131	24.6247	24.7189	0.094177	53
	sp|Q3Z971|RL14_DEHM1	50S ribosomal protein L14 OS=Dehalococcoides mccartyi (strain ATCC BAA-2266 / KCTC 15142 / 195) GN=rplN PE=3 SV=1	70.4918	15	24.225	25.209	24.717	0.492036	54
	sp|Q3Z979|RL23_DEHM1	50S ribosomal protein L23 OS=Dehalococcoides mccartyi (strain ATCC BAA-2266 / KCTC 15142 / 195) GN=rplW PE=3 SV=1	84.0426	12	24.9934	24.417	24.7052	0.288206	55
	sp|Q3Z985|RS12_DEHM1	30S ribosomal protein S12 OS=Dehalococcoides mccartyi (strain ATCC BAA-2266 / KCTC 15142 / 195) GN=rpsL PE=3 SV=1	78.4722	17	24.4049	24.9975	24.7012	0.296305	56
	tr|Q3Z6Y1|Q3Z6Y1_DEHM1	Uncharacterized protein OS=Dehalococcoides mccartyi (strain ATCC BAA-2266 / KCTC 15142 / 195) GN=DET1306 PE=4 SV=1	99.1304	22	23.7443	25.6463	24.6953	0.951012	57
	sp|Q3Z7T4|RL1_DEHM1	50S ribosomal protein L1 OS=Dehalococcoides mccartyi (strain ATCC BAA-2266 / KCTC 15142 / 195) GN=rplA PE=3 SV=1	71.308	24	24.6323	24.6865	24.6594	0.0270984	58
	tr|Q3Z942|Q3Z942_DEHM1	Adenosylhomocysteinase OS=Dehalococcoides mccartyi (strain ATCC BAA-2266 / KCTC 15142 / 195) GN=ahcY PE=3 SV=1	70.3349	39	24.6559	24.6467	24.6513	0.00461301	59
	tr|Q3Z8G0|Q3Z8G0_DEHM1	Uncharacterized protein OS=Dehalococcoides mccartyi (strain ATCC BAA-2266 / KCTC 15142 / 195) GN=DET0755 PE=4 SV=1	77.3504	50	24.79	24.5083	24.6491	0.140855	60
	sp|Q3Z7T3|RL11_DEHM1	50S ribosomal protein L11 OS=Dehalococcoides mccartyi (strain ATCC BAA-2266 / KCTC 15142 / 195) GN=rplK PE=3 SV=1	85.7143	14	23.9037	25.3127	24.6082	0.704489	61
	sp|Q3Z978|RL2_DEHM1	50S ribosomal protein L2 OS=Dehalococcoides mccartyi (strain ATCC BAA-2266 / KCTC 15142 / 195) GN=rplB PE=3 SV=1	86.1314	29	24.4437	24.7569	24.6003	0.156597	62
	sp|Q3Z6J2|RL25_DEHM1	50S ribosomal protein L25 OS=Dehalococcoides mccartyi (strain ATCC BAA-2266 / KCTC 15142 / 195) GN=rplY PE=3 SV=1	79.8165	19	24.4748	24.6988	24.5868	0.112	63
	sp|Q3Z964|RS5_DEHM1	30S ribosomal protein S5 OS=Dehalococcoides mccartyi (strain ATCC BAA-2266 / KCTC 15142 / 195) GN=rpsE PE=3 SV=1	75.5814	19	24.5105	24.6329	24.5717	0.0611985	64
	tr|Q3Z8H8|Q3Z8H8_DEHM1	Oxidoreductase, short chain dehydrogenase/reductase family OS=Dehalococcoides mccartyi (strain ATCC BAA-2266 / KCTC 15142 / 195) GN=DET0736 PE=4 SV=1	85.6061	23	24.541	24.5929	24.5669	0.0259588	65
	tr|Q3Z874|Q3Z874_DEHM1	SPFH domain/band 7 family domain protein OS=Dehalococcoides mccartyi (strain ATCC BAA-2266 / KCTC 15142 / 195) GN=DET0848 PE=4 SV=1	56.5543	21	24.3207	24.7733	24.547	0.226306	66
	sp|Q3Z967|RS8_DEHM1	30S ribosomal protein S8 OS=Dehalococcoides mccartyi (strain ATCC BAA-2266 / KCTC 15142 / 195) GN=rpsH PE=3 SV=1	90.8397	17	24.4104	24.6706	24.5405	0.130098	67
	sp|Q3Z9H3|PDXS_DEHM1	Pyridoxal 5'-phosphate synthase subunit PdxS OS=Dehalococcoides mccartyi (strain ATCC BAA-2266 / KCTC 15142 / 195) GN=pdxS PE=3 SV=1	66.2116	26	24.4336	24.6324	24.533	0.0994349	68
	tr|Q3Z987|Q3Z987_DEHM1	Phospho-2-dehydro-3-deoxyheptonate aldolase OS=Dehalococcoides mccartyi (strain ATCC BAA-2266 / KCTC 15142 / 195) GN=DET0468 PE=4 SV=1	72.6496	35	24.7071	24.3278	24.5174	0.18967	69
	tr|Q3Z7R8|Q3Z7R8_DEHM1	Uncharacterized protein OS=Dehalococcoides mccartyi (strain ATCC BAA-2266 / KCTC 15142 / 195) GN=DET1011 PE=4 SV=1	94.8718	8	23.1283	25.8837	24.506	1.3777	70
	sp|Q3Z949|RS9_DEHM1	30S ribosomal protein S9 OS=Dehalococcoides mccartyi (strain ATCC BAA-2266 / KCTC 15142 / 195) GN=rpsI PE=3 SV=1	78.0303	12	24.1757	24.8087	24.4922	0.316492	71
	tr|Q3Z797|Q3Z797_DEHM1	Riboflavin synthase, alpha subunit OS=Dehalococcoides mccartyi (strain ATCC BAA-2266 / KCTC 15142 / 195) GN=ribE PE=4 SV=1	49.2683	9	24.4233	24.5497	24.4865	0.0632279	72
	sp|Q3Z799|RISB_DEHM1	6,7-dimethyl-8-ribityllumazine synthase OS=Dehalococcoides mccartyi (strain ATCC BAA-2266 / KCTC 15142 / 195) GN=ribH PE=3 SV=1	80.6452	10	24.3839	24.5569	24.4704	0.0865111	73
	tr|Q3Z715|Q3Z715_DEHM1	Enoyl-[acyl-carrier-protein] reductase [NADH] OS=Dehalococcoides mccartyi (strain ATCC BAA-2266 / KCTC 15142 / 195) GN=DET1272 PE=3 SV=1	75.2688	23	24.5878	24.3476	24.4677	0.1201	74
	tr|Q3Z8W8|Q3Z8W8_DEHM1	Tubulin-like protein CetZ OS=Dehalococcoides mccartyi (strain ATCC BAA-2266 / KCTC 15142 / 195) GN=cetZ PE=3 SV=1	88.5204	40	24.7144	24.2128	24.4636	0.250843	75
	tr|Q3Z6P0|Q3Z6P0_DEHM1	Protein GrpE OS=Dehalococcoides mccartyi (strain ATCC BAA-2266 / KCTC 15142 / 195) GN=grpE PE=3 SV=1	89.3048	21	24.5036	24.4228	24.4632	0.0404105	76
	tr|Q3Z8U3|Q3Z8U3_DEHM1	Hydrogenase, group 3, VhuG subunit, putative OS=Dehalococcoides mccartyi (strain ATCC BAA-2266 / KCTC 15142 / 195) GN=DET0614 PE=4 SV=1	59.2949	29	24.4199	24.463	24.4415	0.0215875	77
	sp|Q3Z7V7|RS15_DEHM1	30S ribosomal protein S15 OS=Dehalococcoides mccartyi (strain ATCC BAA-2266 / KCTC 15142 / 195) GN=rpsO PE=3 SV=1	91.954	15	24.2662	24.5901	24.4281	0.161968	78
	tr|Q3Z901|Q3Z901_DEHM1	Phosphoenolpyruvate synthase OS=Dehalococcoides mccartyi (strain ATCC BAA-2266 / KCTC 15142 / 195) GN=ppsA PE=3 SV=1	69.2612	66	24.4356	24.4032	24.4194	0.0162328	79
	tr|Q3ZAI5|Q3ZAI5_DEHM1	Branched-chain amino acid aminotransferase OS=Dehalococcoides mccartyi (strain ATCC BAA-2266 / KCTC 15142 / 195) GN=ilvE PE=3 SV=1	98.366	34	24.2584	24.5609	24.4097	0.151278	80
	tr|Q3ZA10|Q3ZA10_DEHM1	Iron-sulfur cluster-binding protein OS=Dehalococcoides mccartyi (strain ATCC BAA-2266 / KCTC 15142 / 195) GN=DET0191 PE=4 SV=1	95.2381	7	24.474	24.3446	24.4093	0.0646804	81
	sp|Q3Z955|RS11_DEHM1	30S ribosomal protein S11 OS=Dehalococcoides mccartyi (strain ATCC BAA-2266 / KCTC 15142 / 195) GN=rpsK PE=3 SV=1	54.6154	10	24.3962	24.4219	24.4091	0.0128518	82
	tr|Q3Z7X2|Q3Z7X2_DEHM1	Uncharacterized protein OS=Dehalococcoides mccartyi (strain ATCC BAA-2266 / KCTC 15142 / 195) GN=DET0952 PE=4 SV=1	32.5	6	24.2939	24.5209	24.4074	0.113513	83
	sp|Q3Z9H9|RRF_DEHM1	Ribosome-recycling factor OS=Dehalococcoides mccartyi (strain ATCC BAA-2266 / KCTC 15142 / 195) GN=frr PE=3 SV=1	88.1081	26	24.4538	24.3371	24.3954	0.0583137	84
	sp|Q3Z976|RL22_DEHM1	50S ribosomal protein L22 OS=Dehalococcoides mccartyi (strain ATCC BAA-2266 / KCTC 15142 / 195) GN=rplV PE=3 SV=1	83.4862	14	24.3405	24.4463	24.3934	0.0528965	85
	sp|Q3Z9L4|RL19_DEHM1	50S ribosomal protein L19 OS=Dehalococcoides mccartyi (strain ATCC BAA-2266 / KCTC 15142 / 195) GN=rplS PE=3 SV=1	77.9412	15	24.4065	24.3371	24.3718	0.0346723	86
	tr|Q3Z7N1|Q3Z7N1_DEHM1	Conserved domain protein OS=Dehalococcoides mccartyi (strain ATCC BAA-2266 / KCTC 15142 / 195) GN=DET1053 PE=4 SV=1	74.1497	45	24.3794	24.3542	24.3668	0.012585	87
	tr|Q3Z890|Q3Z890_DEHM1	Acetolactate synthase, small subunit OS=Dehalococcoides mccartyi (strain ATCC BAA-2266 / KCTC 15142 / 195) GN=ilvN PE=4 SV=1	89.3258	19	24.1909	24.5312	24.3611	0.170176	88
	tr|Q3Z7P8|Q3Z7P8_DEHM1	Tryptophan synthase beta chain OS=Dehalococcoides mccartyi (strain ATCC BAA-2266 / KCTC 15142 / 195) GN=trpB PE=3 SV=1	80.1762	28	24.4456	24.2613	24.3535	0.0921504	89
	tr|Q3Z7X0|Q3Z7X0_DEHM1	Hsp20/alpha crystallin family protein OS=Dehalococcoides mccartyi (strain ATCC BAA-2266 / KCTC 15142 / 195) GN=DET0954 PE=3 SV=1	79.0123	14	23.9773	24.7019	24.3396	0.362303	90
	tr|Q3ZA87|Q3ZA87_DEHM1	[Ni/Fe] hydrogenase, group 1, small subunit, putative OS=Dehalococcoides mccartyi (strain ATCC BAA-2266 / KCTC 15142 / 195) GN=DET0111 PE=4 SV=1	28.8136	11	24.347	24.3179	24.3324	0.0145541	91
	sp|Q3Z7T5|RL10_DEHM1	50S ribosomal protein L10 OS=Dehalococcoides mccartyi (strain ATCC BAA-2266 / KCTC 15142 / 195) GN=rplJ PE=3 SV=1	86.9318	18	24.0902	24.5377	24.3139	0.223779	92
	tr|Q3Z9G3|Q3Z9G3_DEHM1	ATP-dependent zinc metalloprotease FtsH OS=Dehalococcoides mccartyi (strain ATCC BAA-2266 / KCTC 15142 / 195) GN=ftsH PE=3 SV=1	65.625	55	24.0239	24.4865	24.2552	0.231279	93
	tr|Q3Z8X3|Q3Z8X3_DEHM1	Nucleoid-associated protein DET0584 OS=Dehalococcoides mccartyi (strain ATCC BAA-2266 / KCTC 15142 / 195) GN=DET0584 PE=3 SV=1	73.7374	9	24.8188	23.681	24.2499	0.56891	94
	sp|Q3Z8G5|RL20_DEHM1	50S ribosomal protein L20 OS=Dehalococcoides mccartyi (strain ATCC BAA-2266 / KCTC 15142 / 195) GN=rplT PE=3 SV=1	75.6303	12	24.4398	23.9909	24.2154	0.224468	95
	tr|Q3Z8S0|Q3Z8S0_DEHM1	Cell division protein FtsA OS=Dehalococcoides mccartyi (strain ATCC BAA-2266 / KCTC 15142 / 195) GN=ftsA-2 PE=3 SV=1	81.5	31	24.2738	24.1557	24.2147	0.0590284	96
	sp|Q3Z988|AROB_DEHM1	3-dehydroquinate synthase OS=Dehalococcoides mccartyi (strain ATCC BAA-2266 / KCTC 15142 / 195) GN=aroB PE=3 SV=1	74.0947	29	24.3204	24.0968	24.2086	0.111805	97
	tr|Q3Z7F3|Q3Z7F3_DEHM1	Pyridine nucleotide-disulfide oxidoreductase family protein OS=Dehalococcoides mccartyi (strain ATCC BAA-2266 / KCTC 15142 / 195) GN=DET1131 PE=4 SV=1	71.7241	34	24.3333	24.0587	24.196	0.137304	98
	sp|Q3Z8Z5|ATPD_DEHM1	ATP synthase subunit delta OS=Dehalococcoides mccartyi (strain ATCC BAA-2266 / KCTC 15142 / 195) GN=atpH PE=3 SV=1	67.2222	18	24.3039	24.0424	24.1732	0.13076	99
	tr|Q3Z9E8|Q3Z9E8_DEHM1	Rubrerythrin/rubredoxin OS=Dehalococcoides mccartyi (strain ATCC BAA-2266 / KCTC 15142 / 195) GN=DET0406 PE=4 SV=1	78.7879	16	24.2135	24.0803	24.1469	0.0666206	100
	sp|Q3Z962|RL15_DEHM1	50S ribosomal protein L15 OS=Dehalococcoides mccartyi (strain ATCC BAA-2266 / KCTC 15142 / 195) GN=rplO PE=3 SV=1	58.1699	14	24.0376	24.2446	24.1411	0.103502	101
	sp|Q3Z7V6|PNP_DEHM1	Polyribonucleotide nucleotidyltransferase OS=Dehalococcoides mccartyi (strain ATCC BAA-2266 / KCTC 15142 / 195) GN=pnp PE=3 SV=1	62.5	59	24.0387	24.1567	24.0977	0.0589863	102
	tr|Q3Z640|Q3Z640_DEHM1	Homocitrate synthase OS=Dehalococcoides mccartyi (strain ATCC BAA-2266 / KCTC 15142 / 195) GN=DET1614 PE=4 SV=1	86.0241	37	24.0607	24.1325	24.0966	0.0359313	103
	tr|Q3ZA94|Q3ZA94_DEHM1	Iron-sulfur cluster carrier protein OS=Dehalococcoides mccartyi (strain ATCC BAA-2266 / KCTC 15142 / 195) GN=DET0104 PE=3 SV=1	71.0366	28	24.0425	24.1469	24.0947	0.0522133	104
	sp|Q3Z7F6|AGLUS_DEHM1	Archaeal-type glutamate synthase [NADPH] OS=Dehalococcoides mccartyi (strain ATCC BAA-2266 / KCTC 15142 / 195) GN=gltB PE=3 SV=1	80.4	41	24.4203	23.7142	24.0672	0.353054	105
	tr|Q3Z8V7|Q3Z8V7_DEHM1	Soluble hydrogenase, tritium exchange subunit OS=Dehalococcoides mccartyi (strain ATCC BAA-2266 / KCTC 15142 / 195) GN=DET0600 PE=3 SV=1	63.5359	30	24.1246	24.0046	24.0646	0.0600115	106
	sp|Q3Z980|RL4_DEHM1	50S ribosomal protein L4 OS=Dehalococcoides mccartyi (strain ATCC BAA-2266 / KCTC 15142 / 195) GN=rplD PE=3 SV=1	80	18	24.0435	24.0463	24.0449	0.00139711	107
	sp|Q3Z969|RL5_DEHM1	50S ribosomal protein L5 OS=Dehalococcoides mccartyi (strain ATCC BAA-2266 / KCTC 15142 / 195) GN=rplE PE=3 SV=1	92.7374	19	23.998	24.0553	24.0267	0.0286582	108
	tr|Q3Z8F1|Q3Z8F1_DEHM1	K(+)-insensitive pyrophosphate-energized proton pump OS=Dehalococcoides mccartyi (strain ATCC BAA-2266 / KCTC 15142 / 195) GN=hppA PE=3 SV=1	29.8023	28	24.0565	23.9886	24.0226	0.0339438	109
	sp|Q3Z7U3|IF2_DEHM1	Translation initiation factor IF-2 OS=Dehalococcoides mccartyi (strain ATCC BAA-2266 / KCTC 15142 / 195) GN=infB PE=3 SV=1	76.5599	58	23.804	24.1954	23.9997	0.195677	110
	sp|Q3Z6W3|RL21_DEHM1	50S ribosomal protein L21 OS=Dehalococcoides mccartyi (strain ATCC BAA-2266 / KCTC 15142 / 195) GN=rplU PE=3 SV=1	74.2424	10	24.3189	23.6766	23.9978	0.321115	111
	sp|Q3Z970|RL24_DEHM1	50S ribosomal protein L24 OS=Dehalococcoides mccartyi (strain ATCC BAA-2266 / KCTC 15142 / 195) GN=rplX PE=3 SV=1	54.3689	11	22.9301	25.05	23.99	1.05997	112
	tr|Q3Z7U1|Q3Z7U1_DEHM1	Transcription termination/antitermination protein NusA OS=Dehalococcoides mccartyi (strain ATCC BAA-2266 / KCTC 15142 / 195) GN=nusA PE=3 SV=1	78.6151	56	24.0388	23.935	23.9869	0.0518878	113
	tr|Q3Z7F1|Q3Z7F1_DEHM1	Iron-sulfur cluster-binding protein OS=Dehalococcoides mccartyi (strain ATCC BAA-2266 / KCTC 15142 / 195) GN=DET1133 PE=4 SV=1	87.4126	13	24.189	23.7785	23.9838	0.205261	114
	tr|Q3ZA52|Q3ZA52_DEHM1	[Fe] hydrogenase, large subunit HymC, putative OS=Dehalococcoides mccartyi (strain ATCC BAA-2266 / KCTC 15142 / 195) GN=DET0147 PE=4 SV=1	84.8168	60	24.3871	23.5674	23.9772	0.409862	115
	sp|Q3Z788|PYRR_DEHM1	Bifunctional protein PyrR OS=Dehalococcoides mccartyi (strain ATCC BAA-2266 / KCTC 15142 / 195) GN=pyrR PE=3 SV=1	75.2747	15	23.9517	23.9558	23.9538	0.00205377	116
	sp|Q3Z958|IF1_DEHM1	Translation initiation factor IF-1 OS=Dehalococcoides mccartyi (strain ATCC BAA-2266 / KCTC 15142 / 195) GN=infA PE=3 SV=1	91.7808	7	23.6731	24.1635	23.9183	0.245186	117
	sp|Q3Z8Z1|ATPE_DEHM1	ATP synthase epsilon chain OS=Dehalococcoides mccartyi (strain ATCC BAA-2266 / KCTC 15142 / 195) GN=atpC PE=3 SV=1	56.4286	11	24.1194	23.6622	23.8908	0.228597	118
	tr|Q3Z8L2|Q3Z8L2_DEHM1	Thioredoxin OS=Dehalococcoides mccartyi (strain ATCC BAA-2266 / KCTC 15142 / 195) GN=trx-2 PE=3 SV=1	80.3738	12	23.8058	23.9183	23.862	0.0562288	119
	sp|Q3Z9G0|NDK_DEHM1	Nucleoside diphosphate kinase OS=Dehalococcoides mccartyi (strain ATCC BAA-2266 / KCTC 15142 / 195) GN=ndk PE=3 SV=1	72.5352	12	23.6915	24.003	23.8473	0.155766	120
	sp|Q3Z977|RS19_DEHM1	30S ribosomal protein S19 OS=Dehalococcoides mccartyi (strain ATCC BAA-2266 / KCTC 15142 / 195) GN=rpsS PE=3 SV=1	45.1613	6	22.6761	25.0028	23.8395	1.16337	121
	sp|Q3Z8V4|RPOB_DEHM1	DNA-directed RNA polymerase subunit beta OS=Dehalococcoides mccartyi (strain ATCC BAA-2266 / KCTC 15142 / 195) GN=rpoB PE=3 SV=1	68.0031	114	23.5049	24.1581	23.8315	0.326575	122
	tr|Q3Z9D8|Q3Z9D8_DEHM1	Uncharacterized protein OS=Dehalococcoides mccartyi (strain ATCC BAA-2266 / KCTC 15142 / 195) GN=DET0416 PE=4 SV=1	78.9474	13	23.8815	23.7813	23.8314	0.0501413	123
	sp|Q3Z972|RS17_DEHM1	30S ribosomal protein S17 OS=Dehalococcoides mccartyi (strain ATCC BAA-2266 / KCTC 15142 / 195) GN=rpsQ PE=3 SV=1	59.3023	9	23.61	24.0479	23.829	0.218959	124
	tr|Q3Z648|Q3Z648_DEHM1	Protein RecA OS=Dehalococcoides mccartyi (strain ATCC BAA-2266 / KCTC 15142 / 195) GN=recA PE=3 SV=1	69.1395	28	23.7879	23.8681	23.828	0.040119	125
	tr|Q3ZAJ0|Q3ZAJ0_DEHM1	DNA gyrase subunit B OS=Dehalococcoides mccartyi (strain ATCC BAA-2266 / KCTC 15142 / 195) GN=gyrB PE=3 SV=1	79.2835	63	23.949	23.6809	23.815	0.134024	126
	sp|Q3Z9B9|GLYA_DEHM1	Serine hydroxymethyltransferase OS=Dehalococcoides mccartyi (strain ATCC BAA-2266 / KCTC 15142 / 195) GN=glyA PE=3 SV=1	75.1807	35	23.9299	23.6773	23.8036	0.126289	127
	tr|Q3Z625|Q3Z625_DEHM1	DNA gyrase subunit A OS=Dehalococcoides mccartyi (strain ATCC BAA-2266 / KCTC 15142 / 195) GN=gyrA PE=3 SV=1	64.6477	74	23.7672	23.8397	23.8034	0.0362537	128
	tr|Q3Z9K9|Q3Z9K9_DEHM1	Cell division protein FtsZ OS=Dehalococcoides mccartyi (strain ATCC BAA-2266 / KCTC 15142 / 195) GN=ftsZ-1 PE=3 SV=1	84.5745	26	23.9214	23.6715	23.7965	0.124948	129
	tr|Q3Z6U7|Q3Z6U7_DEHM1	Transcriptional regulator, AsnC family OS=Dehalococcoides mccartyi (strain ATCC BAA-2266 / KCTC 15142 / 195) GN=DET1341 PE=4 SV=1	85	19	24.1362	23.4514	23.7938	0.342388	130
	sp|Q3Z8V3|RPOC_DEHM1	DNA-directed RNA polymerase subunit beta' OS=Dehalococcoides mccartyi (strain ATCC BAA-2266 / KCTC 15142 / 195) GN=rpoC PE=3 SV=1	78.2239	118	23.6787	23.9048	23.7918	0.11303	131
	sp|Q3Z646|RNY_DEHM1	Ribonuclease Y OS=Dehalococcoides mccartyi (strain ATCC BAA-2266 / KCTC 15142 / 195) GN=rny PE=3 SV=1	64.5161	47	23.7402	23.808	23.7741	0.0339102	132
	tr|Q3Z8W0|Q3Z8W0_DEHM1	Uncharacterized protein OS=Dehalococcoides mccartyi (strain ATCC BAA-2266 / KCTC 15142 / 195) GN=DET0597 PE=4 SV=1	72.3982	39	23.5623	23.9674	23.7648	0.202518	133
	tr|Q3Z6R1|Q3Z6R1_DEHM1	Uncharacterized protein OS=Dehalococcoides mccartyi (strain ATCC BAA-2266 / KCTC 15142 / 195) GN=DET1377 PE=4 SV=1	77.9412	17	23.8778	23.6168	23.7473	0.130498	134
	tr|Q3Z9H0|Q3Z9H0_DEHM1	IMP dehydrogenase family protein OS=Dehalococcoides mccartyi (strain ATCC BAA-2266 / KCTC 15142 / 195) GN=DET0384 PE=4 SV=1	81.6273	28	23.5631	23.9247	23.7439	0.180829	135
	tr|Q3Z9D5|Q3Z9D5_DEHM1	Amino acid ABC transporter, periplasmic amino acid-binding protein OS=Dehalococcoides mccartyi (strain ATCC BAA-2266 / KCTC 15142 / 195) GN=DET0419 PE=3 SV=1	36.1538	11	23.3094	24.155	23.7322	0.422815	136
	tr|Q3Z777|Q3Z777_DEHM1	Acetyl-CoA synthetase OS=Dehalococcoides mccartyi (strain ATCC BAA-2266 / KCTC 15142 / 195) GN=acs PE=4 SV=1	62.2699	43	23.551	23.8987	23.7249	0.173851	137
	tr|Q3Z9N5|Q3Z9N5_DEHM1	DNA-binding response regulator OS=Dehalococcoides mccartyi (strain ATCC BAA-2266 / KCTC 15142 / 195) GN=DET0316 PE=4 SV=1	51.1111	14	23.5653	23.8734	23.7194	0.154053	138
	tr|Q3Z9L6|Q3Z9L6_DEHM1	DNA-binding protein, putative OS=Dehalococcoides mccartyi (strain ATCC BAA-2266 / KCTC 15142 / 195) GN=DET0336 PE=4 SV=1	71.4286	11	23.7619	23.6592	23.7106	0.0513172	139
	tr|Q3Z6P6|Q3Z6P6_DEHM1	Ornithine carbamoyltransferase OS=Dehalococcoides mccartyi (strain ATCC BAA-2266 / KCTC 15142 / 195) GN=argF PE=3 SV=1	71.3826	24	23.6997	23.7117	23.7057	0.00597295	140
	tr|Q3Z670|Q3Z670_DEHM1	Conserved domain protein OS=Dehalococcoides mccartyi (strain ATCC BAA-2266 / KCTC 15142 / 195) GN=DET1582 PE=4 SV=1	76.7123	7	23.3458	24.0122	23.679	0.333227	141
	sp|Q3Z6W2|RL27_DEHM1	50S ribosomal protein L27 OS=Dehalococcoides mccartyi (strain ATCC BAA-2266 / KCTC 15142 / 195) GN=rpmA PE=3 SV=1	50	6	22.6207	24.6677	23.6442	1.0235	142
	tr|Q3Z6T0|Q3Z6T0_DEHM1	Type IV pilus assembly family protein OS=Dehalococcoides mccartyi (strain ATCC BAA-2266 / KCTC 15142 / 195) GN=DET1358 PE=4 SV=1	51.3402	27	23.5291	23.7528	23.641	0.111858	143
	sp|Q3Z914|RL9_DEHM1	50S ribosomal protein L9 OS=Dehalococcoides mccartyi (strain ATCC BAA-2266 / KCTC 15142 / 195) GN=rplI PE=3 SV=1	74.8344	11	23.2938	23.984	23.6389	0.345103	144
	tr|Q3Z6M4|Q3Z6M4_DEHM1	Bifunctional purine biosynthesis protein PurH OS=Dehalococcoides mccartyi (strain ATCC BAA-2266 / KCTC 15142 / 195) GN=purH PE=3 SV=1	67.6413	37	23.5463	23.7139	23.6301	0.0838128	145
	tr|Q3Z784|Q3Z784_DEHM1	Carbamoyl-phosphate synthase large chain OS=Dehalococcoides mccartyi (strain ATCC BAA-2266 / KCTC 15142 / 195) GN=carB PE=3 SV=1	69.2378	80	23.5856	23.6391	23.6124	0.0267309	146
	tr|Q3ZAG1|Q3ZAG1_DEHM1	Uncharacterized protein OS=Dehalococcoides mccartyi (strain ATCC BAA-2266 / KCTC 15142 / 195) GN=DET0033 PE=4 SV=1	76.555	20	24.2251	22.9555	23.5903	0.634794	147
	tr|Q3Z6V9|Q3Z6V9_DEHM1	Phosphoribosyl-AMP cyclohydrolase OS=Dehalococcoides mccartyi (strain ATCC BAA-2266 / KCTC 15142 / 195) GN=hisI PE=3 SV=1	85.5769	9	23.6183	23.5331	23.5757	0.0425904	148
	sp|Q3Z787|PYRB_DEHM1	Aspartate carbamoyltransferase OS=Dehalococcoides mccartyi (strain ATCC BAA-2266 / KCTC 15142 / 195) GN=pyrB PE=3 SV=1	70.0906	20	23.2445	23.9043	23.5744	0.329883	149
	tr|Q3Z889|Q3Z889_DEHM1	Acetolactate synthase OS=Dehalococcoides mccartyi (strain ATCC BAA-2266 / KCTC 15142 / 195) GN=ilvB PE=3 SV=1	49.7364	31	23.5779	23.5696	23.5737	0.00418521	150
	tr|Q3Z7R5|Q3Z7R5_DEHM1	ACT domain protein OS=Dehalococcoides mccartyi (strain ATCC BAA-2266 / KCTC 15142 / 195) GN=DET1014 PE=4 SV=1	48.8372	7	23.309	23.799	23.554	0.244993	151
	tr|Q3Z6Y6|Q3Z6Y6_DEHM1	ISDet4, transposase OS=Dehalococcoides mccartyi (strain ATCC BAA-2266 / KCTC 15142 / 195) GN=DET1301 PE=4 SV=1	51.0896	35	23.6958	23.3903	23.543	0.152742	152
	tr|Q3Z9C3|Q3Z9C3_DEHM1	DNA-binding response regulator, LuxR family OS=Dehalococcoides mccartyi (strain ATCC BAA-2266 / KCTC 15142 / 195) GN=DET0432 PE=4 SV=1	51.2931	16	23.5892	23.494	23.5416	0.0476006	153
	sp|Q3Z637|Y1617_DEHM1	UPF0145 protein DET1617 OS=Dehalococcoides mccartyi (strain ATCC BAA-2266 / KCTC 15142 / 195) GN=DET1617 PE=3 SV=1	69.2308	11	23.4525	23.5931	23.5228	0.0702819	154
	sp|Q3Z888|ILVD_DEHM1	Dihydroxy-acid dehydratase OS=Dehalococcoides mccartyi (strain ATCC BAA-2266 / KCTC 15142 / 195) GN=ilvD PE=3 SV=1	62.1622	32	23.4066	23.6382	23.5224	0.115829	155
	tr|Q3Z9A5|Q3Z9A5_DEHM1	Isocitrate dehydrogenase, putative OS=Dehalococcoides mccartyi (strain ATCC BAA-2266 / KCTC 15142 / 195) GN=DET0450 PE=4 SV=1	64.3454	31	23.5689	23.4494	23.5092	0.059743	156
	tr|Q3Z9H7|Q3Z9H7_DEHM1	Elongation factor Ts OS=Dehalococcoides mccartyi (strain ATCC BAA-2266 / KCTC 15142 / 195) GN=tsf PE=3 SV=1	53.8922	10	23.7639	23.1903	23.4771	0.286798	157
	tr|Q3Z702|Q3Z702_DEHM1	Serine protease, DegP/HtrA family OS=Dehalococcoides mccartyi (strain ATCC BAA-2266 / KCTC 15142 / 195) GN=DET1285 PE=4 SV=1	34.7716	9	23.636	23.3107	23.4733	0.162656	158
	sp|Q3Z8G2|SYT_DEHM1	Threonine--tRNA ligase OS=Dehalococcoides mccartyi (strain ATCC BAA-2266 / KCTC 15142 / 195) GN=thrS PE=3 SV=1	73.0241	56	23.6944	23.2149	23.4546	0.239759	159
	sp|Q3Z896|LEU3_DEHM1	3-isopropylmalate dehydrogenase OS=Dehalococcoides mccartyi (strain ATCC BAA-2266 / KCTC 15142 / 195) GN=leuB PE=3 SV=1	74.2466	33	23.52	23.3563	23.4382	0.0818608	160
	tr|Q3Z8A5|Q3Z8A5_DEHM1	SufB/sufD domain protein OS=Dehalococcoides mccartyi (strain ATCC BAA-2266 / KCTC 15142 / 195) GN=DET0816 PE=4 SV=1	81.2652	29	23.3902	23.4852	23.4377	0.0474746	161
	tr|Q3Z769|Q3Z769_DEHM1	Acetyltransferase, GNAT family OS=Dehalococcoides mccartyi (strain ATCC BAA-2266 / KCTC 15142 / 195) GN=DET1217 PE=4 SV=1	93.865	15	23.5108	23.338	23.4244	0.0863946	162
	sp|Q3Z7V0|PURA_DEHM1	Adenylosuccinate synthetase OS=Dehalococcoides mccartyi (strain ATCC BAA-2266 / KCTC 15142 / 195) GN=purA PE=3 SV=1	76.8322	38	23.4306	23.3861	23.4084	0.0222935	163
	sp|Q3Z7F5|HIS6_DEHM1	Imidazole glycerol phosphate synthase subunit HisF OS=Dehalococcoides mccartyi (strain ATCC BAA-2266 / KCTC 15142 / 195) GN=hisF PE=3 SV=1	82.2134	24	23.3271	23.4748	23.401	0.0738515	164
	tr|Q3Z8I2|Q3Z8I2_DEHM1	[Fe] hydrogenase, HymB subunit, putative OS=Dehalococcoides mccartyi (strain ATCC BAA-2266 / KCTC 15142 / 195) GN=DET0729 PE=4 SV=1	72.7127	48	23.3764	23.3916	23.384	0.00758303	165
	tr|Q3Z795|Q3Z795_DEHM1	Lipoprotein, putative OS=Dehalococcoides mccartyi (strain ATCC BAA-2266 / KCTC 15142 / 195) GN=DET1191 PE=4 SV=1	46.4567	12	22.8798	23.881	23.3804	0.500591	166
	tr|Q3Z7W8|Q3Z7W8_DEHM1	Superoxide dismutase OS=Dehalococcoides mccartyi (strain ATCC BAA-2266 / KCTC 15142 / 195) GN=sod PE=4 SV=1	60.4167	15	23.3238	23.4196	23.3717	0.047896	167
	tr|Q3Z7X5|Q3Z7X5_DEHM1	CBS domain protein OS=Dehalococcoides mccartyi (strain ATCC BAA-2266 / KCTC 15142 / 195) GN=DET0949 PE=4 SV=1	57.4074	12	23.3388	23.3778	23.3583	0.0194874	168
	tr|Q3ZAI0|Q3ZAI0_DEHM1	Uncharacterized protein OS=Dehalococcoides mccartyi (strain ATCC BAA-2266 / KCTC 15142 / 195) GN=DET0014 PE=4 SV=1	70.9957	14	23.3565	23.3586	23.3575	0.00103531	169
	tr|Q3Z892|Q3Z892_DEHM1	2-isopropylmalate synthase OS=Dehalococcoides mccartyi (strain ATCC BAA-2266 / KCTC 15142 / 195) GN=leuA PE=3 SV=1	80	48	23.3889	23.3138	23.3514	0.0375421	170
	sp|Q3ZAF8|Y036_DEHM1	UPF0296 protein DET0036 OS=Dehalococcoides mccartyi (strain ATCC BAA-2266 / KCTC 15142 / 195) GN=DET0036 PE=3 SV=1	73.9583	8	22.9527	23.6919	23.3223	0.369629	171
	tr|Q3Z9C4|Q3Z9C4_DEHM1	Sensory box sensor histidine kinase OS=Dehalococcoides mccartyi (strain ATCC BAA-2266 / KCTC 15142 / 195) GN=DET0431 PE=4 SV=1	81.2325	32	23.5799	23.0619	23.3209	0.259029	172
	sp|Q3Z8H5|DAPAT_DEHM1	LL-diaminopimelate aminotransferase OS=Dehalococcoides mccartyi (strain ATCC BAA-2266 / KCTC 15142 / 195) GN=dapL PE=3 SV=1	58.7629	20	23.6071	23.0192	23.3131	0.293943	173
	tr|Q3ZA61|Q3ZA61_DEHM1	Phosphate ABC transporter, phosphate-binding protein OS=Dehalococcoides mccartyi (strain ATCC BAA-2266 / KCTC 15142 / 195) GN=DET0138 PE=4 SV=1	63.6691	13	22.8632	23.7607	23.312	0.448734	174
	sp|Q3Z708|ACP_DEHM1	Acyl carrier protein OS=Dehalococcoides mccartyi (strain ATCC BAA-2266 / KCTC 15142 / 195) GN=acpP PE=3 SV=1	46.5116	6	23.9564	22.6673	23.3119	0.644562	175
	tr|Q3Z6M3|Q3Z6M3_DEHM1	Nicotinate phosphoribosyltransferase OS=Dehalococcoides mccartyi (strain ATCC BAA-2266 / KCTC 15142 / 195) GN=DET1418 PE=3 SV=1	43.2432	16	23.2586	23.3608	23.3097	0.0511099	176
	sp|Q3Z727|ASSY_DEHM1	Argininosuccinate synthase OS=Dehalococcoides mccartyi (strain ATCC BAA-2266 / KCTC 15142 / 195) GN=argG PE=3 SV=1	56.8966	27	23.3099	23.2855	23.2977	0.0121939	177
	tr|Q3Z6U9|Q3Z6U9_DEHM1	ABC transporter, ATP-binding protein OS=Dehalococcoides mccartyi (strain ATCC BAA-2266 / KCTC 15142 / 195) GN=DET1339 PE=4 SV=1	74.5098	28	23.2535	23.3164	23.2849	0.0314278	178
	tr|Q3Z9A6|Q3Z9A6_DEHM1	3-isopropylmalate dehydratase small subunit OS=Dehalococcoides mccartyi (strain ATCC BAA-2266 / KCTC 15142 / 195) GN=leuD PE=3 SV=1	82.6347	14	23.3027	23.2578	23.2802	0.0224498	179
	tr|Q3Z6Y4|Q3Z6Y4_DEHM1	Fasciclin domain protein OS=Dehalococcoides mccartyi (strain ATCC BAA-2266 / KCTC 15142 / 195) GN=DET1303 PE=4 SV=1	74.6269	12	23.3709	23.1884	23.2796	0.0912234	180
	tr|Q3ZA53|Q3ZA53_DEHM1	[Fe] hydrogenase, HymB subunit, putative OS=Dehalococcoides mccartyi (strain ATCC BAA-2266 / KCTC 15142 / 195) GN=DET0146 PE=4 SV=1	53.717	25	23.8982	22.6577	23.278	0.620276	181
	sp|Q3Z880|HIS7_DEHM1	Imidazoleglycerol-phosphate dehydratase OS=Dehalococcoides mccartyi (strain ATCC BAA-2266 / KCTC 15142 / 195) GN=hisB PE=3 SV=1	61.2245	13	23.2648	23.2576	23.2612	0.0036286	182
	tr|Q3Z938|Q3Z938_DEHM1	S-methyl-5'-thioadenosine phosphorylase OS=Dehalococcoides mccartyi (strain ATCC BAA-2266 / KCTC 15142 / 195) GN=mtaP PE=3 SV=1	77.8912	20	23.0189	23.4288	23.2239	0.204966	183
	tr|Q3Z622|Q3Z622_DEHM1	Aspartokinase OS=Dehalococcoides mccartyi (strain ATCC BAA-2266 / KCTC 15142 / 195) GN=metL PE=3 SV=1	69.8765	24	23.0198	23.4203	23.2201	0.200276	184
	tr|Q3Z9I6|Q3Z9I6_DEHM1	Inorganic pyrophosphatase OS=Dehalococcoides mccartyi (strain ATCC BAA-2266 / KCTC 15142 / 195) GN=ppa PE=3 SV=1	61.1374	20	23.0514	23.3514	23.2014	0.149968	185
	tr|Q3Z6Z3|Q3Z6Z3_DEHM1	DNA-binding response regulator OS=Dehalococcoides mccartyi (strain ATCC BAA-2266 / KCTC 15142 / 195) GN=DET1294 PE=4 SV=1	83.8889	20	23.001	23.389	23.195	0.194019	186
	sp|Q3Z6X0|Y1318_DEHM1	UPF0234 protein DET1318 OS=Dehalococcoides mccartyi (strain ATCC BAA-2266 / KCTC 15142 / 195) GN=DET1318 PE=3 SV=1	52.7607	14	23.3393	23.047	23.1931	0.146138	187
	sp|Q3Z8Z3|ATPG_DEHM1	ATP synthase gamma chain OS=Dehalococcoides mccartyi (strain ATCC BAA-2266 / KCTC 15142 / 195) GN=atpG PE=3 SV=1	65.2632	24	23.5877	22.7824	23.185	0.402643	188
	tr|Q3Z8A6|Q3Z8A6_DEHM1	FeS assembly ATPase SufC, putative OS=Dehalococcoides mccartyi (strain ATCC BAA-2266 / KCTC 15142 / 195) GN=DET0815 PE=4 SV=1	64.9402	21	23.204	23.1619	23.183	0.0210724	189
	tr|Q3Z6M8|Q3Z6M8_DEHM1	Chaperone ClpB OS=Dehalococcoides mccartyi (strain ATCC BAA-2266 / KCTC 15142 / 195) GN=clpB PE=3 SV=1	76.3547	87	23.2537	23.1001	23.1769	0.0767632	190
	sp|Q3Z731|ARGJ_DEHM1	Arginine biosynthesis bifunctional protein ArgJ OS=Dehalococcoides mccartyi (strain ATCC BAA-2266 / KCTC 15142 / 195) GN=argJ PE=3 SV=1	56.5432	23	23.2831	23.0662	23.1747	0.108452	191
	tr|Q3Z785|Q3Z785_DEHM1	Carbamoyl-phosphate synthase small chain OS=Dehalococcoides mccartyi (strain ATCC BAA-2266 / KCTC 15142 / 195) GN=carA PE=3 SV=1	62.3626	21	23.123	23.2208	23.1719	0.0488962	192
	tr|Q3Z9G7|Q3Z9G7_DEHM1	Uncharacterized protein OS=Dehalococcoides mccartyi (strain ATCC BAA-2266 / KCTC 15142 / 195) GN=DET0387 PE=4 SV=1	88.7324	11	22.7586	23.5633	23.1609	0.402336	193
	tr|Q3Z9N6|Q3Z9N6_DEHM1	Sensory box sensor histidine kinase OS=Dehalococcoides mccartyi (strain ATCC BAA-2266 / KCTC 15142 / 195) GN=DET0315 PE=4 SV=1	65.9176	43	23.3294	22.9618	23.1456	0.183781	194
	tr|Q3Z8I5|Q3Z8I5_DEHM1	Pyruvic-ferredoxin oxidoreductase, alpha subunit OS=Dehalococcoides mccartyi (strain ATCC BAA-2266 / KCTC 15142 / 195) GN=porA PE=4 SV=1	53.5897	21	23.4283	22.8361	23.1322	0.29612	195
	sp|Q3Z876|HISZ_DEHM1	ATP phosphoribosyltransferase regulatory subunit OS=Dehalococcoides mccartyi (strain ATCC BAA-2266 / KCTC 15142 / 195) GN=hisZ PE=3 SV=1	54.3689	24	23.1921	23.0639	23.128	0.0641045	196
	tr|Q3Z7R1|Q3Z7R1_DEHM1	Uncharacterized protein OS=Dehalococcoides mccartyi (strain ATCC BAA-2266 / KCTC 15142 / 195) GN=DET1018 PE=4 SV=1	69.8413	18	23.4156	22.8093	23.1125	0.303175	197
	tr|Q3Z774|Q3Z774_DEHM1	Translation elongation factor G OS=Dehalococcoides mccartyi (strain ATCC BAA-2266 / KCTC 15142 / 195) GN=fusA-2 PE=4 SV=1	83.965	57	23.1103	23.0999	23.1051	0.00519495	198
	tr|Q3Z8K9|Q3Z8K9_DEHM1	Corrinoid/iron-sulfur protein, large subunit OS=Dehalococcoides mccartyi (strain ATCC BAA-2266 / KCTC 15142 / 195) GN=acsC-2 PE=4 SV=1	59.375	31	23.0288	23.1081	23.0684	0.0396436	199
	tr|Q3Z771|Q3Z771_DEHM1	Tyrosine recombinase XerC OS=Dehalococcoides mccartyi (strain ATCC BAA-2266 / KCTC 15142 / 195) GN=xerD PE=3 SV=1	72.8477	24	23.0576	23.0541	23.0558	0.00178582	200
	sp|Q3Z983|EFG_DEHM1	Elongation factor G OS=Dehalococcoides mccartyi (strain ATCC BAA-2266 / KCTC 15142 / 195) GN=fusA PE=3 SV=1	73.4488	53	23.1273	22.9808	23.0541	0.0732623	201
	tr|Q3Z786|Q3Z786_DEHM1	Dihydroorotase OS=Dehalococcoides mccartyi (strain ATCC BAA-2266 / KCTC 15142 / 195) GN=pyrC PE=3 SV=1	70.9602	26	23.0699	23.0197	23.0448	0.0250783	202
	sp|Q3Z993|AROC_DEHM1	Chorismate synthase OS=Dehalococcoides mccartyi (strain ATCC BAA-2266 / KCTC 15142 / 195) GN=aroC PE=3 SV=1	45.0549	16	22.7347	23.3527	23.0437	0.308975	203
	tr|Q3Z882|Q3Z882_DEHM1	Adenylosuccinate lyase OS=Dehalococcoides mccartyi (strain ATCC BAA-2266 / KCTC 15142 / 195) GN=purB PE=3 SV=1	76.0532	39	23.0192	23.0522	23.0357	0.0165097	204
	tr|Q3Z6R5|Q3Z6R5_DEHM1	DnaK suppressor protein, putative OS=Dehalococcoides mccartyi (strain ATCC BAA-2266 / KCTC 15142 / 195) GN=DET1373 PE=4 SV=1	82.1138	16	23.2274	22.8231	23.0253	0.202112	205
	tr|Q3Z9C0|Q3Z9C0_DEHM1	Ribose-phosphate pyrophosphokinase OS=Dehalococcoides mccartyi (strain ATCC BAA-2266 / KCTC 15142 / 195) GN=prs PE=3 SV=1	60.4938	23	23.2354	22.8025	23.019	0.216446	206
	tr|Q3Z7Y4|Q3Z7Y4_DEHM1	AMP-binding enzyme OS=Dehalococcoides mccartyi (strain ATCC BAA-2266 / KCTC 15142 / 195) GN=DET0940 PE=4 SV=1	53.6131	27	22.8603	23.1663	23.0133	0.153002	207
	tr|Q3Z894|Q3Z894_DEHM1	3-isopropylmalate dehydratase large subunit OS=Dehalococcoides mccartyi (strain ATCC BAA-2266 / KCTC 15142 / 195) GN=leuC PE=3 SV=1	60.0962	34	22.9861	23.0302	23.0081	0.0220429	208
	sp|Q3Z8D9|KTHY_DEHM1	Thymidylate kinase OS=Dehalococcoides mccartyi (strain ATCC BAA-2266 / KCTC 15142 / 195) GN=tmk PE=3 SV=1	64.2512	15	23.4591	22.5416	23.0004	0.458731	209
	sp|Q3Z974|RL16_DEHM1	50S ribosomal protein L16 OS=Dehalococcoides mccartyi (strain ATCC BAA-2266 / KCTC 15142 / 195) GN=rplP PE=3 SV=1	67.1141	11	23.7042	22.2664	22.9853	0.718909	210
	tr|Q3Z7F8|Q3Z7F8_DEHM1	Transcriptional regulator OS=Dehalococcoides mccartyi (strain ATCC BAA-2266 / KCTC 15142 / 195) GN=DET1126 PE=4 SV=1	44.3946	14	23.0226	22.8797	22.9511	0.0714371	211
	tr|Q3Z9Y2|Q3Z9Y2_DEHM1	PBS lyase HEAT-like repeat domain protein OS=Dehalococcoides mccartyi (strain ATCC BAA-2266 / KCTC 15142 / 195) GN=DET0219 PE=4 SV=1	80.4878	14	23.3617	22.5396	22.9507	0.411003	212
	tr|Q3Z994|Q3Z994_DEHM1	Chorismate mutase/prephenate dehydratase OS=Dehalococcoides mccartyi (strain ATCC BAA-2266 / KCTC 15142 / 195) GN=tyrA PE=4 SV=1	75.1397	26	22.7603	23.1136	22.9369	0.176668	213
	tr|Q3Z8H9|Q3Z8H9_DEHM1	Conserved domain protein OS=Dehalococcoides mccartyi (strain ATCC BAA-2266 / KCTC 15142 / 195) GN=DET0734 PE=4 SV=1	67.1875	10	22.5918	23.2627	22.9272	0.335452	214
	tr|Q3Z8L1|Q3Z8L1_DEHM1	DNA-binding response regulator, LuxR family OS=Dehalococcoides mccartyi (strain ATCC BAA-2266 / KCTC 15142 / 195) GN=DET0663 PE=4 SV=1	61.6071	21	23.0917	22.7071	22.8994	0.192306	215
	tr|Q3Z8I4|Q3Z8I4_DEHM1	Pyruvic-ferredoxin oxidoreductase, beta subunit OS=Dehalococcoides mccartyi (strain ATCC BAA-2266 / KCTC 15142 / 195) GN=porB PE=4 SV=1	72.524	20	23.1472	22.5974	22.8723	0.274886	216
	tr|Q3Z895|Q3Z895_DEHM1	3-isopropylmalate dehydratase small subunit OS=Dehalococcoides mccartyi (strain ATCC BAA-2266 / KCTC 15142 / 195) GN=leuD PE=3 SV=1	89.759	15	22.665	23.0343	22.8497	0.184658	217
	tr|Q3Z713|Q3Z713_DEHM1	Uncharacterized protein OS=Dehalococcoides mccartyi (strain ATCC BAA-2266 / KCTC 15142 / 195) GN=DET1274 PE=4 SV=1	63.9456	9	23.3321	22.3649	22.8485	0.48361	218
	tr|Q3Z9A3|Q3Z9A3_DEHM1	Uncharacterized protein OS=Dehalococcoides mccartyi (strain ATCC BAA-2266 / KCTC 15142 / 195) GN=DET0452 PE=4 SV=1	84.5528	13	22.8566	22.8222	22.8394	0.0171796	219
	tr|Q3Z624|Q3Z624_DEHM1	TPR domain protein OS=Dehalococcoides mccartyi (strain ATCC BAA-2266 / KCTC 15142 / 195) GN=DET1631 PE=4 SV=1	51.1194	19	22.7091	22.9661	22.8376	0.128518	220
	tr|Q3Z6A4|Q3Z6A4_DEHM1	Prephenate dehydratase OS=Dehalococcoides mccartyi (strain ATCC BAA-2266 / KCTC 15142 / 195) GN=pheA PE=4 SV=1	57.971	19	22.5354	23.1195	22.8274	0.292055	221
	tr|Q3Z9L0|Q3Z9L0_DEHM1	Cell division protein FtsA OS=Dehalococcoides mccartyi (strain ATCC BAA-2266 / KCTC 15142 / 195) GN=ftsA-1 PE=3 SV=1	61.2745	29	22.4095	23.2363	22.8229	0.413395	222
	tr|Q3Z6L0|Q3Z6L0_DEHM1	Hydrogenase accessory protein HypB OS=Dehalococcoides mccartyi (strain ATCC BAA-2266 / KCTC 15142 / 195) GN=hypB PE=4 SV=1	58.9862	14	22.8167	22.7799	22.7983	0.0183866	223
	tr|Q3Z8U8|Q3Z8U8_DEHM1	Uncharacterized protein OS=Dehalococcoides mccartyi (strain ATCC BAA-2266 / KCTC 15142 / 195) GN=DET0609 PE=4 SV=1	37.3333	4	23.3842	22.2003	22.7922	0.591965	224
	sp|Q3Z8W4|ENO_DEHM1	Enolase OS=Dehalococcoides mccartyi (strain ATCC BAA-2266 / KCTC 15142 / 195) GN=eno PE=3 SV=1	74.2991	32	22.6033	22.9412	22.7723	0.16897	225
	tr|Q3Z8K7|Q3Z8K7_DEHM1	Corrinoid/iron-sulfur protein, small subunit OS=Dehalococcoides mccartyi (strain ATCC BAA-2266 / KCTC 15142 / 195) GN=acsD-2 PE=4 SV=1	44.7284	19	22.7153	22.8172	22.7663	0.0509576	226
	sp|Q3Z7F2|HIS5_DEHM1	Imidazole glycerol phosphate synthase subunit HisH OS=Dehalococcoides mccartyi (strain ATCC BAA-2266 / KCTC 15142 / 195) GN=hisH PE=3 SV=1	55.122	11	22.3839	23.1461	22.765	0.381124	227
	sp|Q3Z8Y8|RS16_DEHM1	30S ribosomal protein S16 OS=Dehalococcoides mccartyi (strain ATCC BAA-2266 / KCTC 15142 / 195) GN=rpsP PE=3 SV=1	54.878	4	22.3227	23.1755	22.7491	0.426397	228
	tr|Q3Z9A8|Q3Z9A8_DEHM1	Acyl CoA biotin-dependant carboxyltransferase OS=Dehalococcoides mccartyi (strain ATCC BAA-2266 / KCTC 15142 / 195) GN=DET0447 PE=4 SV=1	61.0465	37	22.9023	22.5601	22.7312	0.171067	229
	tr|Q3Z9A7|Q3Z9A7_DEHM1	3-isopropylmalate dehydratase large subunit OS=Dehalococcoides mccartyi (strain ATCC BAA-2266 / KCTC 15142 / 195) GN=leuC PE=3 SV=1	66.1871	24	22.7289	22.7138	22.7214	0.00757205	230
	sp|Q3Z9C1|SECA_DEHM1	Protein translocase subunit SecA OS=Dehalococcoides mccartyi (strain ATCC BAA-2266 / KCTC 15142 / 195) GN=secA PE=3 SV=1	70.7983	77	22.7459	22.6806	22.7132	0.0326041	231
	sp|Q3Z960|KAD_DEHM1	Adenylate kinase OS=Dehalococcoides mccartyi (strain ATCC BAA-2266 / KCTC 15142 / 195) GN=adk PE=3 SV=1	71.7593	22	22.6453	22.7784	22.7119	0.0665419	232
	tr|Q3Z810|Q3Z810_DEHM1	Uncharacterized protein OS=Dehalococcoides mccartyi (strain ATCC BAA-2266 / KCTC 15142 / 195) GN=DET0914 PE=4 SV=1	81.9742	17	22.7255	22.6531	22.6893	0.0361934	233
	sp|Q3Z8K6|FOLD_DEHM1	Bifunctional protein FolD OS=Dehalococcoides mccartyi (strain ATCC BAA-2266 / KCTC 15142 / 195) GN=folD1 PE=3 SV=1	78.7162	21	22.8868	22.4008	22.6438	0.243021	234
	tr|Q3Z798|Q3Z798_DEHM1	Riboflavin biosynthesis protein RibBA OS=Dehalococcoides mccartyi (strain ATCC BAA-2266 / KCTC 15142 / 195) GN=ribBA PE=3 SV=1	57.5682	31	22.4468	22.8238	22.6353	0.188512	235
	tr|Q3Z9F4|Q3Z9F4_DEHM1	3-dehydroquinate synthase OS=Dehalococcoides mccartyi (strain ATCC BAA-2266 / KCTC 15142 / 195) GN=aroB PE=3 SV=1	60.7143	31	23.0571	22.1866	22.6219	0.435274	236
	tr|Q3Z7R4|Q3Z7R4_DEHM1	Phenylacetate-coenzyme A ligase OS=Dehalococcoides mccartyi (strain ATCC BAA-2266 / KCTC 15142 / 195) GN=paaK PE=3 SV=1	47.6082	30	22.3899	22.8507	22.6203	0.230397	237
	tr|Q3Z723|Q3Z723_DEHM1	DegV family protein OS=Dehalococcoides mccartyi (strain ATCC BAA-2266 / KCTC 15142 / 195) GN=DET1264 PE=4 SV=1	55.5556	16	22.484	22.756	22.62	0.13599	238
	sp|Q3Z7V3|DAPA_DEHM1	4-hydroxy-tetrahydrodipicolinate synthase OS=Dehalococcoides mccartyi (strain ATCC BAA-2266 / KCTC 15142 / 195) GN=dapA PE=3 SV=1	59.9327	22	22.6269	22.6091	22.618	0.00886912	239
	tr|Q3Z6U6|Q3Z6U6_DEHM1	Aminotransferase OS=Dehalococcoides mccartyi (strain ATCC BAA-2266 / KCTC 15142 / 195) GN=aspC PE=3 SV=1	66.8342	31	22.6787	22.5172	22.598	0.0807618	240
	sp|Q3Z8J9|TIG_DEHM1	Trigger factor OS=Dehalococcoides mccartyi (strain ATCC BAA-2266 / KCTC 15142 / 195) GN=tig PE=3 SV=1	81.25	35	22.8004	22.379	22.5897	0.210679	241
	tr|Q3Z9A0|Q3Z9A0_DEHM1	HIT domain protein OS=Dehalococcoides mccartyi (strain ATCC BAA-2266 / KCTC 15142 / 195) GN=DET0455 PE=4 SV=1	90.2655	12	22.6257	22.5171	22.5714	0.0542744	242
	tr|Q3Z7A0|Q3Z7A0_DEHM1	Conserved domain protein OS=Dehalococcoides mccartyi (strain ATCC BAA-2266 / KCTC 15142 / 195) GN=DET1186 PE=4 SV=1	52.0408	5	22.1528	22.9887	22.5708	0.417973	243
	sp|Q3Z9I5|SYP_DEHM1	Proline--tRNA ligase OS=Dehalococcoides mccartyi (strain ATCC BAA-2266 / KCTC 15142 / 195) GN=proS PE=3 SV=1	78.3831	44	22.4615	22.6599	22.5607	0.0992114	244
	tr|Q3Z7F7|Q3Z7F7_DEHM1	Uncharacterized protein OS=Dehalococcoides mccartyi (strain ATCC BAA-2266 / KCTC 15142 / 195) GN=DET1127 PE=4 SV=1	39.0625	11	22.6992	22.3981	22.5486	0.150563	245
	tr|Q3Z632|Q3Z632_DEHM1	Uncharacterized protein OS=Dehalococcoides mccartyi (strain ATCC BAA-2266 / KCTC 15142 / 195) GN=DET1622 PE=4 SV=1	71.4286	9	22.8225	22.2729	22.5477	0.274815	246
	tr|Q3Z8X2|Q3Z8X2_DEHM1	DNA polymerase III subunit gamma/tau OS=Dehalococcoides mccartyi (strain ATCC BAA-2266 / KCTC 15142 / 195) GN=dnaX PE=3 SV=1	62.7907	40	22.6261	22.4558	22.541	0.08515	247
	tr|Q3Z736|Q3Z736_DEHM1	NADPH-dependent FMN reductase OS=Dehalococcoides mccartyi (strain ATCC BAA-2266 / KCTC 15142 / 195) GN=DET1251 PE=4 SV=1	68.8172	13	22.6095	22.4669	22.5382	0.0713048	248
	tr|Q3ZAG7|Q3ZAG7_DEHM1	Potassium uptake protein, putative OS=Dehalococcoides mccartyi (strain ATCC BAA-2266 / KCTC 15142 / 195) GN=DET0027 PE=4 SV=1	67.1642	11	22.1754	22.8893	22.5324	0.356963	249
	tr|Q3Z6U5|Q3Z6U5_DEHM1	Tryptophan--tRNA ligase OS=Dehalococcoides mccartyi (strain ATCC BAA-2266 / KCTC 15142 / 195) GN=trpS PE=3 SV=1	59.4427	23	22.6069	22.4523	22.5296	0.0772783	250
	tr|Q3ZA80|Q3ZA80_DEHM1	Oxaloacetate decarboxylase, alpha subunit OS=Dehalococcoides mccartyi (strain ATCC BAA-2266 / KCTC 15142 / 195) GN=oadA PE=4 SV=1	51.7123	30	22.3512	22.694	22.5226	0.1714	251
	tr|Q3ZAG6|Q3ZAG6_DEHM1	Universal stress protein family OS=Dehalococcoides mccartyi (strain ATCC BAA-2266 / KCTC 15142 / 195) GN=DET0028 PE=3 SV=1	58.4507	8	22.4116	22.5945	22.5031	0.0914333	252
	tr|Q3Z921|Q3Z921_DEHM1	Diaminopimelate decarboxylase OS=Dehalococcoides mccartyi (strain ATCC BAA-2266 / KCTC 15142 / 195) GN=lysA PE=3 SV=1	42.8571	21	22.3708	22.6343	22.5025	0.131735	253
	tr|Q3ZAH2|Q3ZAH2_DEHM1	Uncharacterized protein OS=Dehalococcoides mccartyi (strain ATCC BAA-2266 / KCTC 15142 / 195) GN=DET0022 PE=4 SV=1	95.3125	17	22.3667	22.6323	22.4995	0.132795	254
	tr|Q3Z641|Q3Z641_DEHM1	Uncharacterized protein OS=Dehalococcoides mccartyi (strain ATCC BAA-2266 / KCTC 15142 / 195) GN=DET1613 PE=4 SV=1	53.7415	8	22.1063	22.8715	22.4889	0.382618	255
	tr|Q3Z6H4|Q3Z6H4_DEHM1	Uncharacterized protein OS=Dehalococcoides mccartyi (strain ATCC BAA-2266 / KCTC 15142 / 195) GN=DET1475 PE=4 SV=1	36.6906	16	22.8727	22.1031	22.4879	0.384809	256
	sp|Q3Z9I7|SYFB_DEHM1	Phenylalanine--tRNA ligase beta subunit OS=Dehalococcoides mccartyi (strain ATCC BAA-2266 / KCTC 15142 / 195) GN=pheT PE=3 SV=1	56.4895	50	22.3568	22.5858	22.4713	0.1145	257
	sp|Q3Z6N1|PYRG_DEHM1	CTP synthase OS=Dehalococcoides mccartyi (strain ATCC BAA-2266 / KCTC 15142 / 195) GN=pyrG PE=3 SV=1	58.4559	34	22.3707	22.5551	22.4629	0.0922036	258
	tr|Q3Z6S5|Q3Z6S5_DEHM1	Mannosyl-3-phosphoglycerate synthase/mannosyl-3-phosphoglycerate phosphatase OS=Dehalococcoides mccartyi (strain ATCC BAA-2266 / KCTC 15142 / 195) GN=mpgSP PE=4 SV=1	70.4611	53	22.3806	22.5438	22.4622	0.0816028	259
	tr|Q3Z6Y0|Q3Z6Y0_DEHM1	Uncharacterized protein OS=Dehalococcoides mccartyi (strain ATCC BAA-2266 / KCTC 15142 / 195) GN=DET1307 PE=4 SV=1	95.1613	8	22.0934	22.7991	22.4463	0.352853	260
	sp|Q3Z6N2|TAL_DEHM1	Probable transaldolase OS=Dehalococcoides mccartyi (strain ATCC BAA-2266 / KCTC 15142 / 195) GN=tal PE=3 SV=1	53.2407	9	22.3722	22.5082	22.4402	0.0680288	261
	tr|Q3Z729|Q3Z729_DEHM1	Acetylornithine aminotransferase OS=Dehalococcoides mccartyi (strain ATCC BAA-2266 / KCTC 15142 / 195) GN=argD PE=3 SV=1	73.1156	21	22.4017	22.4786	22.4402	0.038462	262
	tr|Q3ZAE1|Q3ZAE1_DEHM1	Alcohol dehydrogenase, iron-containing OS=Dehalococcoides mccartyi (strain ATCC BAA-2266 / KCTC 15142 / 195) GN=DET0053 PE=4 SV=1	63.9474	29	22.5974	22.2782	22.4378	0.15962	263
	tr|Q3Z8D4|Q3Z8D4_DEHM1	Translin family protein OS=Dehalococcoides mccartyi (strain ATCC BAA-2266 / KCTC 15142 / 195) GN=DET0783 PE=4 SV=1	70	16	22.7231	22.1425	22.4328	0.290295	264
	tr|Q3Z7B2|Q3Z7B2_DEHM1	FwdE family protein OS=Dehalococcoides mccartyi (strain ATCC BAA-2266 / KCTC 15142 / 195) GN=DET1173 PE=4 SV=1	59.4286	9	23.4208	21.4046	22.4127	1.0081	265
	tr|Q3Z6Z1|Q3Z6Z1_DEHM1	Uncharacterized protein OS=Dehalococcoides mccartyi (strain ATCC BAA-2266 / KCTC 15142 / 195) GN=DET1296 PE=4 SV=1	51.4286	5	21.8641	22.9609	22.4125	0.548395	266
	tr|Q3Z6P5|Q3Z6P5_DEHM1	GTPase Der OS=Dehalococcoides mccartyi (strain ATCC BAA-2266 / KCTC 15142 / 195) GN=der PE=3 SV=1	54.8753	30	22.0615	22.7329	22.3972	0.33568	267
	tr|Q3Z711|Q3Z711_DEHM1	Malonyl CoA-acyl carrier protein transacylase OS=Dehalococcoides mccartyi (strain ATCC BAA-2266 / KCTC 15142 / 195) GN=fabD PE=3 SV=1	71.6129	16	22.7168	22.0768	22.3968	0.320024	268
	tr|Q3Z7G0|Q3Z7G0_DEHM1	Nitrogen regulatory protein P-II OS=Dehalococcoides mccartyi (strain ATCC BAA-2266 / KCTC 15142 / 195) GN=DET1124 PE=3 SV=1	50	12	21.8943	22.8977	22.396	0.501696	269
	tr|Q3Z793|Q3Z793_DEHM1	Orotate phosphoribosyltransferase OS=Dehalococcoides mccartyi (strain ATCC BAA-2266 / KCTC 15142 / 195) GN=pyrE PE=3 SV=1	67.9144	15	22.5967	22.1877	22.3922	0.204484	270
	tr|Q3Z7T9|Q3Z7T9_DEHM1	Acetyltransferase, GNAT family OS=Dehalococcoides mccartyi (strain ATCC BAA-2266 / KCTC 15142 / 195) GN=DET0987 PE=4 SV=1	57.6389	17	22.539	22.2207	22.3799	0.159172	271
	tr|Q3Z6S9|Q3Z6S9_DEHM1	Twitching mobility protein OS=Dehalococcoides mccartyi (strain ATCC BAA-2266 / KCTC 15142 / 195) GN=pilT-3 PE=4 SV=1	78.1671	25	22.4748	22.2627	22.3687	0.106014	272
	tr|Q3Z8R7|Q3Z8R7_DEHM1	Universal stress protein family OS=Dehalococcoides mccartyi (strain ATCC BAA-2266 / KCTC 15142 / 195) GN=DET0640 PE=3 SV=1	58.5366	20	22.2893	22.4355	22.3624	0.0731308	273
	sp|Q3Z782|GCH1_DEHM1	GTP cyclohydrolase 1 OS=Dehalococcoides mccartyi (strain ATCC BAA-2266 / KCTC 15142 / 195) GN=folE PE=3 SV=1	64.0212	13	22.8157	21.8938	22.3548	0.46096	274
	tr|Q3Z935|Q3Z935_DEHM1	Daunorubicin resistance ABC transporter, ATP-binding protein, putative OS=Dehalococcoides mccartyi (strain ATCC BAA-2266 / KCTC 15142 / 195) GN=DET0520 PE=4 SV=1	80.0633	21	22.3608	22.3346	22.3477	0.0131123	275
	tr|Q3Z9K3|Q3Z9K3_DEHM1	GatB/YqeY domain protein OS=Dehalococcoides mccartyi (strain ATCC BAA-2266 / KCTC 15142 / 195) GN=DET0349 PE=4 SV=1	61.0738	12	22.6257	22.0461	22.3359	0.289768	276
	sp|Q3Z8J8|CLPP_DEHM1	ATP-dependent Clp protease proteolytic subunit OS=Dehalococcoides mccartyi (strain ATCC BAA-2266 / KCTC 15142 / 195) GN=clpP PE=3 SV=1	43.5	8	23.0027	21.6682	22.3354	0.667262	277
	sp|Q3Z7Y8|COBQ_DEHM1	Cobyric acid synthase OS=Dehalococcoides mccartyi (strain ATCC BAA-2266 / KCTC 15142 / 195) GN=cobQ PE=3 SV=1	87.9447	40	22.0407	22.6243	22.3325	0.291776	278
	tr|Q3Z6X4|Q3Z6X4_DEHM1	MEMO1 family protein DET1313 OS=Dehalococcoides mccartyi (strain ATCC BAA-2266 / KCTC 15142 / 195) GN=DET1313 PE=3 SV=1	60.7306	22	22.3722	22.2721	22.3221	0.0500811	279
	tr|Q3Z8H1|Q3Z8H1_DEHM1	Phosphoglycerate mutase, 2,3-bisphosphoglycerate-independent, putative OS=Dehalococcoides mccartyi (strain ATCC BAA-2266 / KCTC 15142 / 195) GN=DET0743 PE=4 SV=1	69.3671	22	23.9239	20.7094	22.3167	1.60724	280
	sp|Q3Z712|RL32_DEHM1	50S ribosomal protein L32 OS=Dehalococcoides mccartyi (strain ATCC BAA-2266 / KCTC 15142 / 195) GN=rpmF PE=3 SV=1	65.2778	5	20.0189	24.606	22.3124	2.29359	281
	tr|Q3Z8G3|Q3Z8G3_DEHM1	Translation initiation factor IF-3 OS=Dehalococcoides mccartyi (strain ATCC BAA-2266 / KCTC 15142 / 195) GN=infC PE=3 SV=1	65.4762	12	22.1302	22.4645	22.2974	0.167132	282
	tr|Q3Z661|Q3Z661_DEHM1	AIR synthase domain protein OS=Dehalococcoides mccartyi (strain ATCC BAA-2266 / KCTC 15142 / 195) GN=DET1592 PE=4 SV=1	61.3445	19	22.1634	22.4162	22.2898	0.126418	283
	tr|Q3Z9K7|Q3Z9K7_DEHM1	Vitamin B12-dependent ribonucleotide reductase OS=Dehalococcoides mccartyi (strain ATCC BAA-2266 / KCTC 15142 / 195) GN=nrd-2 PE=3 SV=1	62.2865	50	22.2993	22.2686	22.284	0.0153592	284
	tr|Q3ZA54|Q3ZA54_DEHM1	[Fe] hydrogenase, HymA subunit, putative OS=Dehalococcoides mccartyi (strain ATCC BAA-2266 / KCTC 15142 / 195) GN=DET0145 PE=4 SV=1	43.2258	7	22.8233	21.7323	22.2778	0.545509	285
	tr|Q3Z959|Q3Z959_DEHM1	Methionine aminopeptidase OS=Dehalococcoides mccartyi (strain ATCC BAA-2266 / KCTC 15142 / 195) GN=map PE=3 SV=1	49.004	17	21.908	22.6173	22.2627	0.354671	286
	tr|Q3Z7M7|Q3Z7M7_DEHM1	Uncharacterized protein OS=Dehalococcoides mccartyi (strain ATCC BAA-2266 / KCTC 15142 / 195) GN=DET1057 PE=4 SV=1	43.2432	4	22.2399	22.2827	22.2613	0.0213827	287
	tr|Q3Z7Q5|Q3Z7Q5_DEHM1	Uncharacterized protein OS=Dehalococcoides mccartyi (strain ATCC BAA-2266 / KCTC 15142 / 195) GN=DET1028 PE=4 SV=1	62.2951	16	22.8656	21.6525	22.2591	0.606561	288
	tr|Q3Z6J5|Q3Z6J5_DEHM1	Uncharacterized protein OS=Dehalococcoides mccartyi (strain ATCC BAA-2266 / KCTC 15142 / 195) GN=DET1451 PE=4 SV=1	67.6923	21	22.9945	21.5087	22.2516	0.74292	289
	tr|Q3Z8K8|Q3Z8K8_DEHM1	Carbon monoxide dehydrogenase, alpha subunit OS=Dehalococcoides mccartyi (strain ATCC BAA-2266 / KCTC 15142 / 195) GN=DET0666 PE=4 SV=1	54.8431	43	22.4861	22.0132	22.2497	0.236426	290
	tr|Q3Z813|Q3Z813_DEHM1	Aminopeptidase protein OS=Dehalococcoides mccartyi (strain ATCC BAA-2266 / KCTC 15142 / 195) GN=DET0911 PE=4 SV=1	55.0136	23	22.1636	22.3316	22.2476	0.0839756	291
	tr|Q3Z9S7|Q3Z9S7_DEHM1	Transcriptional repressor LexA, putative OS=Dehalococcoides mccartyi (strain ATCC BAA-2266 / KCTC 15142 / 195) GN=DET0251 PE=3 SV=1	71.8894	16	22.7492	21.7443	22.2467	0.502448	292
	sp|Q3Z9H5|PURQ_DEHM1	Phosphoribosylformylglycinamidine synthase subunit PurQ OS=Dehalococcoides mccartyi (strain ATCC BAA-2266 / KCTC 15142 / 195) GN=purQ PE=3 SV=1	66.6667	17	22.2743	22.191	22.2327	0.0416156	293
	tr|Q3Z710|Q3Z710_DEHM1	3-oxoacyl-acyl carrier protein reductase OS=Dehalococcoides mccartyi (strain ATCC BAA-2266 / KCTC 15142 / 195) GN=fabG PE=4 SV=1	58.7045	13	22.6807	21.7775	22.2291	0.451588	294
	tr|Q3ZAG8|Q3ZAG8_DEHM1	Potassium uptake protein, putative OS=Dehalococcoides mccartyi (strain ATCC BAA-2266 / KCTC 15142 / 195) GN=DET0026 PE=4 SV=1	66.9683	14	22.0602	22.3958	22.228	0.167828	295
	sp|Q3Z9L2|MRAZ_DEHM1	Transcriptional regulator MraZ OS=Dehalococcoides mccartyi (strain ATCC BAA-2266 / KCTC 15142 / 195) GN=mraZ PE=3 SV=1	62.6761	12	21.9391	22.5097	22.2244	0.285271	296
	tr|Q3Z6F0|Q3Z6F0_DEHM1	Uncharacterized protein OS=Dehalococcoides mccartyi (strain ATCC BAA-2266 / KCTC 15142 / 195) GN=DET1499 PE=4 SV=1	35.2713	13	22.5785	21.8689	22.2237	0.354812	297
	tr|Q3Z7V4|Q3Z7V4_DEHM1	Aspartate-semialdehyde dehydrogenase OS=Dehalococcoides mccartyi (strain ATCC BAA-2266 / KCTC 15142 / 195) GN=asd PE=3 SV=1	74.2604	21	22.4579	21.9756	22.2168	0.241164	298
	tr|Q3Z7R3|Q3Z7R3_DEHM1	Histidine kinase OS=Dehalococcoides mccartyi (strain ATCC BAA-2266 / KCTC 15142 / 195) GN=DET1016 PE=4 SV=1	55.4054	81	21.7814	22.6423	22.2119	0.430431	299
	tr|Q3Z7B3|Q3Z7B3_DEHM1	Transcriptional regulator, MarR family OS=Dehalococcoides mccartyi (strain ATCC BAA-2266 / KCTC 15142 / 195) GN=DET1172 PE=4 SV=1	78.2051	14	21.9163	22.4972	22.2068	0.290464	300
	tr|Q3Z7Q3|Q3Z7Q3_DEHM1	Probable cytosol aminopeptidase OS=Dehalococcoides mccartyi (strain ATCC BAA-2266 / KCTC 15142 / 195) GN=pepA PE=3 SV=1	70.9091	31	22.3973	22.0119	22.2046	0.192713	301
	sp|Q3Z6S3|SYE_DEHM1	Glutamate--tRNA ligase OS=Dehalococcoides mccartyi (strain ATCC BAA-2266 / KCTC 15142 / 195) GN=gltX PE=3 SV=1	56.8182	31	22.1447	22.252	22.1983	0.0536601	302
	tr|Q3Z811|Q3Z811_DEHM1	Uncharacterized protein OS=Dehalococcoides mccartyi (strain ATCC BAA-2266 / KCTC 15142 / 195) GN=DET0913 PE=4 SV=1	54.3046	11	22.3663	22.0233	22.1948	0.171468	303
	tr|Q3ZAD9|Q3ZAD9_DEHM1	ATP-dependent Clp protease, ATP-binding subunit ClpC OS=Dehalococcoides mccartyi (strain ATCC BAA-2266 / KCTC 15142 / 195) GN=clpC PE=3 SV=1	74.1505	66	22.1894	22.1654	22.1774	0.011992	304
	sp|Q3Z991|AROK_DEHM1	Shikimate kinase OS=Dehalococcoides mccartyi (strain ATCC BAA-2266 / KCTC 15142 / 195) GN=aroK PE=3 SV=1	81.25	16	22.0731	22.2723	22.1727	0.099575	305
	tr|Q3Z897|Q3Z897_DEHM1	2-isopropylmalate synthase/homocitrate synthase family protein OS=Dehalococcoides mccartyi (strain ATCC BAA-2266 / KCTC 15142 / 195) GN=DET0825 PE=3 SV=1	62.2889	30	22.1093	22.2248	22.167	0.0577298	306
	tr|Q3Z6M6|Q3Z6M6_DEHM1	Amidophosphoribosyltransferase OS=Dehalococcoides mccartyi (strain ATCC BAA-2266 / KCTC 15142 / 195) GN=purF PE=3 SV=1	48.3051	26	22.2838	22.0492	22.1665	0.117301	307
	sp|Q3ZAI8|SYH_DEHM1	Histidine--tRNA ligase OS=Dehalococcoides mccartyi (strain ATCC BAA-2266 / KCTC 15142 / 195) GN=hisS PE=3 SV=1	66.2679	27	22.2018	22.1235	22.1626	0.039148	308
	sp|Q3Z9A4|MDH_DEHM1	Malate dehydrogenase OS=Dehalococcoides mccartyi (strain ATCC BAA-2266 / KCTC 15142 / 195) GN=mdh PE=3 SV=1	78.1759	23	22.2718	22.0257	22.1488	0.123039	309
	tr|Q3Z915|Q3Z915_DEHM1	Replicative DNA helicase OS=Dehalococcoides mccartyi (strain ATCC BAA-2266 / KCTC 15142 / 195) GN=dnaB PE=3 SV=1	50.655	26	22.2204	22.075	22.1477	0.0726844	310
	tr|Q3Z7T2|Q3Z7T2_DEHM1	Transcription termination/antitermination protein NusG OS=Dehalococcoides mccartyi (strain ATCC BAA-2266 / KCTC 15142 / 195) GN=nusG PE=3 SV=1	84.7458	15	22.0755	22.1973	22.1364	0.0608936	311
	tr|Q3ZA76|Q3ZA76_DEHM1	Pyridine nucleotide-disulphide oxidoreductase family protein OS=Dehalococcoides mccartyi (strain ATCC BAA-2266 / KCTC 15142 / 195) GN=DET0123 PE=4 SV=1	64.6967	43	22.184	22.0675	22.1258	0.0582655	312
	sp|Q3Z9I8|SYFA_DEHM1	Phenylalanine--tRNA ligase alpha subunit OS=Dehalococcoides mccartyi (strain ATCC BAA-2266 / KCTC 15142 / 195) GN=pheS PE=3 SV=1	67.9191	26	22.0659	22.1587	22.1123	0.0463835	313
	tr|Q3Z6X9|Q3Z6X9_DEHM1	Hydrolase, alpha/beta fold family OS=Dehalococcoides mccartyi (strain ATCC BAA-2266 / KCTC 15142 / 195) GN=DET1308 PE=4 SV=1	63.2727	17	22.0374	22.1849	22.1111	0.0737287	314
	tr|Q3Z631|Q3Z631_DEHM1	Desulforedoxin, putative OS=Dehalococcoides mccartyi (strain ATCC BAA-2266 / KCTC 15142 / 195) GN=DET1623 PE=4 SV=1	87.2727	7	22.0963	22.1201	22.1082	0.0118855	315
	tr|Q3Z6T8|Q3Z6T8_DEHM1	DNA-binding response regulator, LuxR family OS=Dehalococcoides mccartyi (strain ATCC BAA-2266 / KCTC 15142 / 195) GN=DET1350 PE=4 SV=1	69.3333	17	22.0073	22.2073	22.1073	0.10003	316
	tr|Q3ZA79|Q3ZA79_DEHM1	Acetyl-CoA carboxylase, biotin carboxylase OS=Dehalococcoides mccartyi (strain ATCC BAA-2266 / KCTC 15142 / 195) GN=accC PE=4 SV=1	75.9036	35	22.4666	21.7451	22.1058	0.360737	317
	tr|Q3ZAI7|Q3ZAI7_DEHM1	Uncharacterized protein OS=Dehalococcoides mccartyi (strain ATCC BAA-2266 / KCTC 15142 / 195) GN=DET0007 PE=4 SV=1	44.186	23	21.858	22.3435	22.1007	0.242766	318
	sp|Q3Z878|HISX_DEHM1	Histidinol dehydrogenase OS=Dehalococcoides mccartyi (strain ATCC BAA-2266 / KCTC 15142 / 195) GN=hisD PE=3 SV=1	66.5138	32	22.2114	21.9849	22.0981	0.113251	319
	sp|Q3Z8X4|RECR_DEHM1	Recombination protein RecR OS=Dehalococcoides mccartyi (strain ATCC BAA-2266 / KCTC 15142 / 195) GN=recR PE=3 SV=1	89.2157	17	21.961	22.2313	22.0962	0.135153	320
	tr|Q3Z6I2|Q3Z6I2_DEHM1	DNA-directed DNA polymerase OS=Dehalococcoides mccartyi (strain ATCC BAA-2266 / KCTC 15142 / 195) GN=dnaE PE=4 SV=1	57.0085	75	22.0518	22.1311	22.0915	0.0396404	321
	sp|Q3Z9K2|RS21_DEHM1	30S ribosomal protein S21 OS=Dehalococcoides mccartyi (strain ATCC BAA-2266 / KCTC 15142 / 195) GN=rpsU PE=3 SV=1	60.9375	7	19.9159	24.254	22.085	2.16908	322
	tr|Q3Z6Q5|Q3Z6Q5_DEHM1	Preprotein translocase, YajC subunit OS=Dehalococcoides mccartyi (strain ATCC BAA-2266 / KCTC 15142 / 195) GN=yajC PE=4 SV=1	48.913	5	22.3131	21.8502	22.0816	0.231473	323
	tr|Q3Z8E0|Q3Z8E0_DEHM1	R3H domain protein OS=Dehalococcoides mccartyi (strain ATCC BAA-2266 / KCTC 15142 / 195) GN=DET0777 PE=4 SV=1	68.3694	36	22.1469	22.0122	22.0796	0.0673314	324
	tr|Q3Z781|Q3Z781_DEHM1	Threonine synthase OS=Dehalococcoides mccartyi (strain ATCC BAA-2266 / KCTC 15142 / 195) GN=thrC PE=3 SV=1	73.8506	31	21.9188	22.2106	22.0647	0.145854	325
	tr|Q3Z873|Q3Z873_DEHM1	Biotin--acetyl-CoA-carboxylase ligase OS=Dehalococcoides mccartyi (strain ATCC BAA-2266 / KCTC 15142 / 195) GN=DET0849 PE=4 SV=1	49.6241	12	21.5453	22.573	22.0591	0.513861	326
	tr|Q3Z8D0|Q3Z8D0_DEHM1	Glycine--tRNA ligase OS=Dehalococcoides mccartyi (strain ATCC BAA-2266 / KCTC 15142 / 195) GN=glyS PE=3 SV=1	56.8129	29	22.2432	21.8705	22.0569	0.186347	327
	sp|Q3Z6Z9|PROA_DEHM1	Gamma-glutamyl phosphate reductase OS=Dehalococcoides mccartyi (strain ATCC BAA-2266 / KCTC 15142 / 195) GN=proA PE=3 SV=1	69.3396	25	21.8323	22.2787	22.0555	0.223185	328
	tr|Q3ZA57|Q3ZA57_DEHM1	Phosphate-specific transport system accessory protein PhoU OS=Dehalococcoides mccartyi (strain ATCC BAA-2266 / KCTC 15142 / 195) GN=phoU PE=3 SV=1	70.5882	15	22.5837	21.5181	22.0509	0.532782	329
	tr|Q3ZA15|Q3ZA15_DEHM1	Formate dehydrogenase, membrane subunit, putative OS=Dehalococcoides mccartyi (strain ATCC BAA-2266 / KCTC 15142 / 195) GN=DET0186 PE=4 SV=1	12.1588	7	22.3368	21.7527	22.0448	0.292041	330
	tr|Q3Z796|Q3Z796_DEHM1	Riboflavin biosynthesis protein RibD OS=Dehalococcoides mccartyi (strain ATCC BAA-2266 / KCTC 15142 / 195) GN=ribD PE=3 SV=1	82.7397	27	22.0992	21.9881	22.0437	0.0555796	331
	sp|Q3Z8G4|RL35_DEHM1	50S ribosomal protein L35 OS=Dehalococcoides mccartyi (strain ATCC BAA-2266 / KCTC 15142 / 195) GN=rpmI PE=3 SV=1	34.3284	4	19.7586	24.3282	22.0434	2.28478	332
	sp|Q3Z9B1|Y444_DEHM1	Probable transcriptional regulatory protein DET0444 OS=Dehalococcoides mccartyi (strain ATCC BAA-2266 / KCTC 15142 / 195) GN=DET0444 PE=3 SV=1	51.3944	13	22.5418	21.5415	22.0416	0.500121	333
	tr|Q3Z904|Q3Z904_DEHM1	RNA polymerase sigma factor SigA OS=Dehalococcoides mccartyi (strain ATCC BAA-2266 / KCTC 15142 / 195) GN=rpoD PE=3 SV=1	60.5769	33	21.9789	22.0895	22.0342	0.0553164	334
	sp|Q3Z8E7|GREA_DEHM1	Transcription elongation factor GreA OS=Dehalococcoides mccartyi (strain ATCC BAA-2266 / KCTC 15142 / 195) GN=greA PE=3 SV=1	60.2564	12	22.2106	21.8479	22.0293	0.181341	335
	tr|Q3Z6J4|Q3Z6J4_DEHM1	Uncharacterized protein OS=Dehalococcoides mccartyi (strain ATCC BAA-2266 / KCTC 15142 / 195) GN=DET1452 PE=4 SV=1	56.391	9	21.7655	22.2836	22.0246	0.259079	336
	sp|Q3Z886|GUAA_DEHM1	GMP synthase [glutamine-hydrolyzing] OS=Dehalococcoides mccartyi (strain ATCC BAA-2266 / KCTC 15142 / 195) GN=guaA PE=3 SV=1	70.9193	37	22.0299	21.9862	22.008	0.0218305	337
	tr|Q3Z9H4|Q3Z9H4_DEHM1	Phosphoribosylformylglycinamidine synthase subunit PurL OS=Dehalococcoides mccartyi (strain ATCC BAA-2266 / KCTC 15142 / 195) GN=purL PE=3 SV=1	70.9339	62	22.0031	22.0081	22.0056	0.00254123	338
	tr|Q3Z6N0|Q3Z6N0_DEHM1	Chaperone protein DnaJ OS=Dehalococcoides mccartyi (strain ATCC BAA-2266 / KCTC 15142 / 195) GN=dnaJ PE=3 SV=1	64.8485	24	22.0168	21.9752	21.996	0.0207913	339
	tr|Q3Z8H4|Q3Z8H4_DEHM1	Diaminopimelate epimerase OS=Dehalococcoides mccartyi (strain ATCC BAA-2266 / KCTC 15142 / 195) GN=dapF PE=3 SV=1	63.0282	13	22.6065	21.3801	21.9933	0.61321	340
	tr|Q3Z884|Q3Z884_DEHM1	Phosphoribosylamine--glycine ligase OS=Dehalococcoides mccartyi (strain ATCC BAA-2266 / KCTC 15142 / 195) GN=purD PE=3 SV=1	68.2353	28	22.2156	21.7557	21.9856	0.229961	341
	tr|Q3Z7P2|Q3Z7P2_DEHM1	PQQ enzyme repeat domain protein OS=Dehalococcoides mccartyi (strain ATCC BAA-2266 / KCTC 15142 / 195) GN=DET1041 PE=4 SV=1	47.7089	13	21.9738	21.9867	21.9802	0.00641944	342
	tr|Q3Z945|Q3Z945_DEHM1	Phosphoglucomutase/phosphomannomutase family protein OS=Dehalococcoides mccartyi (strain ATCC BAA-2266 / KCTC 15142 / 195) GN=DET0510 PE=3 SV=1	74.3158	28	22.1169	21.8276	21.9723	0.14465	343
	sp|Q3Z989|AROD_DEHM1	3-dehydroquinate dehydratase OS=Dehalococcoides mccartyi (strain ATCC BAA-2266 / KCTC 15142 / 195) GN=aroD PE=3 SV=1	52.7027	14	22.0728	21.8641	21.9685	0.104329	344
	sp|Q3Z717|SYR_DEHM1	Arginine--tRNA ligase OS=Dehalococcoides mccartyi (strain ATCC BAA-2266 / KCTC 15142 / 195) GN=argS PE=3 SV=1	75.5396	33	22.1005	21.8188	21.9597	0.140874	345
	sp|Q3Z879|HIS8_DEHM1	Histidinol-phosphate aminotransferase OS=Dehalococcoides mccartyi (strain ATCC BAA-2266 / KCTC 15142 / 195) GN=hisC PE=3 SV=1	61.4525	23	21.9671	21.9439	21.9555	0.0115912	346
	tr|Q3Z7E7|Q3Z7E7_DEHM1	Radical SAM domain protein OS=Dehalococcoides mccartyi (strain ATCC BAA-2266 / KCTC 15142 / 195) GN=DET1137 PE=4 SV=1	54.2125	17	21.8635	22.0151	21.9393	0.0757716	347
	sp|Q3Z7V5|DAPB_DEHM1	4-hydroxy-tetrahydrodipicolinate reductase OS=Dehalococcoides mccartyi (strain ATCC BAA-2266 / KCTC 15142 / 195) GN=dapB PE=3 SV=1	44.4867	12	21.7869	22.0818	21.9344	0.147467	348
	tr|Q3Z817|Q3Z817_DEHM1	Uncharacterized protein OS=Dehalococcoides mccartyi (strain ATCC BAA-2266 / KCTC 15142 / 195) GN=DET0907 PE=4 SV=1	47.7477	8	21.8364	21.9827	21.9095	0.0731394	349
	tr|Q3Z8X5|Q3Z8X5_DEHM1	Magnesium transport protein CorA OS=Dehalococcoides mccartyi (strain ATCC BAA-2266 / KCTC 15142 / 195) GN=corA PE=3 SV=1	53.3898	21	21.8762	21.9409	21.9085	0.032384	350
	tr|Q3Z7X8|Q3Z7X8_DEHM1	AMP-binding protein OS=Dehalococcoides mccartyi (strain ATCC BAA-2266 / KCTC 15142 / 195) GN=DET0946 PE=4 SV=1	58.0952	40	21.7781	22.0376	21.9078	0.12979	351
	tr|Q3Z6E9|Q3Z6E9_DEHM1	Uncharacterized protein OS=Dehalococcoides mccartyi (strain ATCC BAA-2266 / KCTC 15142 / 195) GN=DET1500 PE=4 SV=1	54.6512	10	21.83	21.9697	21.8999	0.0698069	352
	tr|Q3Z998|Q3Z998_DEHM1	Acetyltransferase, GNAT family OS=Dehalococcoides mccartyi (strain ATCC BAA-2266 / KCTC 15142 / 195) GN=DET0457 PE=4 SV=1	48.7342	10	22.4876	21.3074	21.8975	0.590086	353
	tr|Q3Z6X6|Q3Z6X6_DEHM1	Uncharacterized protein OS=Dehalococcoides mccartyi (strain ATCC BAA-2266 / KCTC 15142 / 195) GN=DET1311 PE=4 SV=1	56.044	5	22.1718	21.6118	21.8918	0.279999	354
	sp|Q3Z973|RL29_DEHM1	50S ribosomal protein L29 OS=Dehalococcoides mccartyi (strain ATCC BAA-2266 / KCTC 15142 / 195) GN=rpmC PE=3 SV=1	92.3077	12	19.7958	23.9652	21.8805	2.08467	355
	sp|Q3Z8K0|SYDND_DEHM1	Aspartate--tRNA(Asp/Asn) ligase OS=Dehalococcoides mccartyi (strain ATCC BAA-2266 / KCTC 15142 / 195) GN=aspS PE=3 SV=1	58.0268	34	21.97	21.775	21.8725	0.0974663	356
	tr|Q3Z6T6|Q3Z6T6_DEHM1	Pilin biogenesis protein, putative OS=Dehalococcoides mccartyi (strain ATCC BAA-2266 / KCTC 15142 / 195) GN=DET1352 PE=3 SV=1	33.6658	13	21.6553	22.0837	21.8695	0.214217	357
	tr|Q3Z881|Q3Z881_DEHM1	Phosphoribosylaminoimidazole-succinocarboxamide synthase OS=Dehalococcoides mccartyi (strain ATCC BAA-2266 / KCTC 15142 / 195) GN=purC PE=3 SV=1	75.9868	22	22.5644	21.1612	21.8628	0.701632	358
	tr|Q3Z6A6|Q3Z6A6_DEHM1	Reductive dehalogenase, putative OS=Dehalococcoides mccartyi (strain ATCC BAA-2266 / KCTC 15142 / 195) GN=DET1545 PE=4 SV=1	67	32	22.0523	21.6711	21.8617	0.190631	359
	sp|Q3Z726|ARLY_DEHM1	Argininosuccinate lyase OS=Dehalococcoides mccartyi (strain ATCC BAA-2266 / KCTC 15142 / 195) GN=argH PE=3 SV=1	59.6529	30	21.9792	21.7413	21.8603	0.118957	360
	tr|Q3Z9C6|Q3Z9C6_DEHM1	Phosphopantothenoylcysteine decarboxylase/phosphopantothenate--cysteine ligase OS=Dehalococcoides mccartyi (strain ATCC BAA-2266 / KCTC 15142 / 195) GN=coaBC PE=4 SV=1	65.3944	25	22.0272	21.6659	21.8465	0.180635	361
	tr|Q3ZAD0|Q3ZAD0_DEHM1	S-adenosylmethionine synthetase OS=Dehalococcoides mccartyi (strain ATCC BAA-2266 / KCTC 15142 / 195) GN=metK-1 PE=3 SV=1	6.59898	4	21.9116	21.759	21.8353	0.0762831	362
	tr|Q3Z8C4|Q3Z8C4_DEHM1	Uncharacterized protein OS=Dehalococcoides mccartyi (strain ATCC BAA-2266 / KCTC 15142 / 195) GN=DET0793 PE=4 SV=1	56.1798	11	21.1812	22.4869	21.834	0.652839	363
	tr|Q3Z9E7|Q3Z9E7_DEHM1	Conserved domain protein OS=Dehalococcoides mccartyi (strain ATCC BAA-2266 / KCTC 15142 / 195) GN=DET0407 PE=4 SV=1	65.8228	6	21.4583	22.1837	21.821	0.362693	364
	tr|Q3Z7Y7|Q3Z7Y7_DEHM1	Thioesterase family protein OS=Dehalococcoides mccartyi (strain ATCC BAA-2266 / KCTC 15142 / 195) GN=DET0937 PE=4 SV=1	37.5	7	21.6867	21.9323	21.8095	0.122806	365
	sp|Q3Z6A1|GATB_DEHM1	Aspartyl/glutamyl-tRNA(Asn/Gln) amidotransferase subunit B OS=Dehalococcoides mccartyi (strain ATCC BAA-2266 / KCTC 15142 / 195) GN=gatB PE=3 SV=1	72.7642	38	21.9965	21.6125	21.8045	0.192002	366
	sp|Q3ZA07|SYL_DEHM1	Leucine--tRNA ligase OS=Dehalococcoides mccartyi (strain ATCC BAA-2266 / KCTC 15142 / 195) GN=leuS PE=3 SV=1	54.9815	50	21.179	22.4276	21.8033	0.624332	367
	tr|Q3Z743|Q3Z743_DEHM1	NADPH-dependent FMN reductase OS=Dehalococcoides mccartyi (strain ATCC BAA-2266 / KCTC 15142 / 195) GN=DET1244 PE=4 SV=1	48.4211	13	21.769	21.8277	21.7983	0.0293801	368
	tr|Q3Z746|Q3Z746_DEHM1	Peptidyl-prolyl cis-trans isomerase OS=Dehalococcoides mccartyi (strain ATCC BAA-2266 / KCTC 15142 / 195) GN=DET1240 PE=3 SV=1	64.5933	8	21.5668	22.0146	21.7907	0.223935	369
	tr|Q3Z7S8|Q3Z7S8_DEHM1	Uncharacterized protein OS=Dehalococcoides mccartyi (strain ATCC BAA-2266 / KCTC 15142 / 195) GN=DET1001 PE=4 SV=1	58.2278	13	21.7404	21.816	21.7782	0.0378133	370
	tr|Q3ZA56|Q3ZA56_DEHM1	Arsenate reductase OS=Dehalococcoides mccartyi (strain ATCC BAA-2266 / KCTC 15142 / 195) GN=arsC PE=4 SV=1	84.9315	10	21.8427	21.7124	21.7775	0.0651223	371
	tr|Q3Z659|Q3Z659_DEHM1	FAD:protein FMN transferase OS=Dehalococcoides mccartyi (strain ATCC BAA-2266 / KCTC 15142 / 195) GN=DET1595 PE=3 SV=1	53.7791	19	21.8861	21.665	21.7755	0.110592	372
	sp|Q3Z629|ARGC_DEHM1	N-acetyl-gamma-glutamyl-phosphate reductase OS=Dehalococcoides mccartyi (strain ATCC BAA-2266 / KCTC 15142 / 195) GN=argC PE=3 SV=1	61.2903	19	21.5678	21.9741	21.771	0.203159	373
	tr|Q3Z961|Q3Z961_DEHM1	Protein translocase subunit SecY OS=Dehalococcoides mccartyi (strain ATCC BAA-2266 / KCTC 15142 / 195) GN=secY PE=3 SV=1	12.7854	9	22.0028	21.5355	21.7691	0.233673	374
	tr|Q3Z941|Q3Z941_DEHM1	Uncharacterized protein OS=Dehalococcoides mccartyi (strain ATCC BAA-2266 / KCTC 15142 / 195) GN=DET0514 PE=4 SV=1	45.9615	30	21.7989	21.7096	21.7543	0.0446429	375
	tr|Q3Z853|Q3Z853_DEHM1	Elongation factor P OS=Dehalococcoides mccartyi (strain ATCC BAA-2266 / KCTC 15142 / 195) GN=efp-2 PE=3 SV=1	31.383	7	21.3768	22.0961	21.7365	0.359638	376
	tr|Q3Z7B1|Q3Z7B1_DEHM1	Fec-type ABC transporter, periplasmic iron-binding protein OS=Dehalococcoides mccartyi (strain ATCC BAA-2266 / KCTC 15142 / 195) GN=DET1174 PE=4 SV=1	41.4169	12	22.4437	21.0191	21.7314	0.712273	377
	tr|Q3Z8N3|Q3Z8N3_DEHM1	Universal stress protein family OS=Dehalococcoides mccartyi (strain ATCC BAA-2266 / KCTC 15142 / 195) GN=DET0674 PE=3 SV=1	54.7297	19	21.7738	21.6768	21.7253	0.048498	378
	tr|Q3Z7Y1|Q3Z7Y1_DEHM1	Lipoprotein, putative OS=Dehalococcoides mccartyi (strain ATCC BAA-2266 / KCTC 15142 / 195) GN=DET0943 PE=4 SV=1	55.5814	19	21.5594	21.8704	21.7149	0.15549	379
	tr|Q3Z691|Q3Z691_DEHM1	DNA-binding response regulator, LuxR family OS=Dehalococcoides mccartyi (strain ATCC BAA-2266 / KCTC 15142 / 195) GN=DET1561 PE=4 SV=1	68.1416	18	21.3883	22.0397	21.714	0.325666	380
	tr|Q3Z6Y2|Q3Z6Y2_DEHM1	Conserved domain protein OS=Dehalococcoides mccartyi (strain ATCC BAA-2266 / KCTC 15142 / 195) GN=DET1305 PE=4 SV=1	35.2941	9	21.816	21.6076	21.7118	0.104169	381
	tr|Q3Z9F8|Q3Z9F8_DEHM1	Uncharacterized protein OS=Dehalococcoides mccartyi (strain ATCC BAA-2266 / KCTC 15142 / 195) GN=DET0396 PE=4 SV=1	84.0491	14	21.7425	21.6722	21.7074	0.0351633	382
	tr|Q3Z906|Q3Z906_DEHM1	Exonuclease SbcC, putative OS=Dehalococcoides mccartyi (strain ATCC BAA-2266 / KCTC 15142 / 195) GN=DET0549 PE=4 SV=1	64.4936	59	21.679	21.717	21.698	0.0189817	383
	tr|Q3Z790|Q3Z790_DEHM1	DNA helicase OS=Dehalococcoides mccartyi (strain ATCC BAA-2266 / KCTC 15142 / 195) GN=pcrA PE=3 SV=1	65.9892	48	22.2621	21.1326	21.6974	0.564767	384
	tr|Q3Z7P4|Q3Z7P4_DEHM1	SpoIIIJ-associated protein Jag, putative OS=Dehalococcoides mccartyi (strain ATCC BAA-2266 / KCTC 15142 / 195) GN=DET1039 PE=4 SV=1	69.469	15	21.6657	21.7286	21.6971	0.0314706	385
	tr|Q3Z877|Q3Z877_DEHM1	ATP phosphoribosyltransferase OS=Dehalococcoides mccartyi (strain ATCC BAA-2266 / KCTC 15142 / 195) GN=DET0845 PE=3 SV=1	78.6325	31	21.9181	21.4652	21.6916	0.226424	386
	sp|Q3Z8Y0|SYS_DEHM1	Serine--tRNA ligase OS=Dehalococcoides mccartyi (strain ATCC BAA-2266 / KCTC 15142 / 195) GN=serS PE=3 SV=1	51.0896	25	21.7162	21.6517	21.6839	0.0322512	387
	tr|Q3Z7T7|Q3Z7T7_DEHM1	Uncharacterized protein OS=Dehalococcoides mccartyi (strain ATCC BAA-2266 / KCTC 15142 / 195) GN=DET0989 PE=4 SV=1	44.8598	9	21.6237	21.7273	21.6755	0.0518001	388
	tr|Q3Z6G2|Q3Z6G2_DEHM1	Tryptophan synthase beta chain OS=Dehalococcoides mccartyi (strain ATCC BAA-2266 / KCTC 15142 / 195) GN=trpB PE=3 SV=1	46.3659	22	22.005	21.3399	21.6724	0.332588	389
	sp|Q3Z8V1|RUVB_DEHM1	Holliday junction ATP-dependent DNA helicase RuvB OS=Dehalococcoides mccartyi (strain ATCC BAA-2266 / KCTC 15142 / 195) GN=ruvB PE=3 SV=1	50.7163	17	21.5162	21.8232	21.6697	0.15348	390
	tr|Q3Z6L6|Q3Z6L6_DEHM1	Uncharacterized protein OS=Dehalococcoides mccartyi (strain ATCC BAA-2266 / KCTC 15142 / 195) GN=DET1425 PE=4 SV=1	38.6792	17	21.6319	21.7012	21.6665	0.0346565	391
	tr|Q3Z8J1|Q3Z8J1_DEHM1	DNA topoisomerase 1 OS=Dehalococcoides mccartyi (strain ATCC BAA-2266 / KCTC 15142 / 195) GN=topA PE=3 SV=1	47.3684	42	21.6895	21.631	21.6602	0.0292696	392
	tr|Q3Z913|Q3Z913_DEHM1	Thioredoxin-disulfide reductase OS=Dehalococcoides mccartyi (strain ATCC BAA-2266 / KCTC 15142 / 195) GN=trxB PE=4 SV=1	49.0196	17	21.7835	21.5111	21.6473	0.136197	393
	sp|Q3Z8F6|DEF_DEHM1	Peptide deformylase OS=Dehalococcoides mccartyi (strain ATCC BAA-2266 / KCTC 15142 / 195) GN=def PE=3 SV=1	70.0599	11	21.3136	21.9439	21.6288	0.315181	394
	tr|Q3Z8I3|Q3Z8I3_DEHM1	[Fe] hydrogenase, HymA subunit, putative OS=Dehalococcoides mccartyi (strain ATCC BAA-2266 / KCTC 15142 / 195) GN=DET0728 PE=4 SV=1	42.1384	7	21.6998	21.5524	21.6261	0.0736713	395
	sp|Q3Z617|RS20_DEHM1	30S ribosomal protein S20 OS=Dehalococcoides mccartyi (strain ATCC BAA-2266 / KCTC 15142 / 195) GN=rpsT PE=3 SV=1	51.1364	7	20.5331	22.6922	21.6127	1.07953	396
	tr|Q3Z7N0|Q3Z7N0_DEHM1	Tubulin-like protein CetZ OS=Dehalococcoides mccartyi (strain ATCC BAA-2266 / KCTC 15142 / 195) GN=cetZ PE=3 SV=1	62.0053	21	21.48	21.7403	21.6101	0.130144	397
	tr|Q3Z9E2|Q3Z9E2_DEHM1	Uncharacterized protein OS=Dehalococcoides mccartyi (strain ATCC BAA-2266 / KCTC 15142 / 195) GN=DET0412 PE=4 SV=1	59.0164	15	21.7811	21.416	21.5985	0.182564	398
	tr|Q3Z6R7|Q3Z6R7_DEHM1	NADPH-dependent FMN reductase OS=Dehalococcoides mccartyi (strain ATCC BAA-2266 / KCTC 15142 / 195) GN=DET1371 PE=4 SV=1	74.2105	13	21.9262	21.2621	21.5942	0.332021	399
	sp|Q3ZA11|COAD_DEHM1	Phosphopantetheine adenylyltransferase OS=Dehalococcoides mccartyi (strain ATCC BAA-2266 / KCTC 15142 / 195) GN=coaD PE=3 SV=1	59.7484	8	21.7293	21.456	21.5926	0.136644	400
	tr|Q3Z6W4|Q3Z6W4_DEHM1	Uncharacterized protein OS=Dehalococcoides mccartyi (strain ATCC BAA-2266 / KCTC 15142 / 195) GN=DET1324 PE=4 SV=1	59.6026	16	20.8126	22.3648	21.5887	0.776105	401
	tr|Q3Z762|Q3Z762_DEHM1	Cob(I)alamin adenosyltransferase OS=Dehalococcoides mccartyi (strain ATCC BAA-2266 / KCTC 15142 / 195) GN=cobA-3 PE=4 SV=1	46.9613	9	21.7569	21.3838	21.5703	0.186568	402
	tr|Q3Z6T7|Q3Z6T7_DEHM1	Type II secretion system protein GspE OS=Dehalococcoides mccartyi (strain ATCC BAA-2266 / KCTC 15142 / 195) GN=gspE PE=4 SV=1	63.7532	44	21.397	21.6815	21.5392	0.142252	403
	sp|Q3Z992|AROA_DEHM1	3-phosphoshikimate 1-carboxyvinyltransferase OS=Dehalococcoides mccartyi (strain ATCC BAA-2266 / KCTC 15142 / 195) GN=aroA PE=3 SV=1	50.9524	18	22.1372	20.9391	21.5381	0.599078	404
	sp|Q3Z6V7|HIS4_DEHM1	1-(5-phosphoribosyl)-5-[(5-phosphoribosylamino)methylideneamino] imidazole-4-carboxamide isomerase OS=Dehalococcoides mccartyi (strain ATCC BAA-2266 / KCTC 15142 / 195) GN=hisA PE=3 SV=1	74.6835	17	21.4902	21.5766	21.5334	0.0431961	405
	sp|Q3Z9H8|PYRH_DEHM1	Uridylate kinase OS=Dehalococcoides mccartyi (strain ATCC BAA-2266 / KCTC 15142 / 195) GN=pyrH PE=3 SV=1	43.5685	11	21.4297	21.6293	21.5295	0.0997896	406
	tr|Q3Z7Q0|Q3Z7Q0_DEHM1	Long-chain-fatty-acid--CoA ligase, putative OS=Dehalococcoides mccartyi (strain ATCC BAA-2266 / KCTC 15142 / 195) GN=DET1033 PE=4 SV=1	55.8185	27	21.4524	21.6023	21.5273	0.0749418	407
	sp|Q3Z990|AROE_DEHM1	Shikimate dehydrogenase (NADP(+)) OS=Dehalococcoides mccartyi (strain ATCC BAA-2266 / KCTC 15142 / 195) GN=aroE PE=3 SV=1	32.5175	12	21.4217	21.628	21.5249	0.103126	408
	tr|Q3Z6X3|Q3Z6X3_DEHM1	Radical SAM domain protein OS=Dehalococcoides mccartyi (strain ATCC BAA-2266 / KCTC 15142 / 195) GN=DET1314 PE=4 SV=1	38.5507	16	21.4435	21.5732	21.5084	0.0648327	409
	tr|Q3Z7U2|Q3Z7U2_DEHM1	Uncharacterized protein OS=Dehalococcoides mccartyi (strain ATCC BAA-2266 / KCTC 15142 / 195) GN=DET0984 PE=4 SV=1	46.1538	6	21.3067	21.7038	21.5052	0.198536	410
	tr|Q3Z724|Q3Z724_DEHM1	DAK2 domain protein OS=Dehalococcoides mccartyi (strain ATCC BAA-2266 / KCTC 15142 / 195) GN=DET1263 PE=4 SV=1	64.7059	38	21.3104	21.6634	21.4869	0.176536	411
	tr|Q3Z778|Q3Z778_DEHM1	Nucleotidyltransferase family protein OS=Dehalococcoides mccartyi (strain ATCC BAA-2266 / KCTC 15142 / 195) GN=DET1208 PE=4 SV=1	49.0305	15	21.3369	21.6366	21.4867	0.149857	412
	tr|Q3Z8D3|Q3Z8D3_DEHM1	Putative K(+)-stimulated pyrophosphate-energized sodium pump OS=Dehalococcoides mccartyi (strain ATCC BAA-2266 / KCTC 15142 / 195) GN=hppA PE=3 SV=1	21.0604	18	21.4133	21.5543	21.4838	0.0705274	413
	tr|Q3Z6K0|Q3Z6K0_DEHM1	Excisionase family DNA binding protein OS=Dehalococcoides mccartyi (strain ATCC BAA-2266 / KCTC 15142 / 195) GN=DET1446 PE=4 SV=1	81.0219	9	21.5852	21.3793	21.4823	0.10294	414
	tr|Q3Z9F2|Q3Z9F2_DEHM1	Methyltransferase, UbiE/COQ5 family OS=Dehalococcoides mccartyi (strain ATCC BAA-2266 / KCTC 15142 / 195) GN=DET0402 PE=4 SV=1	51.5	11	21.9206	21.0368	21.4787	0.441853	415
	tr|Q3Z6P2|Q3Z6P2_DEHM1	Chaperone protein DnaJ OS=Dehalococcoides mccartyi (strain ATCC BAA-2266 / KCTC 15142 / 195) GN=dnaJ PE=3 SV=1	57.0225	24	21.1975	21.7519	21.4747	0.27722	416
	tr|Q3ZA69|Q3ZA69_DEHM1	Response regulator OS=Dehalococcoides mccartyi (strain ATCC BAA-2266 / KCTC 15142 / 195) GN=DET0130 PE=4 SV=1	53.6585	7	20.9765	21.9355	21.456	0.479507	417
	tr|Q3Z7P3|Q3Z7P3_DEHM1	Inner membrane protein, 60 kDa OS=Dehalococcoides mccartyi (strain ATCC BAA-2266 / KCTC 15142 / 195) GN=DET1040 PE=3 SV=1	19.1336	9	21.1524	21.7505	21.4515	0.299064	418
	tr|Q3Z919|Q3Z919_DEHM1	Uncharacterized protein OS=Dehalococcoides mccartyi (strain ATCC BAA-2266 / KCTC 15142 / 195) GN=DET0536 PE=4 SV=1	56.6787	14	21.3834	21.5147	21.449	0.0656486	419
	tr|Q3Z995|Q3Z995_DEHM1	Prephenate dehydrogenase OS=Dehalococcoides mccartyi (strain ATCC BAA-2266 / KCTC 15142 / 195) GN=DET0460 PE=4 SV=1	47.3868	14	21.3826	21.5113	21.4469	0.0643385	420
	tr|Q3Z6E8|Q3Z6E8_DEHM1	Flavodoxin OS=Dehalococcoides mccartyi (strain ATCC BAA-2266 / KCTC 15142 / 195) GN=DET1501 PE=4 SV=1	67.3611	9	20.3785	22.4613	21.4199	1.0414	421
	sp|Q3Z9C7|COAX_DEHM1	Type III pantothenate kinase OS=Dehalococcoides mccartyi (strain ATCC BAA-2266 / KCTC 15142 / 195) GN=coaX PE=3 SV=1	33.3333	9	21.2105	21.6217	21.4161	0.205614	422
	sp|Q3ZAI1|PYRF_DEHM1	Orotidine 5'-phosphate decarboxylase OS=Dehalococcoides mccartyi (strain ATCC BAA-2266 / KCTC 15142 / 195) GN=pyrF PE=3 SV=1	65.5556	18	21.3826	21.4353	21.4089	0.0263308	423
	tr|Q3Z653|Q3Z653_DEHM1	Twin-arginine translocation protein, TatA/E family, putative OS=Dehalococcoides mccartyi (strain ATCC BAA-2266 / KCTC 15142 / 195) GN=DET1601 PE=4 SV=1	46.1538	4	21.8315	20.9614	21.3965	0.435067	424
	tr|Q3Z8K5|Q3Z8K5_DEHM1	Carbon monoxide dehydrogenase nickel-insertion accessory protein OS=Dehalococcoides mccartyi (strain ATCC BAA-2266 / KCTC 15142 / 195) GN=acsF-2 PE=4 SV=1	52.6923	17	21.0807	21.7069	21.3938	0.313138	425
	tr|Q3Z883|Q3Z883_DEHM1	N5-carboxyaminoimidazole ribonucleotide mutase OS=Dehalococcoides mccartyi (strain ATCC BAA-2266 / KCTC 15142 / 195) GN=purE PE=3 SV=1	51.9481	7	21.4628	21.3204	21.3916	0.0711911	426
	tr|Q3ZAB7|Q3ZAB7_DEHM1	Uncharacterized protein OS=Dehalococcoides mccartyi (strain ATCC BAA-2266 / KCTC 15142 / 195) GN=DET0080 PE=4 SV=1	44.6328	8	21.2098	21.524	21.3669	0.157107	427
	tr|Q3Z7E4|Q3Z7E4_DEHM1	Carbon-nitrogen hydrolase family protein OS=Dehalococcoides mccartyi (strain ATCC BAA-2266 / KCTC 15142 / 195) GN=DET1140 PE=4 SV=1	56.2016	14	21.5755	21.1241	21.3498	0.225745	428
	tr|Q3ZAI9|Q3ZAI9_DEHM1	GTP pyrophosphokinase OS=Dehalococcoides mccartyi (strain ATCC BAA-2266 / KCTC 15142 / 195) GN=relA PE=3 SV=1	46.8407	39	21.3688	21.3236	21.3462	0.0226114	429
	sp|Q3Z7Z7|NUOH_DEHM1	NADH-quinone oxidoreductase subunit H OS=Dehalococcoides mccartyi (strain ATCC BAA-2266 / KCTC 15142 / 195) GN=nuoH PE=3 SV=1	11.6147	5	20.4055	22.2869	21.3462	0.940694	430
	tr|Q3Z780|Q3Z780_DEHM1	Homoserine dehydrogenase OS=Dehalococcoides mccartyi (strain ATCC BAA-2266 / KCTC 15142 / 195) GN=metM PE=3 SV=1	51.2702	23	21.4523	21.2376	21.3449	0.107368	431
	sp|Q3Z9B4|UVRB_DEHM1	UvrABC system protein B OS=Dehalococcoides mccartyi (strain ATCC BAA-2266 / KCTC 15142 / 195) GN=uvrB PE=3 SV=1	58.8323	42	21.3304	21.357	21.3437	0.0132968	432
	tr|Q3Z9M6|Q3Z9M6_DEHM1	Uncharacterized protein OS=Dehalococcoides mccartyi (strain ATCC BAA-2266 / KCTC 15142 / 195) GN=DET0326 PE=4 SV=1	63.2075	37	21.4305	21.2552	21.3429	0.0876552	433
	tr|Q3Z6M5|Q3Z6M5_DEHM1	Phosphoribosylformylglycinamidine cyclo-ligase OS=Dehalococcoides mccartyi (strain ATCC BAA-2266 / KCTC 15142 / 195) GN=purM PE=3 SV=1	44.4118	14	21.3257	21.3526	21.3392	0.0134314	434
	tr|Q3Z8I0|Q3Z8I0_DEHM1	Mercuric reductase, putative OS=Dehalococcoides mccartyi (strain ATCC BAA-2266 / KCTC 15142 / 195) GN=DET0732 PE=4 SV=1	51.1247	30	21.1372	21.5131	21.3251	0.187953	435
	tr|Q3Z7Z6|Q3Z7Z6_DEHM1	Proton-translocating NADH-quinone oxidoreductase, I subunit OS=Dehalococcoides mccartyi (strain ATCC BAA-2266 / KCTC 15142 / 195) GN=DET0928 PE=4 SV=1	54.4379	11	20.6589	21.9903	21.3246	0.665712	436
	tr|Q3Z929|Q3Z929_DEHM1	PmbA/tldD family protein OS=Dehalococcoides mccartyi (strain ATCC BAA-2266 / KCTC 15142 / 195) GN=DET0526 PE=4 SV=1	54.2725	21	21.2	21.4408	21.3204	0.120363	437
	tr|Q3Z7W3|Q3Z7W3_DEHM1	3-oxoacyl-[acyl-carrier-protein] synthase 2 OS=Dehalococcoides mccartyi (strain ATCC BAA-2266 / KCTC 15142 / 195) GN=fabF PE=3 SV=1	61.1374	17	21.3716	21.2594	21.3155	0.0561339	438
	tr|Q3Z7Y3|Q3Z7Y3_DEHM1	High-affinity branched chain amino acid ABC transporter, ATP-binding protein OS=Dehalococcoides mccartyi (strain ATCC BAA-2266 / KCTC 15142 / 195) GN=DET0941 PE=4 SV=1	57.7947	14	21.208	21.4022	21.3051	0.0971064	439
	tr|Q3Z9Y4|Q3Z9Y4_DEHM1	Oxidoreductase, aldo/keto reductase family OS=Dehalococcoides mccartyi (strain ATCC BAA-2266 / KCTC 15142 / 195) GN=DET0217 PE=4 SV=1	36.7284	11	21.5476	21.0555	21.3015	0.24606	440
	tr|Q3Z871|Q3Z871_DEHM1	Sodium extrusion protein NatA, putative OS=Dehalococcoides mccartyi (strain ATCC BAA-2266 / KCTC 15142 / 195) GN=DET0851 PE=4 SV=1	46.3087	13	21.533	21.0486	21.2908	0.242177	441
	sp|Q3Z709|NUSB_DEHM1	N utilization substance protein B homolog OS=Dehalococcoides mccartyi (strain ATCC BAA-2266 / KCTC 15142 / 195) GN=nusB PE=3 SV=1	77.6224	9	21.5812	20.9859	21.2836	0.297655	442
	sp|Q3Z8X9|SYK_DEHM1	Lysine--tRNA ligase OS=Dehalococcoides mccartyi (strain ATCC BAA-2266 / KCTC 15142 / 195) GN=lysS PE=3 SV=1	59.2369	39	21.5756	20.9817	21.2787	0.296921	443
	tr|Q3Z910|Q3Z910_DEHM1	Amidohydrolase family protein OS=Dehalococcoides mccartyi (strain ATCC BAA-2266 / KCTC 15142 / 195) GN=DET0545 PE=4 SV=1	47.6071	18	21.2908	21.2636	21.2772	0.0135877	444
	tr|Q3Z8J5|Q3Z8J5_DEHM1	PHP domain protein OS=Dehalococcoides mccartyi (strain ATCC BAA-2266 / KCTC 15142 / 195) GN=DET0713 PE=4 SV=1	68.0365	12	21.828	20.7242	21.2761	0.55191	445
	sp|Q3Z9C5|SYV_DEHM1	Valine--tRNA ligase OS=Dehalococcoides mccartyi (strain ATCC BAA-2266 / KCTC 15142 / 195) GN=valS PE=3 SV=1	49.3182	45	20.7449	21.7832	21.2641	0.519152	446
	tr|Q3ZA64|Q3ZA64_DEHM1	DNA-binding response regulator OS=Dehalococcoides mccartyi (strain ATCC BAA-2266 / KCTC 15142 / 195) GN=DET0135 PE=4 SV=1	71.7391	16	21.7626	20.7635	21.263	0.499562	447
	tr|Q3Z8S1|Q3Z8S1_DEHM1	Cell division protein FtsZ OS=Dehalococcoides mccartyi (strain ATCC BAA-2266 / KCTC 15142 / 195) GN=ftsZ-2 PE=3 SV=1	39.6277	12	21.42	21.1029	21.2615	0.158562	448
	tr|Q3Z749|Q3Z749_DEHM1	Formyltetrahydrofolate deformylase OS=Dehalococcoides mccartyi (strain ATCC BAA-2266 / KCTC 15142 / 195) GN=purU PE=3 SV=1	49.2958	11	21.9026	20.5925	21.2476	0.655086	449
	tr|Q3Z8X6|Q3Z8X6_DEHM1	Uncharacterized protein OS=Dehalococcoides mccartyi (strain ATCC BAA-2266 / KCTC 15142 / 195) GN=DET0581 PE=4 SV=1	53.3333	13	21.2794	21.197	21.2382	0.0411944	450
	tr|Q3Z6I9|Q3Z6I9_DEHM1	Uncharacterized protein OS=Dehalococcoides mccartyi (strain ATCC BAA-2266 / KCTC 15142 / 195) GN=DET1457 PE=4 SV=1	94.0299	7	19.9199	22.5461	21.233	1.31308	451
	sp|Q3Z8V6|SYY_DEHM1	Tyrosine--tRNA ligase OS=Dehalococcoides mccartyi (strain ATCC BAA-2266 / KCTC 15142 / 195) GN=tyrS PE=3 SV=1	52.2727	23	21.0655	21.3948	21.2302	0.164667	452
	tr|Q3Z9M4|Q3Z9M4_DEHM1	Uncharacterized protein OS=Dehalococcoides mccartyi (strain ATCC BAA-2266 / KCTC 15142 / 195) GN=DET0328 PE=4 SV=1	57.3566	18	20.9092	21.5433	21.2262	0.317028	453
	tr|Q3Z917|Q3Z917_DEHM1	ATP-binding protein, DnaC family OS=Dehalococcoides mccartyi (strain ATCC BAA-2266 / KCTC 15142 / 195) GN=DET0538 PE=4 SV=1	64.3192	27	21.2672	21.1848	21.226	0.0411818	454
	tr|Q3Z9M5|Q3Z9M5_DEHM1	Uncharacterized protein OS=Dehalococcoides mccartyi (strain ATCC BAA-2266 / KCTC 15142 / 195) GN=DET0327 PE=4 SV=1	49.7487	10	21.6411	20.8081	21.2246	0.416525	455
	sp|Q3Z730|ARGB_DEHM1	Acetylglutamate kinase OS=Dehalococcoides mccartyi (strain ATCC BAA-2266 / KCTC 15142 / 195) GN=argB PE=3 SV=1	75	14	21.0393	21.4087	21.224	0.184666	456
	tr|Q3Z8C3|Q3Z8C3_DEHM1	ABC transporter, ATP-binding protein OS=Dehalococcoides mccartyi (strain ATCC BAA-2266 / KCTC 15142 / 195) GN=DET0794 PE=4 SV=1	57.7049	18	21.2845	21.1539	21.2192	0.0653272	457
	sp|Q3Z937|MTNA_DEHM1	Methylthioribose-1-phosphate isomerase OS=Dehalococcoides mccartyi (strain ATCC BAA-2266 / KCTC 15142 / 195) GN=mtnA PE=3 SV=1	43.4132	14	21.0272	21.4066	21.2169	0.189701	458
	tr|Q3Z850|Q3Z850_DEHM1	DNA-binding protein, putative OS=Dehalococcoides mccartyi (strain ATCC BAA-2266 / KCTC 15142 / 195) GN=DET0873 PE=4 SV=1	48.1982	13	21.3002	21.1311	21.2156	0.0845654	459
	tr|Q3Z9D7|Q3Z9D7_DEHM1	Amino acid ABC transporter, ATP-binding protein OS=Dehalococcoides mccartyi (strain ATCC BAA-2266 / KCTC 15142 / 195) GN=DET0417 PE=4 SV=1	56.1265	19	21.323	21.0913	21.2071	0.11586	460
	tr|Q3Z8V5|Q3Z8V5_DEHM1	Riboflavin biosynthesis protein OS=Dehalococcoides mccartyi (strain ATCC BAA-2266 / KCTC 15142 / 195) GN=ribF PE=3 SV=1	47.541	16	20.8304	21.5582	21.1943	0.363918	461
	tr|Q3Z7U6|Q3Z7U6_DEHM1	Uncharacterized protein OS=Dehalococcoides mccartyi (strain ATCC BAA-2266 / KCTC 15142 / 195) GN=DET0980 PE=4 SV=1	47.3684	5	19.7509	22.6264	21.1886	1.43775	462
	tr|Q3Z707|Q3Z707_DEHM1	Radical SAM/B12 binding domain protein OS=Dehalococcoides mccartyi (strain ATCC BAA-2266 / KCTC 15142 / 195) GN=DET1280 PE=4 SV=1	42.3459	26	21.0636	21.2822	21.1729	0.109306	463
	tr|Q3Z6N8|Q3Z6N8_DEHM1	Uncharacterized protein OS=Dehalococcoides mccartyi (strain ATCC BAA-2266 / KCTC 15142 / 195) GN=DET1402 PE=4 SV=1	40.9524	9	21.9402	20.391	21.1656	0.774597	464
	sp|Q3Z6V3|GATA_DEHM1	Glutamyl-tRNA(Gln) amidotransferase subunit A OS=Dehalococcoides mccartyi (strain ATCC BAA-2266 / KCTC 15142 / 195) GN=gatA PE=3 SV=1	55.144	21	21.5041	20.8209	21.1625	0.341627	465
	tr|Q3ZAF6|Q3ZAF6_DEHM1	Glutamate synthase (NADPH), homotetrameric OS=Dehalococcoides mccartyi (strain ATCC BAA-2266 / KCTC 15142 / 195) GN=gltA PE=4 SV=1	49.4624	26	21.1811	21.1395	21.1603	0.0208067	466
	tr|Q3Z7X6|Q3Z7X6_DEHM1	Indolepyruvate ferredoxin oxidoreductase, beta subunit OS=Dehalococcoides mccartyi (strain ATCC BAA-2266 / KCTC 15142 / 195) GN=iorB PE=4 SV=1	27.8351	7	21.0326	21.2809	21.1567	0.124109	467
	sp|Q3Z7U4|RBFA_DEHM1	Ribosome-binding factor A OS=Dehalococcoides mccartyi (strain ATCC BAA-2266 / KCTC 15142 / 195) GN=rbfA PE=3 SV=1	40.678	6	21.3938	20.9139	21.1539	0.239991	468
	sp|Q3ZAE4|SYA_DEHM1	Alanine--tRNA ligase OS=Dehalococcoides mccartyi (strain ATCC BAA-2266 / KCTC 15142 / 195) GN=alaS PE=3 SV=1	45.1206	41	20.9142	21.3816	21.1479	0.233655	469
	tr|Q3Z6K7|Q3Z6K7_DEHM1	Hydrogenase expression/formation protein HypD OS=Dehalococcoides mccartyi (strain ATCC BAA-2266 / KCTC 15142 / 195) GN=hypD PE=4 SV=1	40.9341	16	21.137	21.1452	21.1411	0.00412552	470
	tr|Q3Z701|Q3Z701_DEHM1	Serine protease, DegP/HtrA family OS=Dehalococcoides mccartyi (strain ATCC BAA-2266 / KCTC 15142 / 195) GN=DET1286 PE=4 SV=1	34.5588	8	21.3086	20.9653	21.1369	0.171632	471
	tr|Q3Z9I2|Q3Z9I2_DEHM1	1-deoxy-D-xylulose 5-phosphate reductoisomerase OS=Dehalococcoides mccartyi (strain ATCC BAA-2266 / KCTC 15142 / 195) GN=dxr PE=3 SV=1	59.6817	21	21.1436	21.11	21.1268	0.0168127	472
	sp|Q3Z6V4|GATC_DEHM1	Aspartyl/glutamyl-tRNA(Asn/Gln) amidotransferase subunit C OS=Dehalococcoides mccartyi (strain ATCC BAA-2266 / KCTC 15142 / 195) GN=gatC PE=3 SV=1	88.4211	7	21.3757	20.8683	21.122	0.253689	473
	tr|Q3Z9G1|Q3Z9G1_DEHM1	Ribosomal silencing factor RsfS OS=Dehalococcoides mccartyi (strain ATCC BAA-2266 / KCTC 15142 / 195) GN=rsfS PE=3 SV=1	35.0877	5	21.417	20.8215	21.1192	0.297763	474
	tr|Q3Z9I4|Q3Z9I4_DEHM1	4-hydroxy-3-methylbut-2-en-1-yl diphosphate synthase (flavodoxin) OS=Dehalococcoides mccartyi (strain ATCC BAA-2266 / KCTC 15142 / 195) GN=ispG PE=3 SV=1	71.9626	22	21.0091	21.2239	21.1165	0.107424	475
	tr|Q3Z6Q1|Q3Z6Q1_DEHM1	Formamidopyrimidine-DNA glycosylase OS=Dehalococcoides mccartyi (strain ATCC BAA-2266 / KCTC 15142 / 195) GN=mutM PE=3 SV=1	71.1111	18	20.954	21.2737	21.1138	0.159852	476
	tr|Q3Z8D5|Q3Z8D5_DEHM1	Thiamine-phosphate synthase OS=Dehalococcoides mccartyi (strain ATCC BAA-2266 / KCTC 15142 / 195) GN=thiE PE=3 SV=1	46.5909	18	21.0482	21.1779	21.1131	0.0648576	477
	tr|Q3ZA31|Q3ZA31_DEHM1	DNA-binding response regulator OS=Dehalococcoides mccartyi (strain ATCC BAA-2266 / KCTC 15142 / 195) GN=DET0170 PE=4 SV=1	51.7241	11	20.9511	21.2654	21.1082	0.157116	478
	tr|Q3Z7H2|Q3Z7H2_DEHM1	Type III restriction-modification system, methylase subunit OS=Dehalococcoides mccartyi (strain ATCC BAA-2266 / KCTC 15142 / 195) GN=DET1112 PE=4 SV=1	43.4412	29	21.2169	20.9877	21.1023	0.114567	479
	tr|Q3Z8K1|Q3Z8K1_DEHM1	Uncharacterized protein OS=Dehalococcoides mccartyi (strain ATCC BAA-2266 / KCTC 15142 / 195) GN=DET0673 PE=4 SV=1	84.7458	4	21.3352	20.8499	21.0926	0.242677	480
	tr|Q3Z693|Q3Z693_DEHM1	Reductive dehalogenase, putative OS=Dehalococcoides mccartyi (strain ATCC BAA-2266 / KCTC 15142 / 195) GN=DET1559 PE=4 SV=1	46.0581	21	21.2	20.9688	21.0844	0.115589	481
	tr|Q3Z6K6|Q3Z6K6_DEHM1	Hydrogenase expression/formation protein HypE OS=Dehalococcoides mccartyi (strain ATCC BAA-2266 / KCTC 15142 / 195) GN=hypE PE=4 SV=1	48.6567	13	20.6001	21.5411	21.0706	0.47053	482
	sp|Q3ZAD7|ISPD_DEHM1	2-C-methyl-D-erythritol 4-phosphate cytidylyltransferase OS=Dehalococcoides mccartyi (strain ATCC BAA-2266 / KCTC 15142 / 195) GN=ispD PE=3 SV=1	76.2115	16	21.0975	21.0385	21.068	0.0295052	483
	tr|Q3Z8A1|Q3Z8A1_DEHM1	Conserved domain protein OS=Dehalococcoides mccartyi (strain ATCC BAA-2266 / KCTC 15142 / 195) GN=DET0821 PE=4 SV=1	81.1224	18	21.5105	20.6231	21.0668	0.443726	484
	tr|Q3Z8H0|Q3Z8H0_DEHM1	Phosphoglycerate kinase OS=Dehalococcoides mccartyi (strain ATCC BAA-2266 / KCTC 15142 / 195) GN=pgk PE=3 SV=1	63.9798	25	21.0459	21.0658	21.0558	0.00992556	485
	tr|Q3Z615|Q3Z615_DEHM1	Aldolase, class II OS=Dehalococcoides mccartyi (strain ATCC BAA-2266 / KCTC 15142 / 195) GN=DET1641 PE=4 SV=1	30.5699	7	21.191	20.9011	21.046	0.144931	486
	tr|Q3Z6P9|Q3Z6P9_DEHM1	DNA polymerase I OS=Dehalococcoides mccartyi (strain ATCC BAA-2266 / KCTC 15142 / 195) GN=polA PE=3 SV=1	50.9413	46	20.655	21.4361	21.0455	0.390542	487
	tr|Q3Z8P5|Q3Z8P5_DEHM1	Sensor histidine kinase OS=Dehalococcoides mccartyi (strain ATCC BAA-2266 / KCTC 15142 / 195) GN=DET0662 PE=4 SV=1	31.7585	14	20.6123	21.4728	21.0426	0.430223	488
	tr|Q3Z926|Q3Z926_DEHM1	Glucose-1-phosphate thymidylyltransferase OS=Dehalococcoides mccartyi (strain ATCC BAA-2266 / KCTC 15142 / 195) GN=DET0529 PE=4 SV=1	43.75	16	21.1438	20.941	21.0424	0.101385	489
	tr|Q3Z779|Q3Z779_DEHM1	Protein export protein, putative OS=Dehalococcoides mccartyi (strain ATCC BAA-2266 / KCTC 15142 / 195) GN=DET1207 PE=4 SV=1	31.5914	16	20.5973	21.4684	21.0328	0.435582	490
	tr|Q3Z8N0|Q3Z8N0_DEHM1	Ribose-5-phosphate isomerase, putative OS=Dehalococcoides mccartyi (strain ATCC BAA-2266 / KCTC 15142 / 195) GN=DET0643 PE=4 SV=1	75	10	21.5132	20.5518	21.0325	0.480718	491
	tr|Q3Z6B1|Q3Z6B1_DEHM1	DNA-binding response regulator OS=Dehalococcoides mccartyi (strain ATCC BAA-2266 / KCTC 15142 / 195) GN=DET1540 PE=4 SV=1	53.7778	12	20.8647	21.1806	21.0226	0.157946	492
	tr|Q3Z909|Q3Z909_DEHM1	UvrABC system protein A OS=Dehalococcoides mccartyi (strain ATCC BAA-2266 / KCTC 15142 / 195) GN=uvrA PE=3 SV=1	57.7167	54	20.7943	21.2383	21.0163	0.222032	493
	tr|Q3Z645|Q3Z645_DEHM1	Ser/Thr protein phosphatase family protein OS=Dehalococcoides mccartyi (strain ATCC BAA-2266 / KCTC 15142 / 195) GN=DET1609 PE=4 SV=1	42.5781	11	20.8606	21.1687	21.0146	0.154068	494
	tr|Q3Z639|Q3Z639_DEHM1	HIT domain protein OS=Dehalococcoides mccartyi (strain ATCC BAA-2266 / KCTC 15142 / 195) GN=DET1615 PE=4 SV=1	68.7117	11	20.7012	21.328	21.0146	0.31339	495
	tr|Q3Z7Y6|Q3Z7Y6_DEHM1	High-affinity branched-chain amino acid ABC transporter, ATP-binding protein OS=Dehalococcoides mccartyi (strain ATCC BAA-2266 / KCTC 15142 / 195) GN=DET0938 PE=4 SV=1	70.7407	17	22.519	19.5048	21.0119	1.50709	496
	tr|Q3Z8M1|Q3Z8M1_DEHM1	ABC-type cobalamin/Fe3+-siderophores transport system, ATP-binding protein OS=Dehalococcoides mccartyi (strain ATCC BAA-2266 / KCTC 15142 / 195) GN=DET0652 PE=4 SV=1	57.6642	11	21.0444	20.9676	21.006	0.038422	497
	tr|Q3Z852|Q3Z852_DEHM1	Transcriptional regulator, MarR family OS=Dehalococcoides mccartyi (strain ATCC BAA-2266 / KCTC 15142 / 195) GN=DET0871 PE=4 SV=1	53.4161	9	20.9071	21.0712	20.9892	0.0820316	498
	tr|Q3Z8T4|Q3Z8T4_DEHM1	Vitamin B12-dependent ribonucleotide reductase OS=Dehalococcoides mccartyi (strain ATCC BAA-2266 / KCTC 15142 / 195) GN=nrd-3 PE=3 SV=1	54.0902	29	20.9496	21.0106	20.9801	0.0305093	499
	sp|Q3Z8H2|TPIS_DEHM1	Triosephosphate isomerase OS=Dehalococcoides mccartyi (strain ATCC BAA-2266 / KCTC 15142 / 195) GN=tpiA PE=3 SV=1	68.9243	15	20.9506	21.0013	20.9759	0.0253031	500
	tr|Q3Z9J3|Q3Z9J3_DEHM1	Uncharacterized protein OS=Dehalococcoides mccartyi (strain ATCC BAA-2266 / KCTC 15142 / 195) GN=DET0359 PE=4 SV=1	64.5022	15	21.4536	20.4975	20.9755	0.47804	501
	tr|Q3Z6E4|Q3Z6E4_DEHM1	Transcriptional regulator, Fur family OS=Dehalococcoides mccartyi (strain ATCC BAA-2266 / KCTC 15142 / 195) GN=DET1505 PE=3 SV=1	76.5957	12	20.9989	20.9498	20.9743	0.0245781	502
	tr|Q3Z6C0|Q3Z6C0_DEHM1	DNA-binding response regulator, LuxR family OS=Dehalococcoides mccartyi (strain ATCC BAA-2266 / KCTC 15142 / 195) GN=DET1531 PE=4 SV=1	50.2283	10	20.612	21.3345	20.9733	0.361213	503
	sp|Q3ZAD6|ISPF_DEHM1	2-C-methyl-D-erythritol 2,4-cyclodiphosphate synthase OS=Dehalococcoides mccartyi (strain ATCC BAA-2266 / KCTC 15142 / 195) GN=ispF PE=3 SV=1	46.4968	10	21.2832	20.6615	20.9724	0.310842	504
	sp|Q3Z776|RF1_DEHM1	Peptide chain release factor 1 OS=Dehalococcoides mccartyi (strain ATCC BAA-2266 / KCTC 15142 / 195) GN=prfA PE=3 SV=1	50.1408	22	21.1284	20.8026	20.9655	0.16289	505
	tr|Q3ZAE8|Q3ZAE8_DEHM1	GTP-binding protein, putative OS=Dehalococcoides mccartyi (strain ATCC BAA-2266 / KCTC 15142 / 195) GN=DET0046 PE=4 SV=1	52.3161	19	20.8169	21.1082	20.9626	0.145668	506
	tr|Q3Z766|Q3Z766_DEHM1	Uncharacterized protein OS=Dehalococcoides mccartyi (strain ATCC BAA-2266 / KCTC 15142 / 195) GN=DET1220 PE=4 SV=1	73.6111	4	21.0567	20.8678	20.9623	0.0944629	507
	tr|Q3Z6D4|Q3Z6D4_DEHM1	Uncharacterized protein OS=Dehalococcoides mccartyi (strain ATCC BAA-2266 / KCTC 15142 / 195) GN=DET1517 PE=4 SV=1	66.2069	11	20.4235	21.4955	20.9595	0.535986	508
	tr|Q3Z9M0|Q3Z9M0_DEHM1	Protein-export membrane protein SecF OS=Dehalococcoides mccartyi (strain ATCC BAA-2266 / KCTC 15142 / 195) GN=secF PE=3 SV=1	28.2392	7	21.2945	20.5763	20.9354	0.359117	509
	tr|Q3Z741|Q3Z741_DEHM1	Uncharacterized protein OS=Dehalococcoides mccartyi (strain ATCC BAA-2266 / KCTC 15142 / 195) GN=DET1246 PE=4 SV=1	29.6774	8	20.5352	21.3248	20.93	0.39482	510
	tr|Q3Z7E5|Q3Z7E5_DEHM1	Cob(I)alamin adenosyltransferase OS=Dehalococcoides mccartyi (strain ATCC BAA-2266 / KCTC 15142 / 195) GN=cobA-2 PE=4 SV=1	58.2418	11	20.6998	21.1266	20.9132	0.213437	511
	tr|Q3Z899|Q3Z899_DEHM1	RNA-splicing ligase RtcB OS=Dehalococcoides mccartyi (strain ATCC BAA-2266 / KCTC 15142 / 195) GN=rtcB PE=3 SV=1	49.7942	24	20.2049	21.5733	20.8891	0.684193	512
	tr|Q3Z647|Q3Z647_DEHM1	Regulatory protein RecX OS=Dehalococcoides mccartyi (strain ATCC BAA-2266 / KCTC 15142 / 195) GN=recX PE=3 SV=1	55.1402	14	20.536	21.2294	20.8827	0.346687	513
	tr|Q3Z6R6|Q3Z6R6_DEHM1	Dihydroorotate dehydrogenase OS=Dehalococcoides mccartyi (strain ATCC BAA-2266 / KCTC 15142 / 195) GN=pyrD PE=3 SV=1	51.9355	14	21.4542	20.2986	20.8764	0.577834	514
	tr|Q3Z946|Q3Z946_DEHM1	SIS domain protein OS=Dehalococcoides mccartyi (strain ATCC BAA-2266 / KCTC 15142 / 195) GN=DET0509 PE=4 SV=1	50.9859	17	21.0121	20.7323	20.8722	0.139888	515
	tr|Q3Z8R8|Q3Z8R8_DEHM1	Uncharacterized protein OS=Dehalococcoides mccartyi (strain ATCC BAA-2266 / KCTC 15142 / 195) GN=DET0639 PE=4 SV=1	22.7074	8	21.3218	20.3666	20.8442	0.47761	516
	sp|Q3Z8D6|Y781_DEHM1	UPF0102 protein DET0781 OS=Dehalococcoides mccartyi (strain ATCC BAA-2266 / KCTC 15142 / 195) GN=DET0781 PE=3 SV=1	52.8926	6	20.7402	20.9317	20.836	0.0957516	517
	tr|Q3Z662|Q3Z662_DEHM1	Methyltransferase, UbiE/COQ5 family OS=Dehalococcoides mccartyi (strain ATCC BAA-2266 / KCTC 15142 / 195) GN=DET1591 PE=4 SV=1	43.8914	9	20.6718	20.9905	20.8311	0.159394	518
	tr|Q3Z8I6|Q3Z8I6_DEHM1	Pyruvic-ferredoxin oxidoreductase, delta subunit OS=Dehalococcoides mccartyi (strain ATCC BAA-2266 / KCTC 15142 / 195) GN=porD PE=4 SV=1	76.7442	6	20.9661	20.6889	20.8275	0.138627	519
	tr|Q3Z7U8|Q3Z7U8_DEHM1	Glycosyl transferase, group 1 family protein OS=Dehalococcoides mccartyi (strain ATCC BAA-2266 / KCTC 15142 / 195) GN=DET0978 PE=4 SV=1	28.0105	12	20.6067	21.0381	20.8224	0.2157	520
	tr|Q3ZA03|Q3ZA03_DEHM1	Glutaredoxin family protein OS=Dehalococcoides mccartyi (strain ATCC BAA-2266 / KCTC 15142 / 195) GN=DET0198 PE=4 SV=1	51.6484	6	20.5373	21.1043	20.8208	0.283532	521
	tr|Q3Z7F4|Q3Z7F4_DEHM1	Glutamine amidotransferase, class II OS=Dehalococcoides mccartyi (strain ATCC BAA-2266 / KCTC 15142 / 195) GN=DET1130 PE=4 SV=1	39.8936	13	23.0138	18.6216	20.8177	2.19611	522
	tr|Q3Z6B2|Q3Z6B2_DEHM1	Sensory box sensor histidine kinase OS=Dehalococcoides mccartyi (strain ATCC BAA-2266 / KCTC 15142 / 195) GN=DET1539 PE=4 SV=1	72.7041	31	21.0393	20.5582	20.7988	0.240569	523
	tr|Q3Z6D1|Q3Z6D1_DEHM1	Transcriptional regulator, MarR family OS=Dehalococcoides mccartyi (strain ATCC BAA-2266 / KCTC 15142 / 195) GN=DET1520 PE=4 SV=1	44.3038	10	20.3495	21.2333	20.7914	0.44191	524
	sp|Q3ZAD5|SYC_DEHM1	Cysteine--tRNA ligase OS=Dehalococcoides mccartyi (strain ATCC BAA-2266 / KCTC 15142 / 195) GN=cysS PE=3 SV=1	59.1703	27	20.4395	21.1226	20.7811	0.341578	525
	tr|Q3Z619|Q3Z619_DEHM1	MazG family protein OS=Dehalococcoides mccartyi (strain ATCC BAA-2266 / KCTC 15142 / 195) GN=DET1637 PE=4 SV=1	55.303	13	20.7635	20.7904	20.7769	0.0134437	526
	sp|Q3Z968|RS14Z_DEHM1	30S ribosomal protein S14 type Z OS=Dehalococcoides mccartyi (strain ATCC BAA-2266 / KCTC 15142 / 195) GN=rpsZ PE=3 SV=1	52.459	6	19.0999	22.4518	20.7759	1.67597	527
	tr|Q3Z8A4|Q3Z8A4_DEHM1	ABC transporter, ATP-binding protein OS=Dehalococcoides mccartyi (strain ATCC BAA-2266 / KCTC 15142 / 195) GN=DET0817 PE=4 SV=1	40.3042	11	21.0836	20.4421	20.7628	0.320748	528
	sp|Q3ZAJ2|OBG_DEHM1	GTPase Obg OS=Dehalococcoides mccartyi (strain ATCC BAA-2266 / KCTC 15142 / 195) GN=obg PE=3 SV=1	55.4245	22	20.618	20.8867	20.7523	0.134342	529
	tr|Q3Z9D1|Q3Z9D1_DEHM1	Magnesium and cobalt transport protein, putative OS=Dehalococcoides mccartyi (strain ATCC BAA-2266 / KCTC 15142 / 195) GN=DET0424 PE=4 SV=1	31.3291	11	20.8127	20.6903	20.7515	0.0612217	530
	tr|Q3Z9G5|Q3Z9G5_DEHM1	Heptaprenyl diphosphate synthase component II OS=Dehalococcoides mccartyi (strain ATCC BAA-2266 / KCTC 15142 / 195) GN=hepT PE=3 SV=1	66.6667	23	21.54	19.9627	20.7514	0.788615	531
	sp|Q3Z8W1|DNLJ_DEHM1	DNA ligase OS=Dehalococcoides mccartyi (strain ATCC BAA-2266 / KCTC 15142 / 195) GN=ligA PE=3 SV=1	55.2437	40	20.7368	20.7587	20.7477	0.0109697	532
	tr|Q3Z8K4|Q3Z8K4_DEHM1	Iron-sulfur cluster binding protein OS=Dehalococcoides mccartyi (strain ATCC BAA-2266 / KCTC 15142 / 195) GN=DET0670 PE=4 SV=1	58.4375	29	20.6252	20.8386	20.7319	0.106686	533
	tr|Q3Z6M9|Q3Z6M9_DEHM1	HspR protein, putative OS=Dehalococcoides mccartyi (strain ATCC BAA-2266 / KCTC 15142 / 195) GN=DET1412 PE=4 SV=1	46.5347	5	20.6515	20.8107	20.7311	0.0796149	534
	tr|Q3Z9K5|Q3Z9K5_DEHM1	Uncharacterized protein OS=Dehalococcoides mccartyi (strain ATCC BAA-2266 / KCTC 15142 / 195) GN=DET0347 PE=4 SV=1	54.1237	12	20.7998	20.635	20.7174	0.0824141	535
	tr|Q3Z9P7|Q3Z9P7_DEHM1	Response regulator OS=Dehalococcoides mccartyi (strain ATCC BAA-2266 / KCTC 15142 / 195) GN=DET0304 PE=4 SV=1	54.2601	10	20.3887	21.0254	20.7071	0.318343	536
	sp|Q3Z9G6|SYM_DEHM1	Methionine--tRNA ligase OS=Dehalococcoides mccartyi (strain ATCC BAA-2266 / KCTC 15142 / 195) GN=metG PE=3 SV=1	50.8137	28	20.6977	20.7122	20.705	0.00724639	537
	tr|Q3Z6F4|Q3Z6F4_DEHM1	Uncharacterized protein OS=Dehalococcoides mccartyi (strain ATCC BAA-2266 / KCTC 15142 / 195) GN=DET1495 PE=4 SV=1	36.9963	11	21.418	19.9427	20.6803	0.737616	538
	tr|Q3Z8J4|Q3Z8J4_DEHM1	Elongation factor P OS=Dehalococcoides mccartyi (strain ATCC BAA-2266 / KCTC 15142 / 195) GN=efp-1 PE=3 SV=1	68.2796	11	20.7	20.6468	20.6734	0.0266389	539
	tr|Q3Z885|Q3Z885_DEHM1	Uncharacterized protein OS=Dehalococcoides mccartyi (strain ATCC BAA-2266 / KCTC 15142 / 195) GN=DET0837 PE=4 SV=1	46.6019	5	20.3923	20.9513	20.6718	0.279507	540
	tr|Q3Z931|Q3Z931_DEHM1	PBS lyase HEAT-like repeat domain protein OS=Dehalococcoides mccartyi (strain ATCC BAA-2266 / KCTC 15142 / 195) GN=DET0524 PE=4 SV=1	42.7215	15	21.3699	19.9499	20.6599	0.709967	541
	tr|Q3Z721|Q3Z721_DEHM1	DegV family protein OS=Dehalococcoides mccartyi (strain ATCC BAA-2266 / KCTC 15142 / 195) GN=DET1266 PE=4 SV=1	49.2754	13	20.5806	20.7199	20.6502	0.0696845	542
	sp|Q3Z6L5|TSAD_DEHM1	tRNA N6-adenosine threonylcarbamoyltransferase OS=Dehalococcoides mccartyi (strain ATCC BAA-2266 / KCTC 15142 / 195) GN=tsaD PE=3 SV=1	57.9755	15	20.6465	20.6437	20.6451	0.00138682	543
	tr|Q3Z7H3|Q3Z7H3_DEHM1	ATP-binding protein, putative OS=Dehalococcoides mccartyi (strain ATCC BAA-2266 / KCTC 15142 / 195) GN=DET1111 PE=4 SV=1	50.6964	20	20.5785	20.7089	20.6437	0.0652279	544
	tr|Q3Z763|Q3Z763_DEHM1	Fumarylacetoacetate hydrolase family protein OS=Dehalococcoides mccartyi (strain ATCC BAA-2266 / KCTC 15142 / 195) GN=DET1223 PE=4 SV=1	31.6206	9	20.3896	20.8922	20.6409	0.251282	545
	tr|Q3Z8F3|Q3Z8F3_DEHM1	Uncharacterized protein OS=Dehalococcoides mccartyi (strain ATCC BAA-2266 / KCTC 15142 / 195) GN=DET0764 PE=4 SV=1	51.5982	10	20.6166	20.6584	20.6375	0.0209149	546
	sp|Q3ZA58|PSTB_DEHM1	Phosphate import ATP-binding protein PstB OS=Dehalococcoides mccartyi (strain ATCC BAA-2266 / KCTC 15142 / 195) GN=pstB PE=3 SV=1	46.6135	11	20.7027	20.5684	20.6356	0.0671261	547
	tr|Q3Z916|Q3Z916_DEHM1	DnaD/phage-associated domain protein OS=Dehalococcoides mccartyi (strain ATCC BAA-2266 / KCTC 15142 / 195) GN=DET0539 PE=4 SV=1	74.1525	19	20.1884	21.0801	20.6343	0.445867	548
	tr|Q3Z7M6|Q3Z7M6_DEHM1	DNA-binding response regulator OS=Dehalococcoides mccartyi (strain ATCC BAA-2266 / KCTC 15142 / 195) GN=DET1058 PE=4 SV=1	64.3172	18	20.5188	20.7489	20.6339	0.115064	549
	tr|Q3Z6G0|Q3Z6G0_DEHM1	Flavin-dependent thymidylate synthase OS=Dehalococcoides mccartyi (strain ATCC BAA-2266 / KCTC 15142 / 195) GN=thyX PE=3 SV=1	58.4615	11	20.4299	20.8224	20.6261	0.196289	550
	sp|Q3Z8C6|ADEC_DEHM1	Adenine deaminase OS=Dehalococcoides mccartyi (strain ATCC BAA-2266 / KCTC 15142 / 195) GN=ade PE=3 SV=1	51.6637	24	20.4426	20.8042	20.6234	0.180799	551
	tr|Q3Z8L0|Q3Z8L0_DEHM1	Uncharacterized protein OS=Dehalococcoides mccartyi (strain ATCC BAA-2266 / KCTC 15142 / 195) GN=DET0664 PE=4 SV=1	59.8131	11	20.4145	20.8297	20.6221	0.207596	552
	tr|Q3Z7E8|Q3Z7E8_DEHM1	Uncharacterized protein OS=Dehalococcoides mccartyi (strain ATCC BAA-2266 / KCTC 15142 / 195) GN=DET1136 PE=4 SV=1	48.7952	10	19.8079	21.4282	20.618	0.810174	553
	sp|Q3ZAF9|KGUA_DEHM1	Guanylate kinase OS=Dehalococcoides mccartyi (strain ATCC BAA-2266 / KCTC 15142 / 195) GN=gmk PE=3 SV=1	38.835	10	21.1314	20.0968	20.6141	0.517306	554
	tr|Q3Z999|Q3Z999_DEHM1	MutT/nudix family protein OS=Dehalococcoides mccartyi (strain ATCC BAA-2266 / KCTC 15142 / 195) GN=DET0456 PE=4 SV=1	60.2273	8	20.6216	20.6021	20.6119	0.00975643	555
	tr|Q3ZA12|Q3ZA12_DEHM1	Methyltransferase, putative OS=Dehalococcoides mccartyi (strain ATCC BAA-2266 / KCTC 15142 / 195) GN=DET0189 PE=4 SV=1	65.1042	12	21.0459	20.1771	20.6115	0.434408	556
	tr|Q3Z7X3|Q3Z7X3_DEHM1	NifU domain protein OS=Dehalococcoides mccartyi (strain ATCC BAA-2266 / KCTC 15142 / 195) GN=DET0951 PE=4 SV=1	40.1575	5	20.5567	20.6404	20.5986	0.0418565	557
	tr|Q3Z9A2|Q3Z9A2_DEHM1	Fumarate hydratase, alpha subunit, putative OS=Dehalococcoides mccartyi (strain ATCC BAA-2266 / KCTC 15142 / 195) GN=DET0453 PE=4 SV=1	62.5	17	21.2356	19.9538	20.5947	0.640894	558
	sp|Q3Z6W1|RL31_DEHM1	50S ribosomal protein L31 OS=Dehalococcoides mccartyi (strain ATCC BAA-2266 / KCTC 15142 / 195) GN=rpmE PE=3 SV=1	75	8	19.2816	21.9028	20.5922	1.31058	559
	tr|Q3Z6B5|Q3Z6B5_DEHM1	Transcriptional regulator, MarR family OS=Dehalococcoides mccartyi (strain ATCC BAA-2266 / KCTC 15142 / 195) GN=DET1536 PE=4 SV=1	52.4691	12	20.7212	20.4564	20.5888	0.132376	560
	tr|Q3Z7M1|Q3Z7M1_DEHM1	DNA-binding response regulator, LuxR family OS=Dehalococcoides mccartyi (strain ATCC BAA-2266 / KCTC 15142 / 195) GN=DET1063 PE=4 SV=1	47.4138	11	20.2875	20.8832	20.5853	0.297876	561
	tr|Q3Z930|Q3Z930_DEHM1	Uncharacterized protein OS=Dehalococcoides mccartyi (strain ATCC BAA-2266 / KCTC 15142 / 195) GN=DET0525 PE=4 SV=1	49.2754	12	20.2873	20.8603	20.5738	0.286508	562
	tr|Q3ZAH6|Q3ZAH6_DEHM1	Uncharacterized protein OS=Dehalococcoides mccartyi (strain ATCC BAA-2266 / KCTC 15142 / 195) GN=DET0018 PE=4 SV=1	24.1379	4	20.0995	21.0275	20.5635	0.463974	563
	tr|Q3Z8T3|Q3Z8T3_DEHM1	Response regulator OS=Dehalococcoides mccartyi (strain ATCC BAA-2266 / KCTC 15142 / 195) GN=DET0624 PE=4 SV=1	47.3054	15	20.5051	20.621	20.563	0.0579436	564
	tr|Q3Z866|Q3Z866_DEHM1	ABC transporter, ATP-binding protein OS=Dehalococcoides mccartyi (strain ATCC BAA-2266 / KCTC 15142 / 195) GN=DET0857 PE=4 SV=1	50	9	21.1588	19.9614	20.5601	0.598706	565
	tr|Q3Z783|Q3Z783_DEHM1	Dihydroorotate dehydrogenase, electron transfer subunit OS=Dehalococcoides mccartyi (strain ATCC BAA-2266 / KCTC 15142 / 195) GN=pyrK PE=4 SV=1	57.4713	13	20.3607	20.7519	20.5563	0.19561	566
	sp|Q3Z8B3|PANC_DEHM1	Pantothenate synthetase OS=Dehalococcoides mccartyi (strain ATCC BAA-2266 / KCTC 15142 / 195) GN=panC PE=3 SV=1	44.0299	14	20.334	20.7762	20.5551	0.221079	567
	tr|Q3Z7W5|Q3Z7W5_DEHM1	Uncharacterized protein OS=Dehalococcoides mccartyi (strain ATCC BAA-2266 / KCTC 15142 / 195) GN=DET0961 PE=4 SV=1	46.8571	17	20.3771	20.7298	20.5534	0.176314	568
	tr|Q3Z7X1|Q3Z7X1_DEHM1	Copper-translocating P-type ATPase OS=Dehalococcoides mccartyi (strain ATCC BAA-2266 / KCTC 15142 / 195) GN=DET0953 PE=3 SV=1	43.7198	34	20.3815	20.6872	20.5343	0.152859	569
	tr|Q3Z9L9|Q3Z9L9_DEHM1	Protein translocase subunit SecD OS=Dehalococcoides mccartyi (strain ATCC BAA-2266 / KCTC 15142 / 195) GN=secD PE=3 SV=1	28.0624	11	20.5079	20.5498	20.5289	0.0209893	570
	tr|Q3Z908|Q3Z908_DEHM1	HDIG domain protein OS=Dehalococcoides mccartyi (strain ATCC BAA-2266 / KCTC 15142 / 195) GN=DET0547 PE=4 SV=1	57.9235	10	20.6647	20.3685	20.5166	0.148082	571
	tr|Q3Z751|Q3Z751_DEHM1	Uncharacterized protein OS=Dehalococcoides mccartyi (strain ATCC BAA-2266 / KCTC 15142 / 195) GN=DET1235 PE=4 SV=1	47.5	7	19.8824	21.1382	20.5103	0.627896	572
	tr|Q3Z7E0|Q3Z7E0_DEHM1	DNA-binding response regulator OS=Dehalococcoides mccartyi (strain ATCC BAA-2266 / KCTC 15142 / 195) GN=DET1144 PE=4 SV=1	46.9636	12	19.9043	21.112	20.5081	0.603879	573
	sp|Q3Z6G1|TRPA_DEHM1	Tryptophan synthase alpha chain OS=Dehalococcoides mccartyi (strain ATCC BAA-2266 / KCTC 15142 / 195) GN=trpA PE=3 SV=1	21.9608	5	20.3173	20.6803	20.4988	0.181521	574
	sp|Q3Z7P5|SYI_DEHM1	Isoleucine--tRNA ligase OS=Dehalococcoides mccartyi (strain ATCC BAA-2266 / KCTC 15142 / 195) GN=ileS PE=3 SV=1	40.5325	39	20.1855	20.7988	20.4921	0.306651	575
	tr|Q3Z7Y2|Q3Z7Y2_DEHM1	Lipoprotein, putative OS=Dehalococcoides mccartyi (strain ATCC BAA-2266 / KCTC 15142 / 195) GN=DET0942 PE=4 SV=1	33.4112	13	20.1459	20.8109	20.4784	0.332499	576
	sp|Q3Z7Z8|NUOD_DEHM1	NADH-quinone oxidoreductase subunit D OS=Dehalococcoides mccartyi (strain ATCC BAA-2266 / KCTC 15142 / 195) GN=nuoD PE=3 SV=1	45.7766	16	20.513	20.4321	20.4725	0.0404599	577
	tr|Q3Z939|Q3Z939_DEHM1	Uncharacterized protein OS=Dehalococcoides mccartyi (strain ATCC BAA-2266 / KCTC 15142 / 195) GN=DET0516 PE=4 SV=1	55.2632	19	20.6428	20.2933	20.468	0.174778	578
	tr|Q3Z6J1|Q3Z6J1_DEHM1	Uncharacterized protein OS=Dehalococcoides mccartyi (strain ATCC BAA-2266 / KCTC 15142 / 195) GN=DET1455 PE=4 SV=1	58.156	14	20.973	19.9625	20.4678	0.505231	579
	tr|Q3Z6W6|Q3Z6W6_DEHM1	Uncharacterized protein OS=Dehalococcoides mccartyi (strain ATCC BAA-2266 / KCTC 15142 / 195) GN=DET1322 PE=4 SV=1	61.6438	4	20.1201	20.7942	20.4571	0.337074	580
	tr|Q3Z6M0|Q3Z6M0_DEHM1	tRNA(Ile)-lysidine synthase OS=Dehalococcoides mccartyi (strain ATCC BAA-2266 / KCTC 15142 / 195) GN=tilS PE=3 SV=1	44.2553	19	20.5043	20.4095	20.4569	0.0473812	581
	sp|Q3ZAH5|DTD_DEHM1	D-aminoacyl-tRNA deacylase OS=Dehalococcoides mccartyi (strain ATCC BAA-2266 / KCTC 15142 / 195) GN=dtd PE=3 SV=1	39.2157	9	19.9269	20.9739	20.4504	0.523468	582
	tr|Q3Z9F1|Q3Z9F1_DEHM1	Ser/Thr protein phosphatase family protein OS=Dehalococcoides mccartyi (strain ATCC BAA-2266 / KCTC 15142 / 195) GN=DET0403 PE=4 SV=1	42.7984	11	20.2721	20.6063	20.4392	0.167126	583
	tr|Q3ZAF7|Q3ZAF7_DEHM1	PyrK family protein OS=Dehalococcoides mccartyi (strain ATCC BAA-2266 / KCTC 15142 / 195) GN=DET0037 PE=4 SV=1	41.844	10	20.5299	20.3312	20.4306	0.0993798	584
	sp|Q3Z9B3|RUVA_DEHM1	Holliday junction ATP-dependent DNA helicase RuvA OS=Dehalococcoides mccartyi (strain ATCC BAA-2266 / KCTC 15142 / 195) GN=ruvA PE=3 SV=1	29.8969	6	20.5715	20.2839	20.4277	0.14383	585
	tr|Q3Z722|Q3Z722_DEHM1	DegV family protein OS=Dehalococcoides mccartyi (strain ATCC BAA-2266 / KCTC 15142 / 195) GN=DET1265 PE=4 SV=1	34.5196	10	20.5287	20.3119	20.4203	0.108402	586
	sp|Q3Z8D8|MNMA_DEHM1	tRNA-specific 2-thiouridylase MnmA OS=Dehalococcoides mccartyi (strain ATCC BAA-2266 / KCTC 15142 / 195) GN=mnmA PE=3 SV=1	48.1793	18	20.673	20.1623	20.4177	0.255347	587
	tr|Q3Z9M7|Q3Z9M7_DEHM1	Patatin-like phospholipase family protein OS=Dehalococcoides mccartyi (strain ATCC BAA-2266 / KCTC 15142 / 195) GN=DET0325 PE=4 SV=1	44	13	21.2168	19.6151	20.4159	0.800847	588
	tr|Q3Z6Y9|Q3Z6Y9_DEHM1	GTP-binding protein TypA OS=Dehalococcoides mccartyi (strain ATCC BAA-2266 / KCTC 15142 / 195) GN=DET1298 PE=4 SV=1	44.6634	26	20.6896	20.1362	20.4129	0.27671	589
	sp|Q3Z705|PROB_DEHM1	Glutamate 5-kinase OS=Dehalococcoides mccartyi (strain ATCC BAA-2266 / KCTC 15142 / 195) GN=proB PE=3 SV=1	46.9169	16	20.3219	20.5032	20.4125	0.0906577	590
	tr|Q3Z6T5|Q3Z6T5_DEHM1	Type II secretion system protein, GspI/GspJ family OS=Dehalococcoides mccartyi (strain ATCC BAA-2266 / KCTC 15142 / 195) GN=DET1353 PE=4 SV=1	43.0464	6	20.3807	20.4238	20.4022	0.0215476	591
	tr|Q3Z6E5|Q3Z6E5_DEHM1	Ferrous iron transport protein A, putative OS=Dehalococcoides mccartyi (strain ATCC BAA-2266 / KCTC 15142 / 195) GN=DET1504 PE=4 SV=1	71.6049	6	19.0451	21.7211	20.3831	1.338	592
	tr|Q3Z9D6|Q3Z9D6_DEHM1	Amino acid ABC transporter, permease protein, His/Glu/Gln/Arg/opine family OS=Dehalococcoides mccartyi (strain ATCC BAA-2266 / KCTC 15142 / 195) GN=DET0418 PE=3 SV=1	23.8095	6	20.5583	20.2073	20.3828	0.175518	593
	tr|Q3Z7M3|Q3Z7M3_DEHM1	Metallo-beta-lactamase family protein OS=Dehalococcoides mccartyi (strain ATCC BAA-2266 / KCTC 15142 / 195) GN=DET1061 PE=4 SV=1	46.1538	18	20.4384	20.3001	20.3693	0.0691915	594
	tr|Q3Z8A8|Q3Z8A8_DEHM1	ABC transporter, ATP-binding protein OS=Dehalococcoides mccartyi (strain ATCC BAA-2266 / KCTC 15142 / 195) GN=DET0813 PE=4 SV=1	59.6774	15	20.0606	20.6701	20.3653	0.304757	595
	tr|Q3Z7C2|Q3Z7C2_DEHM1	Transcriptional regulator, MarR family OS=Dehalococcoides mccartyi (strain ATCC BAA-2266 / KCTC 15142 / 195) GN=DET1163 PE=4 SV=1	27.673	5	21.424	19.2954	20.3597	1.06429	596
	tr|Q3Z665|Q3Z665_DEHM1	Serine acetyltransferase OS=Dehalococcoides mccartyi (strain ATCC BAA-2266 / KCTC 15142 / 195) GN=cysE PE=3 SV=1	37.8261	9	20.1827	20.4963	20.3395	0.156797	597
	tr|Q3Z902|Q3Z902_DEHM1	Deoxyguanosinetriphosphate triphosphohydrolase, putative OS=Dehalococcoides mccartyi (strain ATCC BAA-2266 / KCTC 15142 / 195) GN=DET0553 PE=4 SV=1	44.3478	12	20.5099	20.1417	20.3258	0.184096	598
	sp|Q3Z8W2|PTH_DEHM1	Peptidyl-tRNA hydrolase OS=Dehalococcoides mccartyi (strain ATCC BAA-2266 / KCTC 15142 / 195) GN=pth PE=3 SV=1	75.6614	11	20.2596	20.3853	20.3225	0.0628598	599
	tr|Q3ZA08|Q3ZA08_DEHM1	Pyrroline-5-carboxylate reductase OS=Dehalococcoides mccartyi (strain ATCC BAA-2266 / KCTC 15142 / 195) GN=proC PE=3 SV=1	50.1873	15	20.3797	20.24	20.3098	0.0698579	600
	tr|Q3ZAH4|Q3ZAH4_DEHM1	Transcriptional regulator, Fur family OS=Dehalococcoides mccartyi (strain ATCC BAA-2266 / KCTC 15142 / 195) GN=DET0020 PE=3 SV=1	33.0986	7	21.0041	19.6147	20.3094	0.694718	601
	tr|Q3Z872|Q3Z872_DEHM1	Uncharacterized protein OS=Dehalococcoides mccartyi (strain ATCC BAA-2266 / KCTC 15142 / 195) GN=DET0850 PE=4 SV=1	74.8634	13	20.1701	20.4345	20.3023	0.132184	602
	tr|Q3Z9F9|Q3Z9F9_DEHM1	Glycoprotease family protein/hydrolase, beta-phosphoglucomutase family OS=Dehalococcoides mccartyi (strain ATCC BAA-2266 / KCTC 15142 / 195) GN=DET0395 PE=4 SV=1	55.0439	22	20.4653	20.134	20.2997	0.165689	603
	tr|Q3Z760|Q3Z760_DEHM1	dITP/XTP pyrophosphatase OS=Dehalococcoides mccartyi (strain ATCC BAA-2266 / KCTC 15142 / 195) GN=DET1226 PE=3 SV=1	22.6131	5	18.6479	21.9223	20.2851	1.63724	604
	tr|Q3Z7Y9|Q3Z7Y9_DEHM1	Endonuclease III OS=Dehalococcoides mccartyi (strain ATCC BAA-2266 / KCTC 15142 / 195) GN=nth PE=3 SV=1	50	12	20.2818	20.2665	20.2741	0.00763032	605
	tr|Q3Z620|Q3Z620_DEHM1	Bisphosphoglycerate-independent phosphoglycerate mutase family protein OS=Dehalococcoides mccartyi (strain ATCC BAA-2266 / KCTC 15142 / 195) GN=DET1635 PE=4 SV=1	48.3461	17	20.1771	20.3545	20.2658	0.0887103	606
	tr|Q3Z928|Q3Z928_DEHM1	TldD/PmbA family protein OS=Dehalococcoides mccartyi (strain ATCC BAA-2266 / KCTC 15142 / 195) GN=DET0527 PE=4 SV=1	44.1048	20	19.7009	20.8205	20.2607	0.559803	607
	tr|Q3Z8S6|Q3Z8S6_DEHM1	Cation ABC transporter, periplasmc-binding protein OS=Dehalococcoides mccartyi (strain ATCC BAA-2266 / KCTC 15142 / 195) GN=DET0631 PE=3 SV=1	23.1034	6	19.9423	20.5332	20.2377	0.295466	608
	tr|Q3Z8L4|Q3Z8L4_DEHM1	Alpha-ribazole-5-phosphate phosphatase, putative OS=Dehalococcoides mccartyi (strain ATCC BAA-2266 / KCTC 15142 / 195) GN=DET0659 PE=4 SV=1	41	11	20.4368	20.0333	20.2351	0.201755	609
	sp|Q3Z8E2|THIC_DEHM1	Phosphomethylpyrimidine synthase OS=Dehalococcoides mccartyi (strain ATCC BAA-2266 / KCTC 15142 / 195) GN=thiC PE=3 SV=1	43.1555	17	20.2922	20.1323	20.2123	0.0799214	610
	tr|Q3Z649|Q3Z649_DEHM1	6-carboxy-5,6,7,8-tetrahydropterin synthase OS=Dehalococcoides mccartyi (strain ATCC BAA-2266 / KCTC 15142 / 195) GN=DET1605 PE=3 SV=1	59.3496	9	19.1801	21.2229	20.2015	1.02143	611
	tr|Q3Z9B7|Q3Z9B7_DEHM1	Ribonuclease J OS=Dehalococcoides mccartyi (strain ATCC BAA-2266 / KCTC 15142 / 195) GN=rnj PE=3 SV=1	40.1089	23	20.0159	20.3821	20.199	0.1831	612
	tr|Q3Z8M0|Q3Z8M0_DEHM1	Uncharacterized protein OS=Dehalococcoides mccartyi (strain ATCC BAA-2266 / KCTC 15142 / 195) GN=DET0653 PE=4 SV=1	41.7969	9	20.9625	19.4225	20.1925	0.77002	613
	tr|Q3Z8M8|Q3Z8M8_DEHM1	Nitroreductase family protein OS=Dehalococcoides mccartyi (strain ATCC BAA-2266 / KCTC 15142 / 195) GN=DET0645 PE=4 SV=1	46.7836	8	19.4716	20.9108	20.1912	0.719639	614
	tr|Q3Z8M9|Q3Z8M9_DEHM1	Transketolase OS=Dehalococcoides mccartyi (strain ATCC BAA-2266 / KCTC 15142 / 195) GN=tkt-2 PE=3 SV=1	35.7357	19	19.9506	20.3895	20.17	0.219428	615
	tr|Q3Z920|Q3Z920_DEHM1	DNA polymerase III, delta prime subunit OS=Dehalococcoides mccartyi (strain ATCC BAA-2266 / KCTC 15142 / 195) GN=holB PE=4 SV=1	53.9823	15	20.6566	19.6825	20.1695	0.48708	616
	sp|Q3Z6N9|HRCA_DEHM1	Heat-inducible transcription repressor HrcA OS=Dehalococcoides mccartyi (strain ATCC BAA-2266 / KCTC 15142 / 195) GN=hrcA PE=3 SV=1	42.029	13	20.1514	20.1826	20.167	0.0156019	617
	tr|Q3ZA81|Q3ZA81_DEHM1	DJ-1 family protein OS=Dehalococcoides mccartyi (strain ATCC BAA-2266 / KCTC 15142 / 195) GN=DET0118 PE=4 SV=1	37.7778	8	20.121	20.2095	20.1652	0.0442297	618
	sp|Q3Z9Y3|Y218_DEHM1	UPF0251 protein DET0218 OS=Dehalococcoides mccartyi (strain ATCC BAA-2266 / KCTC 15142 / 195) GN=DET0218 PE=3 SV=1	48.7179	8	20.1974	20.1239	20.1607	0.0367404	619
	tr|Q3Z8J6|Q3Z8J6_DEHM1	Phosphoribosylglycinamide transformylase, putative OS=Dehalococcoides mccartyi (strain ATCC BAA-2266 / KCTC 15142 / 195) GN=DET0712 PE=4 SV=1	49.0842	15	20.4544	19.8548	20.1546	0.299782	620
	sp|Q3Z6W5|COAE_DEHM1	Dephospho-CoA kinase OS=Dehalococcoides mccartyi (strain ATCC BAA-2266 / KCTC 15142 / 195) GN=coaE PE=3 SV=1	58.0808	10	19.6914	20.5598	20.1256	0.43422	621
	tr|Q3Z6D6|Q3Z6D6_DEHM1	Uncharacterized protein OS=Dehalococcoides mccartyi (strain ATCC BAA-2266 / KCTC 15142 / 195) GN=DET1515 PE=4 SV=1	49.2837	16	20.0394	20.2077	20.1235	0.0841675	622
	tr|Q3Z9I0|Q3Z9I0_DEHM1	Isoprenyl transferase OS=Dehalococcoides mccartyi (strain ATCC BAA-2266 / KCTC 15142 / 195) GN=uppS PE=3 SV=1	31.3559	9	20.0109	20.2244	20.1177	0.106756	623
	tr|Q3Z666|Q3Z666_DEHM1	Protease HtpX homolog OS=Dehalococcoides mccartyi (strain ATCC BAA-2266 / KCTC 15142 / 195) GN=htpX PE=3 SV=1	39.0428	14	19.878	20.3444	20.1112	0.233198	624
	sp|Q3Z8B4|PANB_DEHM1	3-methyl-2-oxobutanoate hydroxymethyltransferase OS=Dehalococcoides mccartyi (strain ATCC BAA-2266 / KCTC 15142 / 195) GN=panB PE=3 SV=2	45.3901	13	20.5622	19.631	20.0966	0.465565	625
	tr|Q3Z735|Q3Z735_DEHM1	Uncharacterized protein OS=Dehalococcoides mccartyi (strain ATCC BAA-2266 / KCTC 15142 / 195) GN=DET1252 PE=4 SV=1	53.0864	5	19.9044	20.2747	20.0896	0.185186	626
	sp|Q3Z6Z8|RNPH_DEHM1	Ribonuclease PH OS=Dehalococcoides mccartyi (strain ATCC BAA-2266 / KCTC 15142 / 195) GN=rph PE=3 SV=1	26.7782	5	19.1364	21.0157	20.076	0.939631	627
	sp|Q3Z6L1|HYPA_DEHM1	Probable hydrogenase nickel incorporation protein HypA OS=Dehalococcoides mccartyi (strain ATCC BAA-2266 / KCTC 15142 / 195) GN=hypA PE=3 SV=1	35.2941	4	19.6483	20.5015	20.0749	0.426575	628
	tr|Q3Z9X5|Q3Z9X5_DEHM1	Uncharacterized protein OS=Dehalococcoides mccartyi (strain ATCC BAA-2266 / KCTC 15142 / 195) GN=DET0226 PE=4 SV=1	35.6201	14	19.7011	20.4221	20.0616	0.360486	629
	tr|Q3Z804|Q3Z804_DEHM1	Iron-sulfur cluster-binding protein OS=Dehalococcoides mccartyi (strain ATCC BAA-2266 / KCTC 15142 / 195) GN=DET0920 PE=4 SV=1	47.0588	7	19.654	20.4176	20.0358	0.381796	630
	tr|Q3Z791|Q3Z791_DEHM1	DNA mismatch repair protein MutL OS=Dehalococcoides mccartyi (strain ATCC BAA-2266 / KCTC 15142 / 195) GN=mutL PE=3 SV=1	54.417	28	19.7953	20.2354	20.0154	0.220043	631
	tr|Q3Z8H7|Q3Z8H7_DEHM1	GTPase HflX OS=Dehalococcoides mccartyi (strain ATCC BAA-2266 / KCTC 15142 / 195) GN=hflX PE=3 SV=1	43.1579	14	20.083	19.9465	20.0148	0.0682281	632
	tr|Q3ZA16|Q3ZA16_DEHM1	Formate dehydrogenase accessory protein FdhE, putative OS=Dehalococcoides mccartyi (strain ATCC BAA-2266 / KCTC 15142 / 195) GN=DET0185 PE=4 SV=1	44.6809	11	20.5667	19.4619	20.0143	0.552402	633
	tr|Q3ZAG4|Q3ZAG4_DEHM1	Potassium uptake protein TrkA, putative OS=Dehalococcoides mccartyi (strain ATCC BAA-2266 / KCTC 15142 / 195) GN=DET0030 PE=4 SV=1	25.9912	11	20.0446	19.9571	20.0008	0.0437122	634
	tr|Q3Z9L5|Q3Z9L5_DEHM1	Primosomal protein N' OS=Dehalococcoides mccartyi (strain ATCC BAA-2266 / KCTC 15142 / 195) GN=priA PE=3 SV=1	43.4356	34	20.0056	19.9906	19.9981	0.00754515	635
	tr|Q3ZA02|Q3ZA02_DEHM1	Ferredoxin-thioredoxin reductase, catalytic subunit, putative/rubredoxin OS=Dehalococcoides mccartyi (strain ATCC BAA-2266 / KCTC 15142 / 195) GN=DET0199 PE=4 SV=1	31.5476	6	20.4626	19.5121	19.9874	0.475266	636
	tr|Q3Z6U0|Q3Z6U0_DEHM1	RNA polymerase sigma-70 factor, ECF subfamily OS=Dehalococcoides mccartyi (strain ATCC BAA-2266 / KCTC 15142 / 195) GN=DET1348 PE=3 SV=1	32.9609	7	20.289	19.6716	19.9803	0.308702	637
	tr|Q3Z7M0|Q3Z7M0_DEHM1	Sensory box sensor histidine kinase OS=Dehalococcoides mccartyi (strain ATCC BAA-2266 / KCTC 15142 / 195) GN=DET1064 PE=4 SV=1	50.8629	49	19.9617	19.9968	19.9792	0.0175539	638
	tr|Q3Z6D5|Q3Z6D5_DEHM1	Nucleotidyltransferase domain protein OS=Dehalococcoides mccartyi (strain ATCC BAA-2266 / KCTC 15142 / 195) GN=DET1516 PE=4 SV=1	37.4384	7	20.2711	19.6762	19.9737	0.297446	639
	tr|Q3Z668|Q3Z668_DEHM1	Uncharacterized protein OS=Dehalococcoides mccartyi (strain ATCC BAA-2266 / KCTC 15142 / 195) GN=DET1585 PE=4 SV=1	67.7165	9	20.5464	19.3997	19.973	0.573318	640
	tr|Q3Z923|Q3Z923_DEHM1	Phosphatidylethanolamine-binding protein, putative OS=Dehalococcoides mccartyi (strain ATCC BAA-2266 / KCTC 15142 / 195) GN=DET0532 PE=4 SV=1	39.3333	6	19.1676	20.7678	19.9677	0.800075	641
	tr|Q3Z9F6|Q3Z9F6_DEHM1	Ubiquinone/menaquinone biosynthesis methlytransferase UbiE, putative OS=Dehalococcoides mccartyi (strain ATCC BAA-2266 / KCTC 15142 / 195) GN=DET0398 PE=4 SV=1	55.4264	12	20.2169	19.6863	19.9516	0.265296	642
	tr|Q3Z8S5|Q3Z8S5_DEHM1	Cation ABC transporter, ATP-binding protein OS=Dehalococcoides mccartyi (strain ATCC BAA-2266 / KCTC 15142 / 195) GN=DET0632 PE=4 SV=1	22.8346	7	20.4976	19.3986	19.9481	0.549509	643
	tr|Q3ZA49|Q3ZA49_DEHM1	Uncharacterized protein OS=Dehalococcoides mccartyi (strain ATCC BAA-2266 / KCTC 15142 / 195) GN=DET0150 PE=4 SV=1	63.9535	4	20.6804	19.2088	19.9446	0.735824	644
	sp|Q3Z912|PLSX_DEHM1	Phosphate acyltransferase OS=Dehalococcoides mccartyi (strain ATCC BAA-2266 / KCTC 15142 / 195) GN=plsX PE=3 SV=1	36.0231	13	19.864	20.0198	19.9419	0.0778654	645
	tr|Q3Z9F7|Q3Z9F7_DEHM1	Thiamine-monophosphate kinase OS=Dehalococcoides mccartyi (strain ATCC BAA-2266 / KCTC 15142 / 195) GN=thiL PE=3 SV=1	30.9524	9	19.7839	20.0807	19.9323	0.148389	646
	tr|Q3Z728|Q3Z728_DEHM1	Uncharacterized protein OS=Dehalococcoides mccartyi (strain ATCC BAA-2266 / KCTC 15142 / 195) GN=DET1259 PE=4 SV=1	31.7568	9	20.7246	19.1398	19.9322	0.792357	647
	tr|Q3Z6V0|Q3Z6V0_DEHM1	DNA-binding protein OS=Dehalococcoides mccartyi (strain ATCC BAA-2266 / KCTC 15142 / 195) GN=DET1338 PE=4 SV=1	72.4638	5	19.8589	19.9955	19.9272	0.0683365	648
	tr|Q3Z6X8|Q3Z6X8_DEHM1	ATPase, AAA family OS=Dehalococcoides mccartyi (strain ATCC BAA-2266 / KCTC 15142 / 195) GN=DET1309 PE=4 SV=1	52.0788	20	19.6697	20.1707	19.9202	0.250464	649
	tr|Q3Z903|Q3Z903_DEHM1	DNA primase OS=Dehalococcoides mccartyi (strain ATCC BAA-2266 / KCTC 15142 / 195) GN=dnaG PE=3 SV=1	44.9153	23	19.7242	20.109	19.9166	0.192428	650
	tr|Q3Z6G8|Q3Z6G8_DEHM1	Anthranilate synthase component 1 OS=Dehalococcoides mccartyi (strain ATCC BAA-2266 / KCTC 15142 / 195) GN=trpE PE=3 SV=1	48.4536	17	19.0422	20.7568	19.8995	0.857308	651
	sp|Q3Z9K8|NRDR_DEHM1	Transcriptional repressor NrdR OS=Dehalococcoides mccartyi (strain ATCC BAA-2266 / KCTC 15142 / 195) GN=nrdR PE=3 SV=1	64	13	20.4368	19.3428	19.8898	0.546998	652
	tr|Q3Z616|Q3Z616_DEHM1	LexA repressor OS=Dehalococcoides mccartyi (strain ATCC BAA-2266 / KCTC 15142 / 195) GN=lexA PE=3 SV=1	9.90566	4	19.7884	19.985	19.8867	0.0982759	653
	tr|Q3Z628|Q3Z628_DEHM1	Sodium/hydrogen exchanger family protein OS=Dehalococcoides mccartyi (strain ATCC BAA-2266 / KCTC 15142 / 195) GN=DET1627 PE=3 SV=1	15.5203	9	19.7319	20.0344	19.8832	0.151225	654
	tr|Q3Z8W6|Q3Z8W6_DEHM1	Uncharacterized protein OS=Dehalococcoides mccartyi (strain ATCC BAA-2266 / KCTC 15142 / 195) GN=DET0591 PE=4 SV=1	27.4336	9	21.2193	18.5346	19.877	1.34232	655
	tr|Q3Z7H0|Q3Z7H0_DEHM1	Type III restriction-modification system, restriction endonuclease subunit OS=Dehalococcoides mccartyi (strain ATCC BAA-2266 / KCTC 15142 / 195) GN=DET1114 PE=4 SV=1	38.6654	42	19.8295	19.9202	19.8748	0.0453282	656
	tr|Q3Z772|Q3Z772_DEHM1	Uncharacterized protein OS=Dehalococcoides mccartyi (strain ATCC BAA-2266 / KCTC 15142 / 195) GN=DET1214 PE=4 SV=1	43.1818	5	19.2103	20.5223	19.8663	0.656021	657
	tr|Q3Z8B0|Q3Z8B0_DEHM1	Phytoene dehydrogenase family OS=Dehalococcoides mccartyi (strain ATCC BAA-2266 / KCTC 15142 / 195) GN=DET0811 PE=4 SV=1	21.6061	10	18.8871	20.8286	19.8578	0.970722	658
	tr|Q3Z803|Q3Z803_DEHM1	Uncharacterized protein OS=Dehalococcoides mccartyi (strain ATCC BAA-2266 / KCTC 15142 / 195) GN=DET0921 PE=4 SV=1	37.5	13	19.8208	19.8917	19.8563	0.0354341	659
	sp|Q3Z864|LEPA_DEHM1	Elongation factor 4 OS=Dehalococcoides mccartyi (strain ATCC BAA-2266 / KCTC 15142 / 195) GN=lepA PE=3 SV=1	55.5372	28	20.1835	19.5236	19.8535	0.329977	660
	tr|Q3Z699|Q3Z699_DEHM1	Uncharacterized protein OS=Dehalococcoides mccartyi (strain ATCC BAA-2266 / KCTC 15142 / 195) GN=DET0064 PE=4 SV=1	55.8065	19	19.9612	19.7443	19.8528	0.108439	661
	tr|Q3Z6F9|Q3Z6F9_DEHM1	Peptide ABC transporter, ATP-binding protein OS=Dehalococcoides mccartyi (strain ATCC BAA-2266 / KCTC 15142 / 195) GN=DET1490 PE=4 SV=1	52.09	14	20.3712	19.2589	19.8151	0.556163	662
	sp|Q3Z7P1|RNPA_DEHM1	Ribonuclease P protein component OS=Dehalococcoides mccartyi (strain ATCC BAA-2266 / KCTC 15142 / 195) GN=rnpA PE=3 SV=1	38.3333	5	22.5168	17.0912	19.804	2.71285	663
	sp|Q3Z8C0|SURE_DEHM1	5'-nucleotidase SurE OS=Dehalococcoides mccartyi (strain ATCC BAA-2266 / KCTC 15142 / 195) GN=surE PE=3 SV=1	29.0566	9	19.7295	19.8763	19.8029	0.0733906	664
	tr|Q3Z7E9|Q3Z7E9_DEHM1	Cysteine synthase OS=Dehalococcoides mccartyi (strain ATCC BAA-2266 / KCTC 15142 / 195) GN=cysK PE=3 SV=1	77.8125	18	19.8525	19.7531	19.8028	0.0496954	665
	sp|Q3Z8V0|QUEH_DEHM1	Epoxyqueuosine reductase QueH OS=Dehalococcoides mccartyi (strain ATCC BAA-2266 / KCTC 15142 / 195) GN=queH PE=1 SV=1	31.3187	6	20.1957	19.4092	19.8024	0.39327	666
	tr|Q3Z7A1|Q3Z7A1_DEHM1	Uncharacterized protein OS=Dehalococcoides mccartyi (strain ATCC BAA-2266 / KCTC 15142 / 195) GN=DET1185 PE=4 SV=1	76.9231	6	19.0195	20.5751	19.7973	0.7778	667
	tr|Q3Z633|Q3Z633_DEHM1	Uncharacterized protein OS=Dehalococcoides mccartyi (strain ATCC BAA-2266 / KCTC 15142 / 195) GN=DET1621 PE=4 SV=1	32.287	8	19.7257	19.8569	19.7913	0.0656012	668
	tr|Q3Z658|Q3Z658_DEHM1	Transcriptional regulator, putative OS=Dehalococcoides mccartyi (strain ATCC BAA-2266 / KCTC 15142 / 195) GN=DET1596 PE=4 SV=1	16.3728	8	19.6247	19.9532	19.789	0.16428	669
	sp|Q3Z767|MUTS_DEHM1	DNA mismatch repair protein MutS OS=Dehalococcoides mccartyi (strain ATCC BAA-2266 / KCTC 15142 / 195) GN=mutS PE=3 SV=1	35.4312	27	19.7563	19.8213	19.7888	0.0324947	670
	tr|Q3Z8W3|Q3Z8W3_DEHM1	Uncharacterized protein OS=Dehalococcoides mccartyi (strain ATCC BAA-2266 / KCTC 15142 / 195) GN=DET0594 PE=4 SV=1	47.1698	6	19.614	19.9463	19.7801	0.166135	671
	tr|Q3Z8A3|Q3Z8A3_DEHM1	Thymidylate synthase, putative OS=Dehalococcoides mccartyi (strain ATCC BAA-2266 / KCTC 15142 / 195) GN=DET0819 PE=4 SV=1	41.0138	6	19.8046	19.7497	19.7771	0.0274148	672
	tr|Q3Z9E4|Q3Z9E4_DEHM1	Nodulation ATP-binding protein I OS=Dehalococcoides mccartyi (strain ATCC BAA-2266 / KCTC 15142 / 195) GN=nodI PE=4 SV=1	24.5902	9	19.6194	19.9339	19.7767	0.157261	673
	tr|Q3Z802|Q3Z802_DEHM1	Twitching mobility protein OS=Dehalococcoides mccartyi (strain ATCC BAA-2266 / KCTC 15142 / 195) GN=pilT-1 PE=4 SV=1	50.4132	15	20.1059	19.4451	19.7755	0.330405	674
	tr|Q3Z7Q1|Q3Z7Q1_DEHM1	DegV family protein OS=Dehalococcoides mccartyi (strain ATCC BAA-2266 / KCTC 15142 / 195) GN=DET1032 PE=4 SV=1	37.6761	9	19.9335	19.5835	19.7585	0.174997	675
	tr|Q3Z7H4|Q3Z7H4_DEHM1	Uncharacterized protein OS=Dehalococcoides mccartyi (strain ATCC BAA-2266 / KCTC 15142 / 195) GN=DET1110 PE=4 SV=1	47.7477	12	20.5536	18.9619	19.7577	0.795839	676
	tr|Q3Z9X2|Q3Z9X2_DEHM1	Uncharacterized protein OS=Dehalococcoides mccartyi (strain ATCC BAA-2266 / KCTC 15142 / 195) GN=DET0229 PE=4 SV=1	41.7582	4	19.6996	19.8034	19.7515	0.0519131	677
	tr|Q3Z635|Q3Z635_DEHM1	ABC transporter, ATP-binding protein OS=Dehalococcoides mccartyi (strain ATCC BAA-2266 / KCTC 15142 / 195) GN=DET1619 PE=4 SV=1	55.5911	18	19.2292	20.2593	19.7442	0.515037	678
	tr|Q3Z857|Q3Z857_DEHM1	Hydrogenase subunit, putative OS=Dehalococcoides mccartyi (strain ATCC BAA-2266 / KCTC 15142 / 195) GN=DET0866 PE=4 SV=1	46.2039	24	19.5089	19.9595	19.7342	0.225316	679
	tr|Q3Z8J7|Q3Z8J7_DEHM1	Carbohydrate kinase, PfkB family OS=Dehalococcoides mccartyi (strain ATCC BAA-2266 / KCTC 15142 / 195) GN=DET0711 PE=4 SV=1	43.2927	11	19.6745	19.7664	19.7204	0.0459557	680
	tr|Q3Z651|Q3Z651_DEHM1	Dihydropteroate synthase OS=Dehalococcoides mccartyi (strain ATCC BAA-2266 / KCTC 15142 / 195) GN=folP PE=4 SV=1	55.6738	16	19.8902	19.5394	19.7148	0.175398	681
	tr|Q3Z9K0|Q3Z9K0_DEHM1	Uncharacterized protein OS=Dehalococcoides mccartyi (strain ATCC BAA-2266 / KCTC 15142 / 195) GN=DET0352 PE=4 SV=1	19.1176	5	20.1414	19.2834	19.7124	0.429012	682
	tr|Q3Z9Q2|Q3Z9Q2_DEHM1	Transcriptional regulator, Crp/Fnr family OS=Dehalococcoides mccartyi (strain ATCC BAA-2266 / KCTC 15142 / 195) GN=DET0299 PE=4 SV=1	23.8866	5	19.1879	20.1964	19.6922	0.504262	683
	tr|Q3Z7X7|Q3Z7X7_DEHM1	Indolepyruvate oxidoreductase subunit IorA OS=Dehalococcoides mccartyi (strain ATCC BAA-2266 / KCTC 15142 / 195) GN=iorA PE=4 SV=1	56.5217	26	19.9259	19.4474	19.6866	0.239243	684
	tr|Q3Z6I0|Q3Z6I0_DEHM1	Uncharacterized protein OS=Dehalococcoides mccartyi (strain ATCC BAA-2266 / KCTC 15142 / 195) GN=DET1466 PE=4 SV=1	41.0072	8	19.5909	19.7699	19.6804	0.0894691	685
	tr|Q3Z9C8|Q3Z9C8_DEHM1	Multifunctional fusion protein OS=Dehalococcoides mccartyi (strain ATCC BAA-2266 / KCTC 15142 / 195) GN=nnrE PE=3 SV=1	34.7656	15	19.1838	20.1467	19.6653	0.481465	686
	tr|Q3Z8L8|Q3Z8L8_DEHM1	Aminotransferase OS=Dehalococcoides mccartyi (strain ATCC BAA-2266 / KCTC 15142 / 195) GN=DET0655 PE=3 SV=1	50.8152	15	19.7992	19.5263	19.6628	0.136448	687
	sp|Q3Z9L1|RSMH_DEHM1	Ribosomal RNA small subunit methyltransferase H OS=Dehalococcoides mccartyi (strain ATCC BAA-2266 / KCTC 15142 / 195) GN=rsmH PE=3 SV=1	39.255	11	19.7295	19.5685	19.649	0.0805016	688
	tr|Q3Z664|Q3Z664_DEHM1	Divalent cation tolerance protein CutA OS=Dehalococcoides mccartyi (strain ATCC BAA-2266 / KCTC 15142 / 195) GN=cutA PE=4 SV=1	37.7193	4	20.7761	18.5155	19.6458	1.13033	689
	tr|Q3Z9M1|Q3Z9M1_DEHM1	Cation efflux family protein OS=Dehalococcoides mccartyi (strain ATCC BAA-2266 / KCTC 15142 / 195) GN=DET0331 PE=4 SV=1	17.0418	5	19.1559	20.1202	19.638	0.482151	690
	tr|Q3Z672|Q3Z672_DEHM1	Transcription regulator, TetR family OS=Dehalococcoides mccartyi (strain ATCC BAA-2266 / KCTC 15142 / 195) GN=DET1580 PE=4 SV=1	35.3846	6	19.2816	19.9784	19.63	0.348443	691
	sp|Q3Z614|FMT_DEHM1	Methionyl-tRNA formyltransferase OS=Dehalococcoides mccartyi (strain ATCC BAA-2266 / KCTC 15142 / 195) GN=fmt PE=3 SV=1	35.8974	10	20.6297	18.56	19.5948	1.03485	692
	tr|Q3ZA06|Q3ZA06_DEHM1	Uncharacterized protein OS=Dehalococcoides mccartyi (strain ATCC BAA-2266 / KCTC 15142 / 195) GN=DET0195 PE=4 SV=1	40.2299	16	19.9858	19.1651	19.5754	0.41033	693
	tr|Q3Z9B6|Q3Z9B6_DEHM1	FtsK/SpoIIIE family protein OS=Dehalococcoides mccartyi (strain ATCC BAA-2266 / KCTC 15142 / 195) GN=DET0439 PE=3 SV=1	36.7322	26	19.0412	20.1093	19.5752	0.534052	694
	tr|Q3Z7Z0|Q3Z7Z0_DEHM1	Hydrolase, TatD family OS=Dehalococcoides mccartyi (strain ATCC BAA-2266 / KCTC 15142 / 195) GN=DET0934 PE=4 SV=1	36.7424	8	19.6578	19.4894	19.5736	0.084187	695
	tr|Q3ZA24|Q3ZA24_DEHM1	DNA-binding response regulator OS=Dehalococcoides mccartyi (strain ATCC BAA-2266 / KCTC 15142 / 195) GN=DET0177 PE=4 SV=1	33.6283	7	19.3031	19.816	19.5595	0.25648	696
	tr|Q3Z6Q7|Q3Z6Q7_DEHM1	GGDEF domain/HD domain protein OS=Dehalococcoides mccartyi (strain ATCC BAA-2266 / KCTC 15142 / 195) GN=DET1381 PE=4 SV=1	34.596	26	19.4504	19.6363	19.5434	0.0929808	697
	tr|Q3Z6V6|Q3Z6V6_DEHM1	Uncharacterized protein OS=Dehalococcoides mccartyi (strain ATCC BAA-2266 / KCTC 15142 / 195) GN=DET1332 PE=4 SV=1	77.5	7	19.3811	19.6649	19.523	0.141901	698
	sp|Q3Z9B0|ACPS_DEHM1	Holo-[acyl-carrier-protein] synthase OS=Dehalococcoides mccartyi (strain ATCC BAA-2266 / KCTC 15142 / 195) GN=acpS PE=3 SV=1	36.1345	6	20.4427	18.5924	19.5175	0.925169	699
	tr|Q3Z9G2|Q3Z9G2_DEHM1	AP endonuclease, family 2 protein OS=Dehalococcoides mccartyi (strain ATCC BAA-2266 / KCTC 15142 / 195) GN=DET0392 PE=3 SV=1	46.3768	10	19.6598	19.3098	19.4848	0.174997	700
	sp|Q3Z663|NADA_DEHM1	Quinolinate synthase A OS=Dehalococcoides mccartyi (strain ATCC BAA-2266 / KCTC 15142 / 195) GN=nadA PE=3 SV=1	58.9404	11	19.632	19.3141	19.4731	0.158916	701
	tr|Q3Z7N2|Q3Z7N2_DEHM1	Endoribonuclease L-PSP, putative OS=Dehalococcoides mccartyi (strain ATCC BAA-2266 / KCTC 15142 / 195) GN=DET1052 PE=4 SV=1	55.2	6	19.6942	19.2331	19.4637	0.230565	702
	tr|Q3Z6F5|Q3Z6F5_DEHM1	Peptide ABC transporter, periplasmic peptide-binding protein OS=Dehalococcoides mccartyi (strain ATCC BAA-2266 / KCTC 15142 / 195) GN=DET1494 PE=4 SV=1	24.8619	12	19.7682	19.1432	19.4557	0.312466	703
	sp|Q3Z9E9|ISPE_DEHM1	4-diphosphocytidyl-2-C-methyl-D-erythritol kinase OS=Dehalococcoides mccartyi (strain ATCC BAA-2266 / KCTC 15142 / 195) GN=ispE PE=3 SV=1	42.2535	10	19.6016	19.2993	19.4505	0.151145	704
	tr|Q3Z924|Q3Z924_DEHM1	Glutamine--fructose-6-phosphate aminotransferase [isomerizing] OS=Dehalococcoides mccartyi (strain ATCC BAA-2266 / KCTC 15142 / 195) GN=glmS PE=3 SV=1	36.0877	20	19.2013	19.6369	19.4191	0.217775	705
	sp|Q3Z7U5|TRUB_DEHM1	tRNA pseudouridine synthase B OS=Dehalococcoides mccartyi (strain ATCC BAA-2266 / KCTC 15142 / 195) GN=truB PE=3 SV=1	37.3333	10	18.7412	20.0853	19.4132	0.672028	706
	sp|Q3Z800|NUOB_DEHM1	NADH-quinone oxidoreductase subunit B OS=Dehalococcoides mccartyi (strain ATCC BAA-2266 / KCTC 15142 / 195) GN=nuoB PE=3 SV=1	46.5	7	19.2909	19.5291	19.41	0.119076	707
	sp|Q3Z6U4|ISPH_DEHM1	4-hydroxy-3-methylbut-2-enyl diphosphate reductase OS=Dehalococcoides mccartyi (strain ATCC BAA-2266 / KCTC 15142 / 195) GN=ispH PE=3 SV=1	30.2817	8	19.5998	19.2082	19.404	0.195838	708
	tr|Q3Z7M5|Q3Z7M5_DEHM1	Sensor histidine kinase OS=Dehalococcoides mccartyi (strain ATCC BAA-2266 / KCTC 15142 / 195) GN=DET1059 PE=4 SV=1	35.9408	17	18.9202	19.8702	19.3952	0.475017	709
	tr|Q3Z7H8|Q3Z7H8_DEHM1	Uncharacterized protein OS=Dehalococcoides mccartyi (strain ATCC BAA-2266 / KCTC 15142 / 195) GN=DET1106 PE=4 SV=1	29.4118	4	21.7939	16.9826	19.3883	2.40567	710
	sp|Q3ZAJ1|NADD_DEHM1	Probable nicotinate-nucleotide adenylyltransferase OS=Dehalococcoides mccartyi (strain ATCC BAA-2266 / KCTC 15142 / 195) GN=nadD PE=3 SV=1	69.6078	10	19.5854	19.1818	19.3836	0.201776	711
	tr|Q3Z8C9|Q3Z8C9_DEHM1	Nuclease SbcCD subunit D OS=Dehalococcoides mccartyi (strain ATCC BAA-2266 / KCTC 15142 / 195) GN=sbcD PE=3 SV=1	45.5422	18	19.1992	19.559	19.3791	0.179871	712
	tr|Q3Z9C2|Q3Z9C2_DEHM1	Uncharacterized protein OS=Dehalococcoides mccartyi (strain ATCC BAA-2266 / KCTC 15142 / 195) GN=DET0433 PE=4 SV=1	23.7885	6	18.5201	20.2349	19.3775	0.857408	713
	tr|Q3Z8L3|Q3Z8L3_DEHM1	Cobinamide kinase/cobinamide phosphate guanylyltransferase OS=Dehalococcoides mccartyi (strain ATCC BAA-2266 / KCTC 15142 / 195) GN=cobU-2 PE=4 SV=1	32.9787	5	19.4569	19.2532	19.355	0.101873	714
	tr|Q3Z7M9|Q3Z7M9_DEHM1	DNA repair protein RecN OS=Dehalococcoides mccartyi (strain ATCC BAA-2266 / KCTC 15142 / 195) GN=recN PE=3 SV=1	35.5442	21	19.1033	19.6027	19.353	0.249695	715
	tr|Q3Z7S7|Q3Z7S7_DEHM1	Glycosyl transferase, group 1 family protein OS=Dehalococcoides mccartyi (strain ATCC BAA-2266 / KCTC 15142 / 195) GN=DET1002 PE=4 SV=1	28.8889	11	19.0201	19.6756	19.3479	0.327763	716
	tr|Q3Z856|Q3Z856_DEHM1	Hydrogenase, group 4, EchE subunit, putative OS=Dehalococcoides mccartyi (strain ATCC BAA-2266 / KCTC 15142 / 195) GN=DET0867 PE=4 SV=1	37.3259	12	19.8543	18.8334	19.3438	0.510477	717
	tr|Q3Z9W9|Q3Z9W9_DEHM1	DNA-binding response regulator OS=Dehalococcoides mccartyi (strain ATCC BAA-2266 / KCTC 15142 / 195) GN=DET0232 PE=4 SV=1	21.1454	7	19.5029	19.1791	19.341	0.16187	718
	sp|Q3Z6E3|SSRP_DEHM1	SsrA-binding protein OS=Dehalococcoides mccartyi (strain ATCC BAA-2266 / KCTC 15142 / 195) GN=smpB PE=3 SV=1	38.9535	8	19.58	19.0853	19.3327	0.247344	719
	tr|Q3Z673|Q3Z673_DEHM1	Mechanosensitive ion channel family protein OS=Dehalococcoides mccartyi (strain ATCC BAA-2266 / KCTC 15142 / 195) GN=DET1579 PE=4 SV=1	24.1758	10	18.848	19.8141	19.3311	0.483027	720
	tr|Q3ZA63|Q3ZA63_DEHM1	Sensory box sensor histidine kinase OS=Dehalococcoides mccartyi (strain ATCC BAA-2266 / KCTC 15142 / 195) GN=DET0136 PE=4 SV=1	36.4888	17	19.5389	19.1213	19.3301	0.208777	721
	tr|Q3Z754|Q3Z754_DEHM1	Sensor histidine kinase OS=Dehalococcoides mccartyi (strain ATCC BAA-2266 / KCTC 15142 / 195) GN=DET1232 PE=4 SV=1	29.6875	12	19.1858	19.4681	19.3269	0.141155	722
	tr|Q3Z854|Q3Z854_DEHM1	Lysyl-tRNA synthetase-related protein OS=Dehalococcoides mccartyi (strain ATCC BAA-2266 / KCTC 15142 / 195) GN=DET0869 PE=3 SV=1	35.5987	11	19.788	18.8389	19.3134	0.474552	723
	tr|Q3Z638|Q3Z638_DEHM1	Transcriptional regulator, AbrB family OS=Dehalococcoides mccartyi (strain ATCC BAA-2266 / KCTC 15142 / 195) GN=DET1616 PE=4 SV=1	41.1111	4	17.8822	20.7387	19.3105	1.42821	724
	tr|Q3Z922|Q3Z922_DEHM1	HAD-superfamily hydrolase, subfamily IA OS=Dehalococcoides mccartyi (strain ATCC BAA-2266 / KCTC 15142 / 195) GN=DET0533 PE=4 SV=1	44.4444	7	19.7305	18.8883	19.3094	0.421076	725
	tr|Q3ZAD8|Q3ZAD8_DEHM1	DNA repair protein RadA OS=Dehalococcoides mccartyi (strain ATCC BAA-2266 / KCTC 15142 / 195) GN=radA PE=3 SV=1	48.9177	19	19.2841	19.2602	19.2722	0.0119628	726
	tr|Q3Z925|Q3Z925_DEHM1	Glucose-1-phosphate thymidylyltransferase OS=Dehalococcoides mccartyi (strain ATCC BAA-2266 / KCTC 15142 / 195) GN=DET0530 PE=4 SV=1	20.1018	9	19.2764	19.2269	19.2517	0.0247562	727
	sp|Q3Z6G5|TRPC_DEHM1	Indole-3-glycerol phosphate synthase OS=Dehalococcoides mccartyi (strain ATCC BAA-2266 / KCTC 15142 / 195) GN=trpC PE=3 SV=1	42.8571	9	20.6031	17.8825	19.2428	1.36028	728
	sp|Q3Z997|NAK_DEHM1	NAD kinase OS=Dehalococcoides mccartyi (strain ATCC BAA-2266 / KCTC 15142 / 195) GN=nadK PE=3 SV=1	51.7606	12	18.6829	19.7837	19.2333	0.550383	729
	tr|Q3ZAH9|Q3ZAH9_DEHM1	Lipoprotein, putative OS=Dehalococcoides mccartyi (strain ATCC BAA-2266 / KCTC 15142 / 195) GN=DET0015 PE=4 SV=1	23.1061	5	18.761	19.6911	19.2261	0.465058	730
	tr|Q3Z654|Q3Z654_DEHM1	Twin-arginine translocation protein TatB, putative OS=Dehalococcoides mccartyi (strain ATCC BAA-2266 / KCTC 15142 / 195) GN=DET1600 PE=4 SV=1	32.2917	4	19.643	18.7461	19.1945	0.448457	731
	tr|Q3Z6L7|Q3Z6L7_DEHM1	Uncharacterized protein OS=Dehalococcoides mccartyi (strain ATCC BAA-2266 / KCTC 15142 / 195) GN=DET1424 PE=4 SV=1	27.1028	6	19.1739	19.2068	19.1903	0.0164266	732
	tr|Q3Z732|Q3Z732_DEHM1	Twitching mobility protein OS=Dehalococcoides mccartyi (strain ATCC BAA-2266 / KCTC 15142 / 195) GN=pilT-2 PE=4 SV=1	46.9274	16	19.1666	19.1883	19.1774	0.0108628	733
	tr|Q3Z6X7|Q3Z6X7_DEHM1	Conserved domain protein OS=Dehalococcoides mccartyi (strain ATCC BAA-2266 / KCTC 15142 / 195) GN=DET1310 PE=4 SV=1	23.6264	4	17.6875	20.6548	19.1712	1.48364	734
	tr|Q3Z8M3|Q3Z8M3_DEHM1	ABC-type cobalamin/Fe3+-siderophores transport system, periplasmic binding protein, putative OS=Dehalococcoides mccartyi (strain ATCC BAA-2266 / KCTC 15142 / 195) GN=DET0650 PE=4 SV=1	17.1598	7	18.5928	19.7478	19.1703	0.577508	735
	tr|Q3Z8Y6|Q3Z8Y6_DEHM1	Peptide chain release factor 2 OS=Dehalococcoides mccartyi (strain ATCC BAA-2266 / KCTC 15142 / 195) GN=prfB PE=3 SV=1	24.3094	8	18.9852	19.34	19.1626	0.177386	736
	tr|Q3Z6X1|Q3Z6X1_DEHM1	Conserved domain protein OS=Dehalococcoides mccartyi (strain ATCC BAA-2266 / KCTC 15142 / 195) GN=DET1317 PE=4 SV=1	31.0811	4	19.1681	19.134	19.1511	0.0170415	737
	tr|Q3Z6F8|Q3Z6F8_DEHM1	Peptide ABC transporter, ATP-binding protein OS=Dehalococcoides mccartyi (strain ATCC BAA-2266 / KCTC 15142 / 195) GN=DET1491 PE=3 SV=1	59.3168	13	21.1493	17.1493	19.1493	1.99998	738
	tr|Q3Z8A0|Q3Z8A0_DEHM1	Uncharacterized protein OS=Dehalococcoides mccartyi (strain ATCC BAA-2266 / KCTC 15142 / 195) GN=DET0822 PE=4 SV=1	26.087	4	19.092	19.1967	19.1444	0.0523759	739
	tr|Q3Z6J0|Q3Z6J0_DEHM1	RNA 2',3'-cyclic phosphodiesterase OS=Dehalococcoides mccartyi (strain ATCC BAA-2266 / KCTC 15142 / 195) GN=DET1456 PE=3 SV=1	61.658	12	19.7651	18.5166	19.1409	0.62428	740
	tr|Q3Z9D9|Q3Z9D9_DEHM1	Deoxyuridine 5'-triphosphate nucleotidohydrolase OS=Dehalococcoides mccartyi (strain ATCC BAA-2266 / KCTC 15142 / 195) GN=dut PE=4 SV=1	74.7059	8	19.0264	19.2477	19.1371	0.110679	741
	tr|Q3Z858|Q3Z858_DEHM1	Hydrogenase subunit HymC, putative OS=Dehalococcoides mccartyi (strain ATCC BAA-2266 / KCTC 15142 / 195) GN=DET0865 PE=4 SV=1	43.6548	7	19.2117	19.04	19.1259	0.0858384	742
	tr|Q3Z9M2|Q3Z9M2_DEHM1	Histone deacetylase family protein OS=Dehalococcoides mccartyi (strain ATCC BAA-2266 / KCTC 15142 / 195) GN=DET0330 PE=4 SV=1	25.8065	8	18.79	19.4165	19.1032	0.313256	743
	tr|Q3ZAE5|Q3ZAE5_DEHM1	ROK family protein OS=Dehalococcoides mccartyi (strain ATCC BAA-2266 / KCTC 15142 / 195) GN=DET0049 PE=4 SV=1	24.7024	8	18.687	19.4981	19.0926	0.405503	744
	tr|Q3Z911|Q3Z911_DEHM1	BadF/BadG/BcrA/BcrD ATPase family protein OS=Dehalococcoides mccartyi (strain ATCC BAA-2266 / KCTC 15142 / 195) GN=DET0544 PE=4 SV=1	40.636	11	19.0947	19.047	19.0709	0.0238292	745
	tr|Q3Z7A9|Q3Z7A9_DEHM1	Fec-type ABC transporter, ATP-binding protein OS=Dehalococcoides mccartyi (strain ATCC BAA-2266 / KCTC 15142 / 195) GN=DET1176 PE=4 SV=1	52.2059	14	20.3938	17.7103	19.052	1.34176	746
	tr|Q3ZA89|Q3ZA89_DEHM1	Hydrogenase maturation protease OS=Dehalococcoides mccartyi (strain ATCC BAA-2266 / KCTC 15142 / 195) GN=DET0109 PE=4 SV=1	23.125	4	19.1191	18.9664	19.0427	0.0763537	747
	tr|Q3Z7W9|Q3Z7W9_DEHM1	Bacterioferritin domain protein OS=Dehalococcoides mccartyi (strain ATCC BAA-2266 / KCTC 15142 / 195) GN=DET0955 PE=3 SV=1	18.9091	5	17.981	20.0976	19.0393	1.05828	748
	tr|Q3Z7H5|Q3Z7H5_DEHM1	Helicase domain/SNF2 family domain protein OS=Dehalococcoides mccartyi (strain ATCC BAA-2266 / KCTC 15142 / 195) GN=DET1109 PE=4 SV=1	27.814	28	19.1837	18.8305	19.0071	0.176578	749
	tr|Q3Z9A1|Q3Z9A1_DEHM1	Fumarate hydratase, beta subunit, putative OS=Dehalococcoides mccartyi (strain ATCC BAA-2266 / KCTC 15142 / 195) GN=DET0454 PE=4 SV=1	41.4894	6	18.9625	19.0295	18.996	0.0334875	750
	tr|Q3Z859|Q3Z859_DEHM1	Hydrogenase subunit HymB, putative OS=Dehalococcoides mccartyi (strain ATCC BAA-2266 / KCTC 15142 / 195) GN=DET0864 PE=4 SV=1	47.0312	24	19.529	18.444	18.9865	0.542464	751
	tr|Q3Z8C5|Q3Z8C5_DEHM1	Hypoxanthine phosphoribosyltransferase OS=Dehalococcoides mccartyi (strain ATCC BAA-2266 / KCTC 15142 / 195) GN=hpt-2 PE=4 SV=1	44.7514	9	18.5768	19.3602	18.9685	0.391719	752
	tr|Q3Z697|Q3Z697_DEHM1	DNA-binding protein OS=Dehalococcoides mccartyi (strain ATCC BAA-2266 / KCTC 15142 / 195) GN=DET1555 PE=4 SV=1	44.4444	5	17.4749	20.4409	18.9579	1.48301	753
	tr|Q3Z8C8|Q3Z8C8_DEHM1	Pseudouridine synthase OS=Dehalococcoides mccartyi (strain ATCC BAA-2266 / KCTC 15142 / 195) GN=DET0789 PE=3 SV=1	51.004	9	19.1794	18.7355	18.9575	0.221951	754
	tr|Q3Z9C9|Q3Z9C9_DEHM1	Metallo-beta-lactamase family protein OS=Dehalococcoides mccartyi (strain ATCC BAA-2266 / KCTC 15142 / 195) GN=DET0426 PE=4 SV=1	27.1318	6	18.7133	19.1672	18.9403	0.226928	755
	sp|Q3Z770|UVRC_DEHM1	UvrABC system protein C OS=Dehalococcoides mccartyi (strain ATCC BAA-2266 / KCTC 15142 / 195) GN=uvrC PE=3 SV=1	44.1516	24	18.8332	19.0284	18.9308	0.0976206	756
	tr|Q3Z792|Q3Z792_DEHM1	Uncharacterized protein OS=Dehalococcoides mccartyi (strain ATCC BAA-2266 / KCTC 15142 / 195) GN=DET1194 PE=4 SV=1	25.1429	5	19.0527	18.8057	18.9292	0.123492	757
	tr|Q3Z9X7|Q3Z9X7_DEHM1	ABC transporter, ATP-binding protein OS=Dehalococcoides mccartyi (strain ATCC BAA-2266 / KCTC 15142 / 195) GN=DET0224 PE=4 SV=1	30.6184	20	19.7011	18.1534	18.9273	0.773851	758
	tr|Q3Z6N6|Q3Z6N6_DEHM1	Uncharacterized protein OS=Dehalococcoides mccartyi (strain ATCC BAA-2266 / KCTC 15142 / 195) GN=DET1404 PE=4 SV=1	19.3939	4	18.998	18.8298	18.9139	0.0841343	759
	tr|Q3Z851|Q3Z851_DEHM1	Membrane protein, MmpL family OS=Dehalococcoides mccartyi (strain ATCC BAA-2266 / KCTC 15142 / 195) GN=DET0872 PE=4 SV=1	15.4944	10	17.6087	20.1676	18.8881	1.27944	760
	tr|Q3Z9G8|Q3Z9G8_DEHM1	Ribosomal RNA small subunit methyltransferase I OS=Dehalococcoides mccartyi (strain ATCC BAA-2266 / KCTC 15142 / 195) GN=rsmI PE=3 SV=1	25.5474	8	19.1323	18.6435	18.8879	0.244397	761
	tr|Q3Z936|Q3Z936_DEHM1	ABC transporter, permease protein, putative OS=Dehalococcoides mccartyi (strain ATCC BAA-2266 / KCTC 15142 / 195) GN=DET0519 PE=4 SV=1	16.4384	5	18.8173	18.9193	18.8683	0.0510351	762
	tr|Q3Z8N2|Q3Z8N2_DEHM1	Cyclase, putative OS=Dehalococcoides mccartyi (strain ATCC BAA-2266 / KCTC 15142 / 195) GN=DET0641 PE=4 SV=1	23.0769	5	18.3637	19.3595	18.8616	0.497884	763
	tr|Q3Z6E6|Q3Z6E6_DEHM1	Ferrous iron transport protein B, putative OS=Dehalococcoides mccartyi (strain ATCC BAA-2266 / KCTC 15142 / 195) GN=DET1503 PE=4 SV=1	20.4861	9	18.4877	19.2313	18.8595	0.371784	764
	tr|Q3ZA62|Q3ZA62_DEHM1	Methylglyoxal synthase OS=Dehalococcoides mccartyi (strain ATCC BAA-2266 / KCTC 15142 / 195) GN=mgsA PE=3 SV=1	47.9167	4	18.8013	18.9164	18.8588	0.057552	765
	tr|Q3Z692|Q3Z692_DEHM1	Sensory box sensor histidine kinase OS=Dehalococcoides mccartyi (strain ATCC BAA-2266 / KCTC 15142 / 195) GN=DET1560 PE=4 SV=1	37.7907	11	19.0018	18.6964	18.8491	0.152699	766
	tr|Q3Z9F5|Q3Z9F5_DEHM1	Ubiquinone/menaquinone biosynthesis methlytransferase UbiE, putative OS=Dehalococcoides mccartyi (strain ATCC BAA-2266 / KCTC 15142 / 195) GN=DET0399 PE=4 SV=1	52.1569	11	19.1945	18.4933	18.8439	0.350612	767
	tr|Q3Z6W0|Q3Z6W0_DEHM1	Membrane protein, putative OS=Dehalococcoides mccartyi (strain ATCC BAA-2266 / KCTC 15142 / 195) GN=DET1328 PE=4 SV=1	31.2704	7	18.7088	18.9535	18.8311	0.122376	768
	tr|Q3Z6U8|Q3Z6U8_DEHM1	ABC transporter, permease protein, putative OS=Dehalococcoides mccartyi (strain ATCC BAA-2266 / KCTC 15142 / 195) GN=DET1340 PE=4 SV=1	14.7186	4	19.2342	18.336	18.7851	0.449106	769
	tr|Q3Z706|Q3Z706_DEHM1	Transcription-repair-coupling factor OS=Dehalococcoides mccartyi (strain ATCC BAA-2266 / KCTC 15142 / 195) GN=mfd PE=3 SV=1	31.5331	37	18.6866	18.8551	18.7709	0.0842257	770
	tr|Q3Z867|Q3Z867_DEHM1	ABC transporter, permease protein, putative OS=Dehalococcoides mccartyi (strain ATCC BAA-2266 / KCTC 15142 / 195) GN=DET0856 PE=4 SV=1	5.89681	4	19.0394	18.4639	18.7516	0.287768	771
	tr|Q3Z644|Q3Z644_DEHM1	PHP domain N-terminal region family protein OS=Dehalococcoides mccartyi (strain ATCC BAA-2266 / KCTC 15142 / 195) GN=DET1610 PE=4 SV=1	38.676	5	17.6544	19.8182	18.7363	1.0819	772
	tr|Q3ZAE7|Q3ZAE7_DEHM1	DNA polymerase III delta subunit-related protein OS=Dehalococcoides mccartyi (strain ATCC BAA-2266 / KCTC 15142 / 195) GN=DET0047 PE=4 SV=1	33.0827	14	18.1498	19.2579	18.7039	0.55407	773
	sp|Q3Z9F0|RSMA_DEHM1	Ribosomal RNA small subunit methyltransferase A OS=Dehalococcoides mccartyi (strain ATCC BAA-2266 / KCTC 15142 / 195) GN=rsmA PE=3 SV=1	23.3677	5	18.1275	19.254	18.6907	0.563256	774
	sp|Q3Z8K3|FTHS_DEHM1	Formate--tetrahydrofolate ligase OS=Dehalococcoides mccartyi (strain ATCC BAA-2266 / KCTC 15142 / 195) GN=fhs1 PE=3 SV=1	35.0084	16	18.9124	18.467	18.6897	0.222731	775
	tr|Q3Z9E5|Q3Z9E5_DEHM1	PolyA polymerase family protein OS=Dehalococcoides mccartyi (strain ATCC BAA-2266 / KCTC 15142 / 195) GN=DET0409 PE=3 SV=1	36.6029	15	18.8326	18.5355	18.684	0.148538	776
	tr|Q3Z8J2|Q3Z8J2_DEHM1	Tyrosine recombinase XerC OS=Dehalococcoides mccartyi (strain ATCC BAA-2266 / KCTC 15142 / 195) GN=xerC PE=3 SV=1	28.3388	7	19.3819	17.9108	18.6463	0.73555	777
	sp|Q3Z6P3|GPDA_DEHM1	Glycerol-3-phosphate dehydrogenase [NAD(P)+] OS=Dehalococcoides mccartyi (strain ATCC BAA-2266 / KCTC 15142 / 195) GN=gpsA PE=3 SV=1	17.5487	7	19.6282	17.6509	18.6396	0.988622	778
	sp|Q3Z9L3|TRMD_DEHM1	tRNA (guanine-N(1)-)-methyltransferase OS=Dehalococcoides mccartyi (strain ATCC BAA-2266 / KCTC 15142 / 195) GN=trmD PE=3 SV=1	21.7742	6	19.2719	18.0059	18.6389	0.633022	779
	tr|Q3Z7L9|Q3Z7L9_DEHM1	RNA methyltransferase, TrmA family OS=Dehalococcoides mccartyi (strain ATCC BAA-2266 / KCTC 15142 / 195) GN=DET1065 PE=3 SV=1	29.6203	11	18.9504	18.3082	18.6293	0.321116	780
	tr|Q3ZA22|Q3ZA22_DEHM1	Uncharacterized protein OS=Dehalococcoides mccartyi (strain ATCC BAA-2266 / KCTC 15142 / 195) GN=DET0179 PE=4 SV=1	43.6548	6	19.8957	17.3384	18.617	1.27862	781
	tr|Q3Z9I9|Q3Z9I9_DEHM1	Carboxyl-terminal protease OS=Dehalococcoides mccartyi (strain ATCC BAA-2266 / KCTC 15142 / 195) GN=DET0364 PE=3 SV=1	19.6286	5	18.207	18.9996	18.6033	0.396303	782
	tr|Q3Z7P7|Q3Z7P7_DEHM1	Serine protease, DegP/HtrA family OS=Dehalococcoides mccartyi (strain ATCC BAA-2266 / KCTC 15142 / 195) GN=DET1036 PE=4 SV=1	12.9151	5	18.8672	18.3233	18.5952	0.271945	783
	sp|Q3ZAE2|TGT_DEHM1	Queuine tRNA-ribosyltransferase OS=Dehalococcoides mccartyi (strain ATCC BAA-2266 / KCTC 15142 / 195) GN=tgt PE=3 SV=1	33.9286	12	18.7986	18.3806	18.5896	0.208995	784
	tr|Q3Z7W4|Q3Z7W4_DEHM1	tRNA modification enzyme, MiaB family OS=Dehalococcoides mccartyi (strain ATCC BAA-2266 / KCTC 15142 / 195) GN=DET0962 PE=4 SV=1	20.5811	8	18.8663	18.3059	18.5861	0.280187	785
	sp|Q3ZA71|CBIA_DEHM1	Cobyrinate a,c-diamide synthase OS=Dehalococcoides mccartyi (strain ATCC BAA-2266 / KCTC 15142 / 195) GN=cbiA PE=3 SV=1	26.3499	11	18.9593	18.2022	18.5808	0.378578	786
	tr|Q3Z7A7|Q3Z7A7_DEHM1	Transcriptional regulator, MarR family OS=Dehalococcoides mccartyi (strain ATCC BAA-2266 / KCTC 15142 / 195) GN=DET1178 PE=4 SV=1	31.4465	6	18.3251	18.8076	18.5663	0.241244	787
	tr|Q3Z7A5|Q3Z7A5_DEHM1	ABC transporter, ATP-binding/permease protein OS=Dehalococcoides mccartyi (strain ATCC BAA-2266 / KCTC 15142 / 195) GN=DET1180 PE=4 SV=1	18.9953	11	19.3418	17.7327	18.5373	0.804532	788
	tr|Q3Z627|Q3Z627_DEHM1	Metallo-beta-lactamase family protein OS=Dehalococcoides mccartyi (strain ATCC BAA-2266 / KCTC 15142 / 195) GN=DET1628 PE=4 SV=1	26.4591	5	18.7911	18.2402	18.5156	0.275435	789
	tr|Q3Z8J3|Q3Z8J3_DEHM1	Metallopeptidase, M24 family OS=Dehalococcoides mccartyi (strain ATCC BAA-2266 / KCTC 15142 / 195) GN=DET0715 PE=3 SV=1	28.1768	9	17.4311	19.5888	18.51	1.07885	790
	tr|Q3ZA30|Q3ZA30_DEHM1	Sensory box sensor histidine kinase OS=Dehalococcoides mccartyi (strain ATCC BAA-2266 / KCTC 15142 / 195) GN=DET0171 PE=4 SV=1	35.3877	16	18.0854	18.9338	18.5096	0.424225	791
	tr|Q3Z7N5|Q3Z7N5_DEHM1	HD domain protein OS=Dehalococcoides mccartyi (strain ATCC BAA-2266 / KCTC 15142 / 195) GN=DET1049 PE=4 SV=1	37.299	11	19.3565	17.6623	18.5094	0.847083	792
	tr|Q3Z8U5|Q3Z8U5_DEHM1	Histone acetyltransferase, ELP3 family OS=Dehalococcoides mccartyi (strain ATCC BAA-2266 / KCTC 15142 / 195) GN=DET0612 PE=4 SV=1	28.5403	13	18.8177	18.1971	18.5074	0.310307	793
	tr|Q3Z9E1|Q3Z9E1_DEHM1	Cytidine/deoxycytidylate deaminase family protein OS=Dehalococcoides mccartyi (strain ATCC BAA-2266 / KCTC 15142 / 195) GN=DET0413 PE=4 SV=1	22.9299	4	19.3421	17.6255	18.4838	0.858313	794
	tr|Q3Z7U0|Q3Z7U0_DEHM1	Mg chelatase-like protein OS=Dehalococcoides mccartyi (strain ATCC BAA-2266 / KCTC 15142 / 195) GN=DET0986 PE=4 SV=1	29.3886	13	18.4108	18.5453	18.4781	0.0672432	795
	tr|Q3Z951|Q3Z951_DEHM1	tRNA pseudouridine synthase A OS=Dehalococcoides mccartyi (strain ATCC BAA-2266 / KCTC 15142 / 195) GN=truA PE=3 SV=1	29.0323	6	19.7289	17.1937	18.4613	1.2676	796
	tr|Q3Z9Q4|Q3Z9Q4_DEHM1	Uncharacterized protein OS=Dehalococcoides mccartyi (strain ATCC BAA-2266 / KCTC 15142 / 195) GN=DET0297 PE=4 SV=1	45.3237	6	18.497	18.361	18.429	0.0680088	797
	tr|Q3Z6F3|Q3Z6F3_DEHM1	Uncharacterized protein OS=Dehalococcoides mccartyi (strain ATCC BAA-2266 / KCTC 15142 / 195) GN=DET1496 PE=4 SV=1	41.2162	6	19.1827	17.6752	18.429	0.753716	798
	tr|Q3Z9A9|Q3Z9A9_DEHM1	[Fe] hydrogenase, HymA subunit, putative OS=Dehalococcoides mccartyi (strain ATCC BAA-2266 / KCTC 15142 / 195) GN=DET0446 PE=4 SV=1	24.026	4	19.9862	16.8387	18.4124	1.57378	799
	tr|Q3Z8C7|Q3Z8C7_DEHM1	Phosphoribosyl transferase domain protein OS=Dehalococcoides mccartyi (strain ATCC BAA-2266 / KCTC 15142 / 195) GN=DET0790 PE=4 SV=1	35.6557	7	18.673	18.1127	18.3929	0.280143	800
	sp|Q3Z7Q8|RNC_DEHM1	Ribonuclease 3 OS=Dehalococcoides mccartyi (strain ATCC BAA-2266 / KCTC 15142 / 195) GN=rnc PE=3 SV=1	48.1013	8	18.9112	17.7467	18.3289	0.582225	801
	sp|Q3Z8G9|DXS_DEHM1	1-deoxy-D-xylulose-5-phosphate synthase OS=Dehalococcoides mccartyi (strain ATCC BAA-2266 / KCTC 15142 / 195) GN=dxs PE=3 SV=1	27.0479	15	18.6081	17.9597	18.2839	0.324177	802
	tr|Q3Z8Y3|Q3Z8Y3_DEHM1	Oligopeptide-binding protein, putative OS=Dehalococcoides mccartyi (strain ATCC BAA-2266 / KCTC 15142 / 195) GN=DET0573 PE=4 SV=1	18.1132	9	17.9933	18.5684	18.2809	0.287534	803
	tr|Q3Z9X9|Q3Z9X9_DEHM1	Serine protease inhibitor family protein OS=Dehalococcoides mccartyi (strain ATCC BAA-2266 / KCTC 15142 / 195) GN=DET0222 PE=3 SV=1	25.1174	8	16.6882	19.8196	18.2539	1.56568	804
	tr|Q3Z6H1|Q3Z6H1_DEHM1	Uncharacterized protein OS=Dehalococcoides mccartyi (strain ATCC BAA-2266 / KCTC 15142 / 195) GN=DET1478 PE=4 SV=1	29.9639	9	17.4983	18.9881	18.2432	0.744903	805
	tr|Q3Z8E8|Q3Z8E8_DEHM1	Zinc metalloprotease OS=Dehalococcoides mccartyi (strain ATCC BAA-2266 / KCTC 15142 / 195) GN=DET0769 PE=3 SV=1	23.1579	9	18.2164	18.2661	18.2413	0.0248422	806
	tr|Q3Z6W7|Q3Z6W7_DEHM1	Acetyltransferase, GNAT family OS=Dehalococcoides mccartyi (strain ATCC BAA-2266 / KCTC 15142 / 195) GN=DET1321 PE=4 SV=1	29.9625	6	17.6046	18.8768	18.2407	0.636106	807
	tr|Q3Z719|Q3Z719_DEHM1	ATP-dependent DNA helicase RecG OS=Dehalococcoides mccartyi (strain ATCC BAA-2266 / KCTC 15142 / 195) GN=recG PE=3 SV=1	23.3784	15	18.521	17.9524	18.2367	0.284273	808
	tr|Q3Z8L6|Q3Z8L6_DEHM1	Nicotinate-nucleotide--dimethylbenzimidazole phosphoribosyltransferase OS=Dehalococcoides mccartyi (strain ATCC BAA-2266 / KCTC 15142 / 195) GN=cobT-2 PE=3 SV=1	24.1477	7	17.8302	18.6046	18.2174	0.38719	809
	tr|Q3Z9L8|Q3Z9L8_DEHM1	PolyA polymerase family protein OS=Dehalococcoides mccartyi (strain ATCC BAA-2266 / KCTC 15142 / 195) GN=DET0334 PE=4 SV=1	23.9351	12	18.1476	18.2848	18.2162	0.0685699	810
	tr|Q3Z6L9|Q3Z6L9_DEHM1	Phosphoglycerate mutase family protein OS=Dehalococcoides mccartyi (strain ATCC BAA-2266 / KCTC 15142 / 195) GN=DET1422 PE=3 SV=1	27.0531	4	17.6145	18.7861	18.2003	0.585791	811
	tr|Q3Z745|Q3Z745_DEHM1	Peptide methionine sulfoxide reductase MsrA OS=Dehalococcoides mccartyi (strain ATCC BAA-2266 / KCTC 15142 / 195) GN=msrA PE=3 SV=1	27.2727	6	17.5429	18.7183	18.1306	0.587669	812
	tr|Q3Z7H7|Q3Z7H7_DEHM1	Conserved domain protein OS=Dehalococcoides mccartyi (strain ATCC BAA-2266 / KCTC 15142 / 195) GN=DET1107 PE=4 SV=1	28.8525	17	18.8748	17.2543	18.0646	0.810244	813
	tr|Q3Z8T7|Q3Z8T7_DEHM1	Conserved domain protein OS=Dehalococcoides mccartyi (strain ATCC BAA-2266 / KCTC 15142 / 195) GN=DET0620 PE=4 SV=1	20.3166	6	17.6144	18.5022	18.0583	0.443937	814
	tr|Q3Z8U6|Q3Z8U6_DEHM1	Uncharacterized protein OS=Dehalococcoides mccartyi (strain ATCC BAA-2266 / KCTC 15142 / 195) GN=DET0611 PE=4 SV=1	16.0714	4	17.8022	18.2416	18.0219	0.219685	815
	tr|Q3Z8D2|Q3Z8D2_DEHM1	Metallo-beta-lactamase family protein OS=Dehalococcoides mccartyi (strain ATCC BAA-2266 / KCTC 15142 / 195) GN=DET0785 PE=4 SV=1	37.561	5	16.8454	19.1925	18.0189	1.17356	816
	tr|Q3ZAA1|Q3ZAA1_DEHM1	Iron dependent repressor, putative OS=Dehalococcoides mccartyi (strain ATCC BAA-2266 / KCTC 15142 / 195) GN=DET0097 PE=4 SV=1	20.1681	4	17.9081	18.0816	17.9949	0.0867547	817
	tr|Q3Z6I6|Q3Z6I6_DEHM1	Methylated-DNA--protein-cysteine methyltransferase OS=Dehalococcoides mccartyi (strain ATCC BAA-2266 / KCTC 15142 / 195) GN=ogt PE=4 SV=1	31.7204	5	18.4478	17.5042	17.976	0.471781	818
	tr|Q3Z7Q2|Q3Z7Q2_DEHM1	Conserved domain protein OS=Dehalococcoides mccartyi (strain ATCC BAA-2266 / KCTC 15142 / 195) GN=DET1031 PE=4 SV=1	25.8242	4	17.8305	18.1167	17.9736	0.14309	819
	tr|Q3Z6G7|Q3Z6G7_DEHM1	Anthranilate synthase component II OS=Dehalococcoides mccartyi (strain ATCC BAA-2266 / KCTC 15142 / 195) GN=trpG PE=4 SV=1	22.9592	5	17.3952	18.5167	17.9559	0.560729	820
	tr|Q3Z768|Q3Z768_DEHM1	HAD-superfamily hydrolase, subfamily IIB OS=Dehalococcoides mccartyi (strain ATCC BAA-2266 / KCTC 15142 / 195) GN=DET1218 PE=4 SV=1	32.8413	8	18.0119	17.855	17.9335	0.0784464	821
	tr|Q3Z7U9|Q3Z7U9_DEHM1	CDP-alcohol phosphatidyltransferase family protein OS=Dehalococcoides mccartyi (strain ATCC BAA-2266 / KCTC 15142 / 195) GN=DET0977 PE=3 SV=1	20.2073	4	17.8851	17.9689	17.927	0.0418719	822
	tr|Q3Z9M8|Q3Z9M8_DEHM1	Site-specific recombinase, phage integrase family OS=Dehalococcoides mccartyi (strain ATCC BAA-2266 / KCTC 15142 / 195) GN=DET0323 PE=3 SV=1	10.7143	6	18.1515	17.6789	17.9152	0.23632	823
	tr|Q3Z7L8|Q3Z7L8_DEHM1	Uncharacterized protein OS=Dehalococcoides mccartyi (strain ATCC BAA-2266 / KCTC 15142 / 195) GN=DET1066 PE=4 SV=1	22.9091	7	18.0159	17.7094	17.8626	0.153249	824
	tr|Q3Z6K9|Q3Z6K9_DEHM1	Carbamoyltransferase OS=Dehalococcoides mccartyi (strain ATCC BAA-2266 / KCTC 15142 / 195) GN=hypF PE=3 SV=1	33.8139	20	17.7199	17.9436	17.8317	0.111856	825
	tr|Q3Z9H2|Q3Z9H2_DEHM1	Iron-sulfur cluster-binding protein, Rieske family OS=Dehalococcoides mccartyi (strain ATCC BAA-2266 / KCTC 15142 / 195) GN=DET0381 PE=4 SV=1	54.4	7	15.0696	20.57	17.8198	2.75018	826
	tr|Q3Z7W2|Q3Z7W2_DEHM1	Single-stranded-DNA-specific exonuclease RecJ OS=Dehalococcoides mccartyi (strain ATCC BAA-2266 / KCTC 15142 / 195) GN=recJ PE=4 SV=1	20.1413	10	18.1536	17.4529	17.8033	0.350348	827
	tr|Q3Z7G9|Q3Z7G9_DEHM1	Type II restriction endonuclease, putative OS=Dehalococcoides mccartyi (strain ATCC BAA-2266 / KCTC 15142 / 195) GN=DET1115 PE=4 SV=1	15.9159	6	18.2395	17.3666	17.803	0.43647	828
	tr|Q3Z650|Q3Z650_DEHM1	2-amino-4-hydroxy-6-hydroxymethyldihydropteridine pyrophosphokinase OS=Dehalococcoides mccartyi (strain ATCC BAA-2266 / KCTC 15142 / 195) GN=folK PE=4 SV=1	31.25	5	16.7287	18.8731	17.8009	1.0722	829
	tr|Q3ZA72|Q3ZA72_DEHM1	Sensory box sensor histidine kinase OS=Dehalococcoides mccartyi (strain ATCC BAA-2266 / KCTC 15142 / 195) GN=DET0127 PE=4 SV=1	16.3054	17	17.582	17.9872	17.7846	0.202592	830
	tr|Q3ZA28|Q3ZA28_DEHM1	Reductive dehalogenase, putative OS=Dehalococcoides mccartyi (strain ATCC BAA-2266 / KCTC 15142 / 195) GN=DET0173 PE=4 SV=1	20.7843	9	17.8864	17.6663	17.7764	0.110047	831
	tr|Q3Z6L2|Q3Z6L2_DEHM1	Peptidase, M16 family OS=Dehalococcoides mccartyi (strain ATCC BAA-2266 / KCTC 15142 / 195) GN=DET1429 PE=3 SV=1	37.2315	12	18.6803	16.8088	17.7446	0.935744	832
	sp|Q3Z6G6|TRPD_DEHM1	Anthranilate phosphoribosyltransferase OS=Dehalococcoides mccartyi (strain ATCC BAA-2266 / KCTC 15142 / 195) GN=trpD PE=3 SV=1	21.1144	7	18.5435	16.8774	17.7104	0.83307	833
	tr|Q3ZA92|Q3ZA92_DEHM1	LemA family domain protein OS=Dehalococcoides mccartyi (strain ATCC BAA-2266 / KCTC 15142 / 195) GN=DET0106 PE=4 SV=1	29.3303	12	17.7259	17.6804	17.7031	0.022772	834
	tr|Q3Z6U2|Q3Z6U2_DEHM1	Carbohydrate kinase, PfkB family OS=Dehalococcoides mccartyi (strain ATCC BAA-2266 / KCTC 15142 / 195) GN=DET1346 PE=3 SV=1	21.2903	8	17.849	17.5098	17.6794	0.169627	835
	tr|Q3Z6Q9|Q3Z6Q9_DEHM1	Auxin-responsive GH3 protein homolog, putative OS=Dehalococcoides mccartyi (strain ATCC BAA-2266 / KCTC 15142 / 195) GN=DET1379 PE=4 SV=1	7.55064	6	18.4729	16.8799	17.6764	0.796494	836
	tr|Q3ZAH3|Q3ZAH3_DEHM1	Uncharacterized protein OS=Dehalococcoides mccartyi (strain ATCC BAA-2266 / KCTC 15142 / 195) GN=DET0021 PE=4 SV=1	12.8	4	17.8736	17.4663	17.67	0.203647	837
	tr|Q3Z7S6|Q3Z7S6_DEHM1	Uncharacterized protein OS=Dehalococcoides mccartyi (strain ATCC BAA-2266 / KCTC 15142 / 195) GN=DET1003 PE=4 SV=1	26.1538	11	17.8909	17.3901	17.6405	0.250418	838
	tr|Q3Z626|Q3Z626_DEHM1	Radical SAM domain protein OS=Dehalococcoides mccartyi (strain ATCC BAA-2266 / KCTC 15142 / 195) GN=DET1629 PE=4 SV=1	23.2406	14	17.6693	17.5854	17.6273	0.0419265	839
	tr|Q3Z6U3|Q3Z6U3_DEHM1	Tagatose 1,6-diphosphate aldolase, putative OS=Dehalococcoides mccartyi (strain ATCC BAA-2266 / KCTC 15142 / 195) GN=DET1345 PE=4 SV=1	23.5119	7	18.0383	17.1991	17.6187	0.419618	840
	tr|Q3Z8Y7|Q3Z8Y7_DEHM1	Endonuclease V OS=Dehalococcoides mccartyi (strain ATCC BAA-2266 / KCTC 15142 / 195) GN=nfi PE=3 SV=1	27.1493	5	18.574	16.6362	17.6051	0.968898	841
	tr|Q3Z6B6|Q3Z6B6_DEHM1	Reductive dehalogenase, putative OS=Dehalococcoides mccartyi (strain ATCC BAA-2266 / KCTC 15142 / 195) GN=DET1535 PE=4 SV=1	11.336	4	17.8023	17.4023	17.6023	0.19997	842
	tr|Q3Z7H1|Q3Z7H1_DEHM1	Conserved domain protein OS=Dehalococcoides mccartyi (strain ATCC BAA-2266 / KCTC 15142 / 195) GN=DET1113 PE=4 SV=1	23.6025	4	18.0434	17.1606	17.602	0.441399	843
	tr|Q3Z8K2|Q3Z8K2_DEHM1	Uncharacterized protein OS=Dehalococcoides mccartyi (strain ATCC BAA-2266 / KCTC 15142 / 195) GN=DET0672 PE=4 SV=1	30.5699	7	18.8451	16.2252	17.5352	1.30993	844
	tr|Q3Z860|Q3Z860_DEHM1	Hydrogenase subunit HymA, putative OS=Dehalococcoides mccartyi (strain ATCC BAA-2266 / KCTC 15142 / 195) GN=DET0863 PE=4 SV=1	29.1925	4	18.0796	16.949	17.5143	0.565291	845
	sp|Q3Z8C1|QUEA_DEHM1	S-adenosylmethionine:tRNA ribosyltransferase-isomerase OS=Dehalococcoides mccartyi (strain ATCC BAA-2266 / KCTC 15142 / 195) GN=queA PE=3 SV=1	25.9475	8	19.0741	15.9107	17.4924	1.58174	846
	tr|Q3Z7G2|Q3Z7G2_DEHM1	Glutamine-dependent NAD(+) synthetase OS=Dehalococcoides mccartyi (strain ATCC BAA-2266 / KCTC 15142 / 195) GN=DET1122 PE=3 SV=1	20.4947	10	17.5434	17.4311	17.4873	0.0561543	847
	tr|Q3Z7H9|Q3Z7H9_DEHM1	Conserved domain protein OS=Dehalococcoides mccartyi (strain ATCC BAA-2266 / KCTC 15142 / 195) GN=DET1105 PE=4 SV=1	20.3762	6	17.5471	17.4156	17.4814	0.0657798	848
	tr|Q3Z8F8|Q3Z8F8_DEHM1	Uncharacterized protein OS=Dehalococcoides mccartyi (strain ATCC BAA-2266 / KCTC 15142 / 195) GN=DET0758 PE=3 SV=1	34.5455	7	17.597	17.311	17.454	0.142975	849
	tr|Q3Z809|Q3Z809_DEHM1	Uncharacterized protein OS=Dehalococcoides mccartyi (strain ATCC BAA-2266 / KCTC 15142 / 195) GN=DET0915 PE=4 SV=1	18.6567	4	17.6293	17.2285	17.4289	0.2004	850
	sp|Q3Z8E1|RSMG_DEHM1	Ribosomal RNA small subunit methyltransferase G OS=Dehalococcoides mccartyi (strain ATCC BAA-2266 / KCTC 15142 / 195) GN=rsmG PE=3 SV=2	28.5106	8	17.5333	17.296	17.4147	0.118657	851
	tr|Q3ZA00|Q3ZA00_DEHM1	Glycosyl hydrolase domain protein OS=Dehalococcoides mccartyi (strain ATCC BAA-2266 / KCTC 15142 / 195) GN=DET0201 PE=4 SV=1	25	8	17.2081	17.6105	17.4093	0.201201	852
	tr|Q3Z7P6|Q3Z7P6_DEHM1	Serine protease, DegP/HtrA family OS=Dehalococcoides mccartyi (strain ATCC BAA-2266 / KCTC 15142 / 195) GN=DET1037 PE=4 SV=1	8.84718	4	16.4825	18.3072	17.3949	0.912384	853
	tr|Q3ZA23|Q3ZA23_DEHM1	Sensor histidine kinase OS=Dehalococcoides mccartyi (strain ATCC BAA-2266 / KCTC 15142 / 195) GN=DET0178 PE=4 SV=1	20.8054	11	17.6074	17.1696	17.3885	0.218931	854
	tr|Q3Z8B6|Q3Z8B6_DEHM1	Pyrroline-5-carboxylate reductase, putative OS=Dehalococcoides mccartyi (strain ATCC BAA-2266 / KCTC 15142 / 195) GN=DET0801 PE=4 SV=1	17.5439	4	17.2235	17.548	17.3857	0.162273	855
	tr|Q3Z6N7|Q3Z6N7_DEHM1	Conserved domain protein OS=Dehalococcoides mccartyi (strain ATCC BAA-2266 / KCTC 15142 / 195) GN=DET1403 PE=4 SV=1	8.05501	5	16.8461	17.8768	17.3614	0.515335	856
	tr|Q3Z8L9|Q3Z8L9_DEHM1	Cobalamin biosynthesis protein CobD OS=Dehalococcoides mccartyi (strain ATCC BAA-2266 / KCTC 15142 / 195) GN=cobD-3 PE=3 SV=1	13.961	5	18.5047	16.1355	17.3201	1.18459	857
	tr|Q3Z8E3|Q3Z8E3_DEHM1	Zinc metalloprotease OS=Dehalococcoides mccartyi (strain ATCC BAA-2266 / KCTC 15142 / 195) GN=DET0774 PE=3 SV=1	30	8	17.3938	17.0649	17.2293	0.16445	858
	tr|Q3Z6T2|Q3Z6T2_DEHM1	Uncharacterized protein OS=Dehalococcoides mccartyi (strain ATCC BAA-2266 / KCTC 15142 / 195) GN=DET1356 PE=4 SV=1	18.5841	6	16.7887	17.581	17.1849	0.396179	859
	tr|Q3Z7A6|Q3Z7A6_DEHM1	ABC transporter, ATP-binding/permease protein OS=Dehalococcoides mccartyi (strain ATCC BAA-2266 / KCTC 15142 / 195) GN=DET1179 PE=4 SV=1	16.3293	9	17.1484	17.043	17.0957	0.0526814	860
	tr|Q3Z8A2|Q3Z8A2_DEHM1	Uncharacterized protein OS=Dehalococcoides mccartyi (strain ATCC BAA-2266 / KCTC 15142 / 195) GN=DET0820 PE=4 SV=1	18.3761	4	17.3315	16.7537	17.0426	0.28891	861
	tr|Q3Z8Y1|Q3Z8Y1_DEHM1	Aminotransferase, classes I and II OS=Dehalococcoides mccartyi (strain ATCC BAA-2266 / KCTC 15142 / 195) GN=DET0576 PE=4 SV=1	16.7102	7	16.9688	17.0817	17.0252	0.056444	862
	tr|Q3Z9K4|Q3Z9K4_DEHM1	Radical SAM domain protein OS=Dehalococcoides mccartyi (strain ATCC BAA-2266 / KCTC 15142 / 195) GN=DET0348 PE=4 SV=1	20.0368	11	17.7036	16.329	17.0163	0.687304	863
	tr|Q3Z6S1|Q3Z6S1_DEHM1	Uncharacterized protein OS=Dehalococcoides mccartyi (strain ATCC BAA-2266 / KCTC 15142 / 195) GN=DET1367 PE=4 SV=1	32.9412	4	14.7194	19.1816	16.9505	2.2311	864
	tr|Q3Z686|Q3Z686_DEHM1	Transcriptional regulator, MerR family OS=Dehalococcoides mccartyi (strain ATCC BAA-2266 / KCTC 15142 / 195) GN=DET1566 PE=4 SV=1	19.214	6	18.6075	15.0259	16.8167	1.7908	865
	tr|Q3ZA90|Q3ZA90_DEHM1	Endonuclease/exonuclease/phosphatase family protein OS=Dehalococcoides mccartyi (strain ATCC BAA-2266 / KCTC 15142 / 195) GN=DET0108 PE=4 SV=1	14.3824	5	16.3804	17.123	16.7517	0.371322	866
	tr|Q3Z8N1|Q3Z8N1_DEHM1	Ribulose-phosphate 3-epimerase, putative OS=Dehalococcoides mccartyi (strain ATCC BAA-2266 / KCTC 15142 / 195) GN=DET0642 PE=4 SV=1	16.3636	4	16.7122	16.7237	16.7179	0.00571709	867
	tr|Q3Z8T0|Q3Z8T0_DEHM1	Uncharacterized protein OS=Dehalococcoides mccartyi (strain ATCC BAA-2266 / KCTC 15142 / 195) GN=DET0627 PE=4 SV=1	18.931	7	16.1135	16.8802	16.4969	0.383344	868
	tr|Q3Z6W8|Q3Z6W8_DEHM1	Uncharacterized protein OS=Dehalococcoides mccartyi (strain ATCC BAA-2266 / KCTC 15142 / 195) GN=DET1320 PE=4 SV=1	17.6471	4	17.3715	15.5041	16.4378	0.933704	869
	sp|Q3Z6Q4|MIAB_DEHM1	tRNA-2-methylthio-N(6)-dimethylallyladenosine synthase OS=Dehalococcoides mccartyi (strain ATCC BAA-2266 / KCTC 15142 / 195) GN=miaB PE=3 SV=1	15.5502	5	16.0888	16.5771	16.333	0.244126	870
	tr|Q3Z6P7|Q3Z6P7_DEHM1	Uncharacterized protein OS=Dehalococcoides mccartyi (strain ATCC BAA-2266 / KCTC 15142 / 195) GN=DET1393 PE=4 SV=1	32.8125	4	17.1778	15.4444	16.3111	0.866717	871
	tr|Q3ZA21|Q3ZA21_DEHM1	Reductive dehalogenase, putative OS=Dehalococcoides mccartyi (strain ATCC BAA-2266 / KCTC 15142 / 195) GN=DET0180 PE=4 SV=1	13.4066	5	15.7341	16.8765	16.3053	0.571187	872
	tr|Q3Z9P6|Q3Z9P6_DEHM1	Sensory box sensor histidine kinase OS=Dehalococcoides mccartyi (strain ATCC BAA-2266 / KCTC 15142 / 195) GN=DET0305 PE=4 SV=1	11.2941	6	18.4205	14.088	16.2542	2.16625	873
	tr|Q3Z7J9|Q3Z7J9_DEHM1	Major capsid protein, HK97 family OS=Dehalococcoides mccartyi (strain ATCC BAA-2266 / KCTC 15142 / 195) GN=DET1085 PE=4 SV=1	10.8642	5	16.8196	15.4021	16.1109	0.708743	874
	tr|Q3Z9Q0|Q3Z9Q0_DEHM1	Sensory box sensor histidine kinase OS=Dehalococcoides mccartyi (strain ATCC BAA-2266 / KCTC 15142 / 195) GN=DET0301 PE=4 SV=1	16.6667	6	16.152	15.0604	15.6062	0.545791	875
	tr|Q3ZA45|Q3ZA45_DEHM1	Resolvase domain protein OS=Dehalococcoides mccartyi (strain ATCC BAA-2266 / KCTC 15142 / 195) GN=DET0155 PE=4 SV=1	6.86275	4	15.2786	14.904	15.0913	0.187318	876
	tr|Q3ZA99|Q3ZA99_DEHM1	Probable molybdenum cofactor guanylyltransferase OS=Dehalococcoides mccartyi (strain ATCC BAA-2266 / KCTC 15142 / 195) GN=mobA PE=3 SV=1	11.4583	4	15.2923	14.7685	15.0304	0.261903	877
	tr|Q3ZAJ3|Q3ZAJ3_DEHM1	Chromosomal replication initiator protein DnaA OS=Dehalococcoides mccartyi (strain ATCC BAA-2266 / KCTC 15142 / 195) GN=dnaA PE=3 SV=1	11.236	4	14.7705	14.6672	14.7188	0.0516175	878
	tr|Q3Z9Q8|Q3Z9Q8_DEHM1	Ser/Thr protein phosphatase family protein OS=Dehalococcoides mccartyi (strain ATCC BAA-2266 / KCTC 15142 / 195) GN=DET0270 PE=4 SV=1	1.85312	4	13.8569	13.8486	13.8527	0.00413659	879

## Sheet: FL2
	FL2 (n=2, biological replicates)
					Normalized MS1 intensities (log2)
	Accession	Description	Coverage %	Distinct peptides	BioRep1	BioRep2	Average	Std. Error of Mean	Abundance ranks
	demc_1117	conserved hypothetical protein tig00000000_quiver	99.3103	16	29.2582	28.1929	28.7255	0.532651	1
	demc_1275	10 kDa chaperonin tig00000000_quiver	91.8367	21	28.5794	28.2775	28.4285	0.15097	2
	demc_1274	chaperonin GroL tig00000000_quiver	97.2067	96	28.9028	27.8072	28.355	0.547786	3
	demc_738	reductive dehalogenase family protein tig00000000_quiver	68.8889	57	27.471	26.8857	27.1783	0.292671	4
	demc_324	conserved hypothetical protein tig00000000_quiver	83.1197	71	27.4098	26.596	27.0029	0.40689	5
	demc_108	translation elongation factor Tu tig00000000_quiver	84	42	27.43	26.5491	26.9896	0.440455	6
	demc_384	thioredoxin tig00000000_quiver	82.243	15	27.2292	26.0654	26.6473	0.58188	7
	demc_325	conserved hypothetical protein tig00000000_quiver	88.019	140	27.1527	26.1097	26.6312	0.521501	8
	demc_114	ribosomal protein L7/L12 tig00000000_quiver	96.748	20	26.558	26.4531	26.5056	0.0524453	9
	demc_927	rubrerythrin family protein tig00000000_quiver	71.5686	18	26.3242	26.5477	26.4359	0.111754	10
	demc_85	hypothetical protein tig00000000_quiver	92.7711	10	26.5531	25.8884	26.2208	0.332346	11
	demc_1304	chaperone protein DnaK tig00000000_quiver	75	73	26.4062	25.8239	26.1151	0.291156	12
	demc_1590	conserved hypothetical protein tig00000000_quiver	90	12	25.5179	26.6997	26.1088	0.590926	13
	demc_1296	BNR/Asp-box repeat family protein tig00000000_quiver	37.9072	28	26.485	25.5972	26.0411	0.443922	14
	demc_388	nicotinate-nucleotide--dimethylbenzimidazole phosphoribosyltransferase tig00000000_quiver	86.3636	31	26.5295	25.478	26.0038	0.525741	15
	demc_533	methionine adenosyltransferase tig00000000_quiver	73.8916	40	25.8555	25.6089	25.7322	0.12331	16
	demc_443	phosphoglycerate dehydrogenase tig00000000_quiver	68.0608	49	26.2177	25.1234	25.6705	0.547133	17
	demc_231	SPFH domain / Band 7 family protein tig00000000_quiver	55.2941	21	26.4467	24.8941	25.6704	0.776304	18
	demc_486	ATP synthase F0, B subunit tig00000000_quiver	71.0059	30	26.5327	24.7865	25.6596	0.873103	19
	demc_543	DNA-directed RNA polymerase, alpha subunit tig00000000_quiver	75.1515	34	25.7651	25.3347	25.5499	0.215218	20
	demc_1577	bacterial extracellular solute-binding, 5 Middle family protein tig00000000_quiver	50	33	25.687	25.2907	25.4888	0.198146	21
	demc_1482	DNA polymerase III, beta subunit tig00000000_quiver	67.7249	31	25.8611	24.9675	25.4143	0.4468	22
	demc_913	4Fe-4S dicluster domain protein tig00000000_quiver	86.6935	26	26.4997	24.2756	25.3877	1.11207	23
	demc_808	formate dehydrogenase, alpha subunit tig00000000_quiver	69.9791	68	26.2387	24.4698	25.3543	0.884418	24
	demc_1056	lemA family protein tig00000000_quiver	80.3191	17	25.7689	24.7849	25.2769	0.491991	25
	demc_1324	nicotinate-nucleotide diphosphorylase tig00000000_quiver	62.2378	28	25.6999	24.8479	25.2739	0.426007	26
	demc_484	ATP synthase F1, alpha subunit tig00000000_quiver	52.0875	39	25.9753	24.4447	25.21	0.76529	27
	demc_482	ATP synthase F1, beta subunit tig00000000_quiver	72.4138	31	25.9052	24.51	25.2076	0.697593	28
	demc_540	ribosomal protein L13 tig00000000_quiver	85.3147	15	24.9518	25.3856	25.1687	0.216891	29
	demc_452	glyceraldehyde-3-phosphate dehydrogenase, type I tig00000000_quiver	76.4179	32	24.9951	25.2585	25.1268	0.131676	30
	demc_1486	fructose-1,6-bisphosphatase tig00000000_quiver	69.0411	25	25.3468	24.83	25.0884	0.258406	31
	demc_666	pyridoxal 5'-phosphate synthase, synthase subunit Pdx1 tig00000000_quiver	68.2594	28	25.6645	24.507	25.0857	0.578766	32
	demc_1416	DNA binding , excisionase family domain protein tig00000000_quiver	76.6667	19	24.8135	25.3294	25.0714	0.257942	33
	demc_125	myo-inositol-1-phosphate synthase family protein tig00000000_quiver	70.8108	33	24.9185	25.224	25.0713	0.152738	34
	demc_248	ketol-acid reductoisomerase tig00000000_quiver	74.0964	31	25.3507	24.779	25.0648	0.285876	35
	demc_1396	conserved hypothetical protein tig00000000_quiver	87.7301	22	25.1508	24.9548	25.0528	0.0980012	36
	demc_1303	grpE family protein tig00000000_quiver	96.2567	25	25.436	24.6368	25.0364	0.399615	37
	demc_1358	bacterial regulatory, luxR family protein tig00000000_quiver	82.6667	26	25.2043	24.7946	24.9995	0.204847	38
	demc_640	rubrerythrin family protein tig00000000_quiver	78.7879	20	24.9743	24.9759	24.9751	0.00079174	39
	demc_697	cell division protein FtsZ tig00000000_quiver	82.7128	32	24.6425	25.279	24.9607	0.318261	40
	demc_1523	6,7-dimethyl-8-ribityllumazine synthase tig00000000_quiver	90.3226	12	24.722	25.1799	24.9509	0.228938	41
	demc_1568	glutamine synthetase, type I tig00000000_quiver	74.0406	37	25.431	24.4669	24.949	0.482047	42
	demc_985	conserved hypothetical protein tig00000000_quiver	81.8182	30	25.1784	24.6767	24.9276	0.25084	43
	demc_1410	fasciclin domain protein tig00000000_quiver	85.8209	10	24.9059	24.8922	24.899	0.0068408	44
	demc_265	ABC transporter family protein tig00000000_quiver	64.9402	25	24.814	24.9403	24.8771	0.0631408	45
	demc_1254	putative isoleucyl-tRNA synthetase tig00000000_quiver	58.6957	5	23.5148	26.187	24.8509	1.33613	46
	demc_704	helix-turn-helix domain protein tig00000000_quiver	71.4286	11	24.1004	25.5225	24.8115	0.711072	47
	demc_915	periplasmic [NiFe] hydrogenase large subunit tig00000000_quiver	73.7643	45	24.7647	24.8379	24.8013	0.0365985	48
	demc_485	ATP synthase F1, delta subunit tig00000000_quiver	87.2222	20	25.2535	24.3104	24.7819	0.471517	49
	demc_453	tubulin/FtsZ family, GTPase domain protein tig00000000_quiver	79.3367	39	25.1755	24.3305	24.753	0.422496	50
	demc_479	KH domain protein tig00000000_quiver	72	7	24.5496	24.9049	24.7272	0.177686	51
	demc_134	polyribonucleotide nucleotidyltransferase tig00000000_quiver	65.1389	68	24.8249	24.617	24.721	0.103952	52
	demc_342	KR domain protein tig00000000_quiver	63.7736	18	25.0764	24.2902	24.6833	0.39309	53
	demc_442	soluble hydrogenase 42 kDa subunit tig00000000_quiver	56.9061	29	24.9709	24.3199	24.6454	0.325526	54
	demc_264	ABC transporter, ATP-binding protein tig00000000_quiver	88.0779	35	24.6468	24.6192	24.633	0.0137777	55
	demc_553	ribosomal protein L30 tig00000000_quiver	80	8	24.6385	24.6238	24.6312	0.00737588	56
	demc_878	iron hydrogenase small subunit tig00000000_quiver	66.8016	27	24.8493	24.3681	24.6087	0.240598	57
	demc_382	bacterial regulatory, luxR family protein tig00000000_quiver	68.3036	22	24.6716	24.479	24.5753	0.0962622	58
	demc_491	phosphoenolpyruvate synthase tig00000000_quiver	66.3588	69	25.2118	23.8601	24.536	0.675858	59
	demc_111	ribosomal protein L11 tig00000000_quiver	86.4286	14	24.5766	24.4652	24.5209	0.0557039	60
	demc_338	diaminopimelate epimerase tig00000000_quiver	83.0986	23	24.9574	24.0739	24.5157	0.441746	61
	demc_571	ribosomal protein S10 tig00000000_quiver	67.6471	9	24.3881	24.6198	24.5039	0.115847	62
	demc_199	thermophilic metalloprotease family protein tig00000000_quiver	72.0867	33	24.5046	24.4608	24.4827	0.0218981	63
	demc_355	pyruvate/ketoisovalerate oxidoreductases common subunit gamma tig00000000_quiver	67.8947	20	24.7881	24.1438	24.466	0.322175	64
	demc_556	ribosomal protein L6 tig00000000_quiver	85.7143	19	24.4183	24.5015	24.4599	0.041595	65
	demc_670	translation elongation factor Ts tig00000000_quiver	50.8982	11	25.494	23.4018	24.4479	1.04612	66
	demc_564	ribosomal protein S3 tig00000000_quiver	91.3669	40	24.4697	24.4056	24.4376	0.0320288	67
	demc_627	bacterial extracellular solute-binding, 3 family protein tig00000000_quiver	37.7432	10	24.6481	24.2091	24.4286	0.219499	68
	demc_1588	putative chromosome segregation ATPase tig00000000_quiver	73.9229	46	24.6361	24.1852	24.4106	0.22545	69
	demc_903	4Fe-4S dicluster domain protein tig00000000_quiver	76.1667	57	24.5504	24.2595	24.4049	0.145492	70
	demc_595	isocitrate/isopropylmalate dehydrogenase family protein tig00000000_quiver	64.3454	31	24.7853	24.0204	24.4029	0.382481	71
	demc_445	conserved hypothetical protein tig00000000_quiver	73.5294	46	24.7113	24.0938	24.4026	0.308717	72
	demc_1295	transcription termination factor Rho tig00000000_quiver	79.717	58	24.2895	24.5143	24.4019	0.112394	73
	demc_1408	conserved hypothetical protein tig00000000_quiver	90.4348	19	24.0168	24.7538	24.3853	0.368506	74
	demc_1384	ribosomal L27 family protein tig00000000_quiver	90.7692	8	24.2263	24.4846	24.3555	0.129131	75
	demc_887	phosphate binding family protein tig00000000_quiver	58.0986	12	26.0117	22.6699	24.3408	1.67087	76
	demc_532	adenosylhomocysteinase tig00000000_quiver	77.7512	44	24.2584	24.4031	24.3308	0.0723682	77
	demc_112	ribosomal protein L1 tig00000000_quiver	65.8228	25	24.3862	24.2279	24.307	0.079114	78
	demc_1350	competence A family protein tig00000000_quiver	52.3711	26	24.3628	24.2243	24.2936	0.0692341	79
	demc_1501	acetate--CoA ligase tig00000000_quiver	52.6074	42	24.142	24.4324	24.2872	0.145202	80
	demc_95	divIVA family protein tig00000000_quiver	78.8889	28	23.9874	24.559	24.2732	0.285784	81
	demc_613	bacterial regulatory, luxR family protein tig00000000_quiver	54.7414	18	23.8394	24.6892	24.2643	0.424899	82
	demc_54	ribosomal protein S6 tig00000000_quiver	71.5596	14	24.198	24.2603	24.2291	0.0311661	83
	demc_655	ATP-dependent zinc metalloprotease FtsH tig00000000_quiver	60.596	51	24.7605	23.6914	24.2259	0.534536	84
	demc_570	50S ribosomal protein L3 tig00000000_quiver	93.1707	30	23.8878	24.5244	24.2061	0.318316	85
	demc_548	translation initiation factor IF-1 tig00000000_quiver	91.7808	7	24.2519	24.1522	24.2021	0.0498428	86
	demc_55	single-stranded DNA-binding family protein tig00000000_quiver	83.7037	14	24.1444	24.2438	24.1941	0.0497314	87
	demc_1034	ribonuclease Y tig00000000_quiver	66.2239	54	24.4171	23.9068	24.1619	0.255163	88
	demc_1309	ornithine carbamoyltransferase tig00000000_quiver	72.0257	29	24.5961	23.7053	24.1507	0.445409	89
	demc_555	ribosomal protein L18 tig00000000_quiver	85.124	18	24.0027	24.2844	24.1435	0.140859	90
	demc_560	ribosomal protein L14 tig00000000_quiver	70.4918	12	23.9119	24.3612	24.1366	0.224659	91
	demc_1243	ribosomal subunit interface protein tig00000000_quiver	64.2458	16	23.4467	24.7477	24.0972	0.650478	92
	demc_546	30S ribosomal protein S13 tig00000000_quiver	57.3643	19	23.8084	24.3842	24.0963	0.287887	93
	demc_1285	phosphoribosylaminoimidazolecarboxamide formyltransferase/IMP cyclohydrolase tig00000000_quiver	65.692	40	24.0888	24.0989	24.0939	0.00504643	94
	demc_1518	conserved hypothetical protein tig00000000_quiver	49.2126	13	24.8334	23.3524	24.0929	0.740487	95
	demc_577	phospho-2-dehydro-3-deoxyheptonate aldolase tig00000000_quiver	65.812	31	24.211	23.9368	24.0739	0.137122	96
	demc_326	threonine--tRNA ligase tig00000000_quiver	71.134	56	24.2287	23.9192	24.0739	0.154739	97
	demc_407	cell division protein FtsA tig00000000_quiver	75.5	34	23.531	24.6146	24.0728	0.541804	98
	demc_662	nitronate monooxygenase family protein tig00000000_quiver	74.8031	26	24.0353	24.1043	24.0698	0.0344872	99
	demc_511	diaminopimelate decarboxylase tig00000000_quiver	51.1521	30	23.7192	24.4155	24.0673	0.348156	100
	demc_971	universal stress family protein tig00000000_quiver	71.1268	13	24.745	23.3732	24.0591	0.685883	101
	demc_428	F420-non-reducing hydrogenase subunit A tig00000000_quiver	72.4426	53	24.266	23.8386	24.0523	0.213699	102
	demc_565	ribosomal protein L22 tig00000000_quiver	83.4862	13	23.8709	24.2113	24.0411	0.170211	103
	demc_559	ribosomal protein L24 tig00000000_quiver	62.1359	15	23.7315	24.3272	24.0293	0.297855	104
	demc_879	iron only hydrogenase large subunit, C-terminal domain protein tig00000000_quiver	83.5777	38	24.6923	23.3657	24.029	0.663304	105
	demc_568	50S ribosomal protein L23 tig00000000_quiver	84.0426	11	24.3697	23.6721	24.0209	0.348778	106
	demc_350	SLBB domain protein tig00000000_quiver	80.7384	55	24.3092	23.7288	24.019	0.290192	107
	demc_1368	asnC family protein tig00000000_quiver	80.625	17	24.3842	23.6437	24.0139	0.37025	108
	demc_567	ribosomal protein L2 tig00000000_quiver	78.4232	26	24.0458	23.836	23.9409	0.104872	109
	demc_504	ribosomal protein L9 tig00000000_quiver	75.4967	17	23.2118	24.6186	23.9152	0.703418	110
	demc_574	ribosomal protein S7 tig00000000_quiver	66.6667	15	23.7292	24.0981	23.9136	0.184457	111
	demc_1290	istB-like ATP binding family protein tig00000000_quiver	76.601	89	24.3994	23.426	23.9127	0.486692	112
	demc_1447	EDD, DegV family domain protein tig00000000_quiver	68.1004	19	23.9219	23.8717	23.8968	0.0251306	113
	demc_233	histidyl-tRNA synthetase family protein tig00000000_quiver	47.3301	22	24.3615	23.3958	23.8787	0.482861	114
	demc_1062	C-terminal domain of 1-Cys peroxiredoxin family protein tig00000000_quiver	74.6479	20	24.3384	23.3849	23.8616	0.476737	115
	demc_609	serine hydroxymethyltransferase tig00000000_quiver	76.3855	36	24.2982	23.3768	23.8375	0.460681	116
	demc_679	inorganic pyrophosphatase family protein tig00000000_quiver	54.9763	19	24.3247	23.3055	23.8151	0.509566	117
	demc_1382	phosphoribosyl-AMP cyclohydrolase family protein tig00000000_quiver	81.7308	12	24.2385	23.3903	23.8144	0.424126	118
	demc_561	30S ribosomal protein S17 tig00000000_quiver	70	11	23.481	24.1394	23.8102	0.329241	119
	demc_979	putative iron uptake regulatory protein tig00000000_quiver	69.7183	16	23.3985	24.21	23.8043	0.405738	120
	demc_188	twitching motility family protein tig00000000_quiver	88.3333	34	24.1928	23.3659	23.7793	0.41347	121
	demc_421	4Fe-4S single cluster domain protein tig00000000_quiver	71.0843	21	23.8945	23.6575	23.776	0.118516	122
	demc_557	ribosomal S8 family protein tig00000000_quiver	84.9057	12	23.9222	23.5773	23.7498	0.172468	123
	demc_481	ATP synthase F1, epsilon subunit tig00000000_quiver	65	17	24.525	22.9679	23.7465	0.778547	124
	demc_977	conserved hypothetical protein tig00000000_quiver	79.6875	14	23.6446	23.8394	23.742	0.0974251	125
	demc_1009	nifU-like domain protein tig00000000_quiver	93.0556	7	21.9098	25.573	23.7414	1.83162	126
	demc_162	CBS domain protein tig00000000_quiver	62.963	11	23.941	23.541	23.741	0.200003	127
	demc_158	short C-terminal domain protein tig00000000_quiver	52.381	8	22.8753	24.5783	23.7268	0.85149	128
	demc_353	pyruvate synthase subunit PorA tig00000000_quiver	60.5128	26	24.2251	23.2274	23.7262	0.498845	129
	demc_1412	universal stress family protein tig00000000_quiver	45.5172	7	23.0477	24.3831	23.7154	0.667729	130
	demc_669	ribosomal protein S2 tig00000000_quiver	65.7143	28	23.8281	23.5897	23.7089	0.119205	131
	demc_544	ribosomal protein S4 tig00000000_quiver	71.9807	23	23.7019	23.7145	23.7082	0.00629666	132
	demc_352	pyruvate synthase subunit PorB tig00000000_quiver	69.3291	21	23.9415	23.4654	23.7035	0.238066	133
	demc_300	thymidylate kinase tig00000000_quiver	72.1154	16	23.9779	23.4246	23.7013	0.276654	134
	demc_1094	conserved hypothetical protein tig00000000_quiver	36.4621	7	24.3936	23.0005	23.697	0.696551	135
	demc_47	type I restriction enzyme R N terminus family protein tig00000000_quiver	56.8093	24	24.4039	22.9807	23.6923	0.711641	136
	demc_454	conserved hypothetical protein tig00000000_quiver	56.4516	7	24.6108	22.7639	23.6873	0.92344	137
	demc_56	ribosomal protein S18 tig00000000_quiver	76.8707	20	23.4248	23.9464	23.6856	0.260801	138
	demc_86	conserved hypothetical protein tig00000000_quiver	74.359	7	23.0907	24.1948	23.6428	0.552018	139
	demc_539	ribosomal S9/S16 family protein tig00000000_quiver	84.0909	14	23.5859	23.648	23.617	0.0310607	140
	demc_69	cytosol aminopeptidase family, N-terminal domain protein tig00000000_quiver	69.2153	31	23.3269	23.8894	23.6081	0.281227	141
	demc_1387	3-beta hydroxysteroid dehydrogenase/isomerase family protein tig00000000_quiver	55.298	19	23.1675	24.0417	23.6046	0.437125	142
	demc_594	malate dehydrogenase, NAD-dependent tig00000000_quiver	84.0391	26	24.3335	22.8724	23.6029	0.730552	143
	demc_966	conserved hypothetical protein tig00000000_quiver	73.2057	19	24.7694	22.372	23.5707	1.19871	144
	demc_65	pyridoxal-phosphate dependent enzyme family protein tig00000000_quiver	60.5727	26	23.6335	23.5026	23.568	0.0654579	145
	demc_1024	heavy-metal-binding family protein tig00000000_quiver	66.3462	13	23.2641	23.8455	23.5548	0.290725	146
	demc_291	glycine--tRNA ligase tig00000000_quiver	56.8129	35	24.2886	22.7998	23.5442	0.744383	147
	demc_702	ribosomal protein L19 tig00000000_quiver	76.3359	16	23.5583	23.52	23.5392	0.0191534	148
	demc_1090	prephenate dehydratase family protein tig00000000_quiver	67.7536	23	23.6945	23.3823	23.5384	0.156138	149
	demc_880	NADH-ubiquinone oxidoreductase-F iron-sulfur binding region family protein tig00000000_quiver	54.1966	26	24.5168	22.5536	23.5352	0.981605	150
	demc_433	conserved hypothetical protein tig00000000_quiver	38.6667	7	23.0327	24.0303	23.5315	0.498772	151
	demc_653	nucleoside diphosphate kinase family protein tig00000000_quiver	85.2113	11	23.7673	23.2576	23.5124	0.254879	152
	demc_625	EDD, DegV family domain protein tig00000000_quiver	65.9498	18	22.9718	24.0423	23.5071	0.535277	153
	demc_1209	methyltransferase domain protein tig00000000_quiver	52.0147	19	23.4646	23.495	23.4798	0.0151962	154
	demc_575	ribosomal protein S12 tig00000000_quiver	51.3889	15	22.8495	24.0748	23.4622	0.61261	155
	demc_377	tetrahydrofolate dehydrogenase/cyclohydrolase, catalytic domain protein tig00000000_quiver	79.3919	24	23.7245	23.1982	23.4614	0.263154	156
	demc_113	50S ribosomal protein L10 tig00000000_quiver	72.1591	14	23.4723	23.4454	23.4588	0.0134853	157
	demc_1322	preprotein translocase, YajC subunit tig00000000_quiver	32.9412	4	24.1797	22.7306	23.4551	0.724541	158
	demc_569	50S ribosomal protein L4 tig00000000_quiver	70.9524	14	23.4872	23.355	23.4211	0.0661166	159
	demc_197	rubrerythrin family protein tig00000000_quiver	64.2384	11	24.2993	22.5012	23.4002	0.899013	160
	demc_135	ribosomal protein S15 tig00000000_quiver	91.954	12	22.3872	24.3963	23.3917	1.00454	161
	demc_921	cobQ/CobB/MinD/ParA nucleotide binding domain protein tig00000000_quiver	68.2927	24	24.132	22.6474	23.3897	0.742261	162
	demc_1036	protein RecA tig00000000_quiver	72.997	31	23.5622	23.2125	23.3874	0.174875	163
	demc_1008	aspartate kinase, monofunctional class tig00000000_quiver	70.1235	26	23.573	23.1972	23.3851	0.187879	164
	demc_554	ribosomal protein S5 tig00000000_quiver	67.4419	15	23.1506	23.616	23.3833	0.232672	165
	demc_459	DNA-binding protein, YbaB/EbfC family tig00000000_quiver	64.6465	9	22.8846	23.8639	23.3742	0.489639	166
	demc_247	acetolactate synthase, small subunit tig00000000_quiver	73.0337	18	23.2991	23.4275	23.3633	0.0642206	167
	demc_562	ribosomal protein L29 tig00000000_quiver	80	13	22.6474	24.0306	23.339	0.691585	168
	demc_490	bifunctional nuclease family protein tig00000000_quiver	86.2434	19	23.0867	23.5745	23.3306	0.243936	169
	demc_668	phosphoribosylformylglycinamidine synthase I tig00000000_quiver	49.8039	15	23.1567	23.5031	23.3299	0.173206	170
	demc_593	conserved hypothetical protein tig00000000_quiver	93.4959	15	23.3502	23.2903	23.3202	0.0299111	171
	demc_698	cell division protein FtsA tig00000000_quiver	55.1471	26	23.2566	23.3768	23.3167	0.0600891	172
	demc_558	50S ribosomal protein L5 tig00000000_quiver	76.5363	13	23.5327	23.0973	23.315	0.217677	173
	demc_542	ribosomal protein L17 tig00000000_quiver	81.6901	10	23.5154	23.112	23.3137	0.201699	174
	demc_1451	argininosuccinate synthase tig00000000_quiver	53.4483	24	23.4014	23.1902	23.2958	0.10562	175
	demc_596	isopropylmalate/citramalate isomerase small subunit tig00000000_quiver	68.8623	13	23.1315	23.4575	23.2945	0.163014	176
	demc_1425	PDZ domain protein tig00000000_quiver	35.0254	11	23.4502	23.1215	23.2859	0.164362	177
	demc_992	histidine--tRNA ligase tig00000000_quiver	54.5455	24	23.3976	23.1632	23.2804	0.11721	178
	demc_693	NYN domain protein tig00000000_quiver	65.4639	20	22.4716	24.0888	23.2802	0.808604	179
	demc_816	reductive dehalogenase family protein tig00000000_quiver	71.2088	31	22.6911	23.8663	23.2787	0.587562	180
	demc_972	UDP-glucose/GDP-mannose dehydrogenase family, NAD binding domain protein tig00000000_quiver	54.4776	15	23.525	23.0269	23.2759	0.249069	181
	demc_339	LL-diaminopimelate aminotransferase tig00000000_quiver	59.2784	22	23.7563	22.7841	23.2702	0.486109	182
	demc_578	3-dehydroquinate synthase tig00000000_quiver	66.5738	25	23.4119	23.118	23.265	0.146972	183
	demc_1294	fructose-6-phosphate aldolase tig00000000_quiver	46.7593	11	23.0112	23.4963	23.2538	0.242557	184
	demc_237	imidazoleglycerol-phosphate dehydratase family protein tig00000000_quiver	46.9388	13	22.9589	23.5455	23.2522	0.293305	185
	demc_249	2-isopropylmalate synthase tig00000000_quiver	80.396	49	23.8367	22.6422	23.2394	0.597249	186
	demc_566	ribosomal protein S19 tig00000000_quiver	44.086	6	22.5817	23.8613	23.2215	0.639777	187
	demc_196	conserved hypothetical protein tig00000000_quiver	69.2641	22	23.5805	22.8556	23.218	0.362434	188
	demc_466	serine--tRNA ligase tig00000000_quiver	49.6368	30	22.9838	23.41	23.1969	0.213077	189
	demc_128	adenylosuccinate synthase tig00000000_quiver	78.2506	41	23.466	22.913	23.1895	0.276499	190
	demc_1584	conserved hypothetical protein tig00000000_quiver	76.4368	5	22.4095	23.962	23.1858	0.776222	191
	demc_2	DGQHR domain protein tig00000000_quiver	62.069	24	23.5923	22.7616	23.177	0.415355	192
	demc_1333	prokaryotic dksA/traR C4-type zinc finger family protein tig00000000_quiver	83.7398	21	22.0549	24.2933	23.1741	1.11915	193
	demc_973	trkA-N domain protein tig00000000_quiver	56.5611	14	22.936	23.3912	23.1636	0.227586	194
	demc_584	chorismate mutase tig00000000_quiver	62.8492	21	22.9384	23.3798	23.1591	0.220707	195
	demc_1533	winged helix DNA-binding domain protein tig00000000_quiver	67.1642	16	23.0875	23.1892	23.1384	0.0508626	196
	demc_919	EDD, DegV family domain protein tig00000000_quiver	59.1398	17	22.49	23.7654	23.1277	0.637701	197
	demc_49	DGQHR domain protein tig00000000_quiver	65.1515	32	23.4359	22.7905	23.1132	0.322746	198
	demc_672	ribosome recycling factor tig00000000_quiver	90.2703	24	22.2608	23.9571	23.109	0.848105	199
	demc_700	mraZ family protein tig00000000_quiver	62.6761	13	23.1611	23.0478	23.1045	0.0566072	200
	demc_1248	ribosomal protein L25, Ctc-form tig00000000_quiver	78.4404	17	22.7215	23.468	23.0947	0.373267	201
	demc_999	methionyl-tRNA formyltransferase tig00000000_quiver	64.127	20	23.0587	23.1108	23.0848	0.0260424	202
	demc_535	phosphoglucomutase/phosphomannomutase, alpha/beta/alpha domain III family protein tig00000000_quiver	71.9807	32	23.1301	23.0387	23.0844	0.0457064	203
	demc_610	ribose-phosphate diphosphokinase family protein tig00000000_quiver	63.8889	27	23.4182	22.7395	23.0788	0.339366	204
	demc_1521	GTP cyclohydrolase II tig00000000_quiver	69.727	33	22.7887	23.3294	23.059	0.270352	205
	demc_1367	aminotransferase class-V family protein tig00000000_quiver	56.2814	28	22.2417	23.8667	23.0542	0.812501	206
	demc_344	regulatory protein, FmdB family tig00000000_quiver	70.8738	10	21.0031	25.0993	23.0512	2.04806	207
	demc_1049	AIR synthase related , C-terminal domain protein tig00000000_quiver	54.3417	21	24.2723	21.829	23.0506	1.22164	208
	demc_1422	glutamate-5-semialdehyde dehydrogenase tig00000000_quiver	65.3302	31	23.3658	22.7269	23.0463	0.319433	209
	demc_439	DNA-directed RNA polymerase, beta subunit tig00000000_quiver	68.4996	104	22.8325	23.2552	23.0439	0.211361	210
	demc_615	sensory box protein tig00000000_quiver	66.6667	28	22.6751	23.4045	23.0398	0.364681	211
	demc_572	translation elongation factor G tig00000000_quiver	68.7403	45	23.2146	22.8178	23.0162	0.19839	212
	demc_1458	conserved hypothetical protein tig00000000_quiver	88	11	22.8019	23.2302	23.0161	0.21417	213
	demc_552	ribosomal protein L15 tig00000000_quiver	62.0915	10	23.3559	22.6465	23.0012	0.354658	214
	demc_440	riboflavin biosynthesis protein RibF tig00000000_quiver	51.4754	22	23.1368	22.8613	22.9991	0.137728	215
	demc_1366	tryptophan--tRNA ligase tig00000000_quiver	57.8947	23	23.3568	22.6289	22.9929	0.363921	216
	demc_528	methylthioadenosine phosphorylase tig00000000_quiver	63.2653	17	23.0233	22.9413	22.9823	0.0409653	217
	demc_667	phosphoribosylformylglycinamidine synthase II tig00000000_quiver	66.0021	64	23.2541	22.6938	22.974	0.280159	218
	demc_589	scavenger mRNA decapping enzyme C-term binding family protein tig00000000_quiver	90.2655	11	23.2018	22.7454	22.9736	0.228198	219
	demc_254	HMGL-like family protein tig00000000_quiver	58.349	32	23.2676	22.6601	22.9639	0.303753	220
	demc_408	cell division protein FtsZ tig00000000_quiver	52.3936	23	22.4331	23.477	22.955	0.52193	221
	demc_690	ribosomal protein S21 tig00000000_quiver	71.875	11	21.0851	24.8181	22.9516	1.86647	222
	demc_1351	conserved hypothetical protein tig00000000_quiver	26.7016	4	23.2361	22.6157	22.9259	0.310196	223
	demc_378	CO dehydrogenase/acetyl-CoA synthase, iron-sulfur protein tig00000000_quiver	66.4537	28	23.2399	22.5799	22.9099	0.330014	224
	demc_1277	transporter associated domain protein tig00000000_quiver	40.8019	20	23.1897	22.62	22.9049	0.284854	225
	demc_1282	tRNA(Ile)-lysidine synthetase tig00000000_quiver	63.0252	34	23.0715	22.7374	22.9044	0.167039	226
	demc_963	conserved hypothetical protein tig00000000_quiver	73.9583	8	23.051	22.7477	22.8993	0.151653	227
	demc_334	phosphoglycerate kinase tig00000000_quiver	69.7733	32	23.2908	22.5012	22.896	0.394792	228
	demc_483	ATP synthase F1, gamma subunit tig00000000_quiver	65.2632	27	23.3191	22.4717	22.8954	0.423705	229
	demc_503	thioredoxin-disulfide reductase tig00000000_quiver	41.5033	16	22.7413	23.0355	22.8884	0.147087	230
	demc_678	proline--tRNA ligase tig00000000_quiver	76.4499	49	23.3732	22.3977	22.8854	0.487763	231
	demc_386	alpha-ribazole phosphatase tig00000000_quiver	59	18	23.0434	22.7251	22.8842	0.159155	232
	demc_1011	DNA gyrase, A subunit tig00000000_quiver	60.6922	67	22.92	22.8238	22.8719	0.0481065	233
	demc_253	3-isopropylmalate dehydrogenase tig00000000_quiver	70.411	30	23.2571	22.4701	22.8636	0.39352	234
	demc_1365	4-hydroxy-3-methylbut-2-enyl diphosphate reductase tig00000000_quiver	56.6901	18	23.2633	22.4543	22.8588	0.40451	235
	demc_1028	HMGL-like family protein tig00000000_quiver	73.7349	29	23.3224	22.3787	22.8506	0.47188	236
	demc_131	dihydrodipicolinate synthase tig00000000_quiver	51.5152	17	22.6413	23.0564	22.8489	0.207578	237
	demc_1082	prenyltransferase-like family protein tig00000000_quiver	38.4393	21	22.6017	23.066	22.8338	0.232197	238
	demc_362	DNA topoisomerase I tig00000000_quiver	51.0669	48	23.2727	22.3899	22.8313	0.441409	239
	demc_1337	flavodoxin-like fold family protein tig00000000_quiver	92.1053	19	23.1446	22.4799	22.8122	0.332341	240
	demc_1293	CTP synthase tig00000000_quiver	56.6176	36	22.7619	22.8603	22.8111	0.0491833	241
	demc_102	glcNAc-PI de-N-acetylase family protein tig00000000_quiver	62.0253	15	22.8507	22.7565	22.8036	0.047118	242
	demc_545	30S ribosomal protein S11 tig00000000_quiver	54.6154	9	22.6135	22.9864	22.8	0.186419	243
	demc_938	2-C-methyl-D-erythritol 2,4-cyclodiphosphate synthase tig00000000_quiver	61.7834	15	22.5111	23.0656	22.7883	0.277242	244
	demc_519	modulator of DNA gyrase family protein tig00000000_quiver	43.649	20	22.9545	22.5911	22.7728	0.181712	245
	demc_888	methylglyoxal synthase tig00000000_quiver	55.5556	10	24.4425	21.0937	22.7681	1.67441	246
	demc_883	phosphate transport system regulatory protein PhoU tig00000000_quiver	78.2805	18	23.9641	21.5358	22.7499	1.21413	247
	demc_449	phosphopyruvate hydratase tig00000000_quiver	75.9346	33	22.5985	22.8853	22.7419	0.143398	248
	demc_3	hypothetical protein tig00000000_quiver	65.7143	7	22.5774	22.8738	22.7256	0.148171	249
	demc_583	chorismate synthase tig00000000_quiver	52.4725	18	22.5362	22.9134	22.7248	0.188586	250
	demc_494	RNA polymerase sigma factor RpoD tig00000000_quiver	57.1154	37	22.8022	22.6251	22.7136	0.0885631	251
	demc_1407	conserved hypothetical protein tig00000000_quiver	64.9007	12	22.9935	22.4255	22.7095	0.283977	252
	demc_665	rieske [2Fe-2S] domain protein tig00000000_quiver	68.9394	15	20.7852	24.6329	22.7091	1.92385	253
	demc_630	dUTPase family protein tig00000000_quiver	80.5882	12	22.3792	23.0337	22.7065	0.327239	254
	demc_252	3-isopropylmalate dehydratase, small subunit tig00000000_quiver	89.1566	12	22.9652	22.4406	22.7029	0.262272	255
	demc_456	conserved hypothetical protein tig00000000_quiver	84.2857	12	22.8075	22.5938	22.7006	0.106823	256
	demc_817	conserved hypothetical protein tig00000000_quiver	50	12	22.0127	23.3793	22.696	0.683297	257
	demc_513	phosphatidylethanolamine-binding family protein tig00000000_quiver	74.6667	9	22.3247	23.0505	22.6876	0.362906	258
	demc_1103	reductive dehalogenase family protein tig00000000_quiver	55.9596	24	23.5969	21.7772	22.6871	0.909854	259
	demc_525	daunorubicin resistance ABC transporter, ATP-binding family protein tig00000000_quiver	78.1646	22	22.5702	22.7979	22.6841	0.113865	260
	demc_46	helix-turn-helix domain protein tig00000000_quiver	69.8198	18	22.4149	22.9486	22.6817	0.266843	261
	demc_284	ABC transporter family protein tig00000000_quiver	59.6721	22	22.5961	22.7547	22.6754	0.0793165	262
	demc_84	ACT domain protein tig00000000_quiver	56.5891	8	22.7586	22.5892	22.6739	0.084657	263
	demc_1022	ABC transporter family protein tig00000000_quiver	59.4249	23	22.8753	22.4632	22.6693	0.206038	264
	demc_329	ribosomal protein L20 tig00000000_quiver	58.0247	5	22.1383	23.1918	22.665	0.52675	265
	demc_1267	hydrogenase expression/formation protein HypE tig00000000_quiver	41.791	15	22.7483	22.5748	22.6615	0.086713	266
	demc_937	cysteine--tRNA ligase tig00000000_quiver	68.0525	34	23.0479	22.2627	22.6553	0.392613	267
	demc_198	putative phosphoribosyltransferase tig00000000_quiver	65.0224	14	22.3907	22.9176	22.6541	0.263435	268
	demc_438	DNA-directed RNA polymerase, beta' subunit tig00000000_quiver	67.1042	106	22.1647	23.1428	22.6538	0.489038	269
	demc_1519	riboflavin biosynthesis protein RibD tig00000000_quiver	76.7123	28	22.7088	22.5965	22.6526	0.056143	270
	demc_819	response regulator tig00000000_quiver	76.5487	19	22.3915	22.9068	22.6492	0.257637	271
	demc_465	lysine--tRNA ligase tig00000000_quiver	66.0643	38	22.9398	22.3442	22.642	0.297791	272
	demc_874	conserved hypothetical protein tig00000000_quiver	67.4419	6	21.0311	24.251	22.6411	1.60998	273
	demc_71	conserved hypothetical protein tig00000000_quiver	56.9672	16	22.7299	22.5249	22.6274	0.102482	274
	demc_1493	acetyltransferase family protein tig00000000_quiver	90.184	18	23.114	22.136	22.625	0.488996	275
	demc_335	2,3-bisphosphoglycerate-independent phosphoglycerate mutase 1 tig00000000_quiver	64.0898	25	22.2101	23.0201	22.6151	0.405011	276
	demc_336	triose-phosphate isomerase tig00000000_quiver	64.4269	17	22.4749	22.7294	22.6021	0.12722	277
	demc_1050	methyltransferase domain protein tig00000000_quiver	61.086	13	22.2251	22.975	22.6001	0.374958	278
	demc_1506	GTP cyclohydrolase I tig00000000_quiver	53.4392	11	22.6889	22.4972	22.5931	0.0958403	279
	demc_1210	bacterial extracellular solute-binding, 5 Middle family protein tig00000000_quiver	23.3886	12	22.5567	22.6125	22.5846	0.0279029	280
	demc_156	hsp20/alpha crystallin family protein tig00000000_quiver	58.642	7	22.3196	22.8485	22.5841	0.264443	281
	demc_597	isopropylmalate/citramalate isomerase large subunit tig00000000_quiver	63.789	21	23.396	21.7385	22.5672	0.828749	282
	demc_380	carbon monoxide dehydrogenase corrinoid/iron-sulfur protein, gamma subunit tig00000000_quiver	45.7589	29	23.1657	21.9409	22.5533	0.612389	283
	demc_251	3-isopropylmalate dehydratase, large subunit tig00000000_quiver	58.8942	29	22.7067	22.3879	22.5473	0.159397	284
	demc_989	branched-chain amino acid aminotransferase tig00000000_quiver	68.3007	27	22.618	22.4709	22.5444	0.0735589	285
	demc_119	transcription termination factor NusA tig00000000_quiver	65.5804	39	22.162	22.9212	22.5416	0.379614	286
	demc_931	hypothetical protein tig00000000_quiver	41.994	22	22.5507	22.5097	22.5302	0.020523	287
	demc_256	tRNA-splicing ligase RtcB tig00000000_quiver	62.963	28	23.4422	21.6067	22.5244	0.917783	288
	demc_371	aspartate--tRNA ligase tig00000000_quiver	73.913	46	22.731	22.3	22.5155	0.215475	289
	demc_588	acetyltransferase domain protein tig00000000_quiver	55.6962	11	23.0583	21.9556	22.507	0.551353	290
	demc_239	adenylosuccinate lyase tig00000000_quiver	66.7406	36	22.7752	22.2055	22.4903	0.284829	291
	demc_994	DNA gyrase, B subunit tig00000000_quiver	61.3707	51	22.9448	21.9942	22.4695	0.475308	292
	demc_429	F420-non-reducing hydrogenase iron-sulfur subunit G tig00000000_quiver	59.2949	21	21.6954	23.2377	22.4666	0.771173	293
	demc_981	conserved hypothetical protein tig00000000_quiver	62.069	6	21.5299	23.3998	22.4648	0.934989	294
	demc_1589	enamine/imine deaminase tig00000000_quiver	55.2	5	22.1912	22.7111	22.4512	0.259941	295
	demc_243	GMP synthase (glutamine-hydrolyzing), N-terminal domain tig00000000_quiver	65.2952	41	22.9026	21.9967	22.4497	0.452955	296
	demc_986	orotidine 5'-phosphate decarboxylase tig00000000_quiver	73.3333	21	23.037	21.8572	22.4471	0.589868	297
	demc_1287	phosphoribosylformylglycinamidine cyclo-ligase tig00000000_quiver	40.113	15	22.4905	22.3624	22.4265	0.0640431	298
	demc_1223	tryptophan synthase, beta subunit tig00000000_quiver	45.614	21	22.5808	22.2446	22.4127	0.168098	299
	demc_1250	conserved hypothetical protein tig00000000_quiver	47.0769	19	22.7308	22.0482	22.3895	0.341273	300
	demc_121	translation initiation factor IF-2 tig00000000_quiver	57.6728	45	22.1173	22.6518	22.3845	0.267257	301
	demc_646	3-dehydroquinate synthase family protein tig00000000_quiver	61.5385	28	22.88	21.8799	22.3799	0.500079	302
	demc_401	transketolase tig00000000_quiver	45.045	28	22.5258	22.2311	22.3785	0.147313	303
	demc_871	L-allo-threonine aldolase tig00000000_quiver	59.593	18	22.3233	22.4309	22.3771	0.0537977	304
	demc_598	carboxyl transferase domain protein tig00000000_quiver	52.907	31	22.8825	21.8625	22.3725	0.509972	305
	demc_395	periplasmic binding family protein tig00000000_quiver	27.003	12	22.8943	21.8465	22.3704	0.523876	306
	demc_1308	ribosome-associated GTPase EngA tig00000000_quiver	55.6561	30	22.5945	22.1426	22.3686	0.225974	307
	demc_1268	hydrogenase expression/formation protein HypD tig00000000_quiver	50.5495	19	22.6531	22.0765	22.3648	0.288283	308
	demc_527	S-methyl-5-thioribose-1-phosphate isomerase tig00000000_quiver	53.9157	21	22.2121	22.4851	22.3486	0.136505	309
	demc_958	snoaL-like domain protein tig00000000_quiver	32.2034	10	23.015	21.6697	22.3424	0.672614	310
	demc_1443	EDD, DegV family domain protein tig00000000_quiver	61.9355	20	22.495	22.1873	22.3411	0.15386	311
	demc_1463	conserved hypothetical protein tig00000000_quiver	43.2258	11	22.7653	21.9005	22.3329	0.432418	312
	demc_691	conserved hypothetical protein tig00000000_quiver	52.349	11	22.274	22.3916	22.3328	0.0587994	313
	demc_520	PAC2 family protein tig00000000_quiver	58.3333	15	22.4325	22.2241	22.3283	0.104199	314
	demc_1364	deoC/LacD aldolase family protein tig00000000_quiver	54.4643	19	22.5198	22.1271	22.3235	0.196353	315
	demc_370	trigger factor tig00000000_quiver	58.1655	28	21.5403	23.0933	22.3168	0.776483	316
	demc_914	periplasmic [NiFeSe] hydrogenase, small subunit tig00000000_quiver	31.9209	12	22.2475	22.3674	22.3075	0.0599579	317
	demc_1339	conserved hypothetical protein tig00000000_quiver	75.5102	5	21.9861	22.6144	22.3003	0.314145	318
	demc_1039	dihydropteroate synthase tig00000000_quiver	74.8227	23	22.5452	22.0529	22.2991	0.24617	319
	demc_295	translin family protein tig00000000_quiver	40.0922	13	22.5486	22.035	22.2918	0.256802	320
	demc_117	acetyltransferase domain protein tig00000000_quiver	53.2646	17	21.8843	22.6916	22.288	0.403631	321
	demc_906	oxaloacetate decarboxylase alpha subunit tig00000000_quiver	51.5464	29	22.4933	22.0823	22.2878	0.205488	322
	demc_518	modulator of DNA gyrase family protein tig00000000_quiver	45.6332	22	21.8552	22.6883	22.2718	0.416544	323
	demc_616	phosphopantothenoylcysteine decarboxylase / phosphopantothenate--cysteine ligase tig00000000_quiver	69.9746	27	22.5327	22.0039	22.2683	0.2644	324
	demc_67	EDD, DegV family domain protein tig00000000_quiver	52.9825	16	22.4444	22.0803	22.2624	0.182049	325
	demc_505	replicative DNA helicase tig00000000_quiver	56.7686	29	22.1726	22.3515	22.262	0.0894474	326
	demc_1544	coA binding domain protein tig00000000_quiver	47.4074	7	22.0106	22.5057	22.2581	0.247549	327
	demc_1054	serine O-acetyltransferase tig00000000_quiver	58.2609	13	22.4627	22.0507	22.2567	0.206046	328
	demc_285	zinc-ribbon domain protein tig00000000_quiver	72.3982	16	21.8423	22.6629	22.2526	0.410306	329
	demc_1018	desulfoferrodoxin FeS4 iron-binding domain protein tig00000000_quiver	87.2727	7	21.4984	22.9946	22.2465	0.748094	330
	demc_385	cobinamide kinase / cobinamide phosphate guanyltransferase family protein tig00000000_quiver	52.1277	12	22.4882	21.9804	22.2343	0.25387	331
	demc_400	nitroreductase family protein tig00000000_quiver	56.8047	9	21.902	22.5651	22.2336	0.331594	332
	demc_235	histidinol dehydrogenase tig00000000_quiver	63.5321	31	22.2052	22.2502	22.2277	0.022481	333
	demc_364	metallopeptidase M24 family protein tig00000000_quiver	68.3196	22	22.4872	21.9506	22.2189	0.268287	334
	demc_1357	restriction endonuclease family protein tig00000000_quiver	54.6272	46	22.1931	22.2407	22.2169	0.0238077	335
	demc_230	biotin--[acetyl-CoA-carboxylase] ligase tig00000000_quiver	58.7786	18	22.6171	21.8015	22.2093	0.407829	336
	demc_1424	trypsin-like peptidase domain protein tig00000000_quiver	35	8	22.929	21.459	22.194	0.735005	337
	demc_1046	4Fe-4S binding domain protein tig00000000_quiver	23.9295	12	22.3363	22.0424	22.1894	0.146974	338
	demc_383	histidine kinase family protein tig00000000_quiver	35.6955	20	22.3035	22.0738	22.1887	0.11484	339
	demc_740	hypothetical protein tig00000000_quiver	43.0769	15	22.4294	21.925	22.1772	0.252198	340
	demc_1516	orotate phosphoribosyltransferase tig00000000_quiver	76.4706	16	22.5062	21.7997	22.153	0.353207	341
	demc_712	conserved hypothetical protein tig00000000_quiver	44.7236	8	21.9011	22.3924	22.1468	0.245642	342
	demc_1439	asnC family protein tig00000000_quiver	47.3684	6	21.4893	22.748	22.1186	0.629355	343
	demc_246	acetolactate synthase, large subunit, biosynthetic type tig00000000_quiver	47.8032	24	22.4959	21.7326	22.1143	0.381649	344
	demc_259	conserved hypothetical protein tig00000000_quiver	54.5918	14	22.1335	22.0733	22.1034	0.0300863	345
	demc_1565	transcriptional regulatory , C terminal family protein tig00000000_quiver	27.3543	12	22.7221	21.4539	22.088	0.634101	346
	demc_403	ribose 5-phosphate isomerase B tig00000000_quiver	81.5789	10	22.2729	21.8912	22.0821	0.190874	347
	demc_1503	PPIC-type PPIASE domain protein tig00000000_quiver	56.6351	23	22.4069	21.7572	22.082	0.324845	348
	demc_582	3-phosphoshikimate 1-carboxyvinyltransferase tig00000000_quiver	48.3333	17	22.3691	21.7873	22.0782	0.29093	349
	demc_1222	tryptophan synthase, alpha subunit tig00000000_quiver	23.1373	7	21.6383	22.5117	22.075	0.436693	350
	demc_563	ribosomal protein L16 tig00000000_quiver	44.2953	8	21.8112	22.3314	22.0713	0.260099	351
	demc_236	histidinol-phosphate transaminase tig00000000_quiver	62.0112	23	22.4028	21.739	22.0709	0.33188	352
	demc_1181	hypothetical protein tig00000000_quiver	45.9302	7	22.4937	21.6205	22.0571	0.436603	353
	demc_604	excinuclease ABC subunit B tig00000000_quiver	58.2831	44	22.3188	21.7949	22.0568	0.26198	354
	demc_1555	conserved hypothetical protein tig00000000_quiver	57.1429	14	22.3523	21.7439	22.0481	0.304198	355
	demc_1026	HIT domain protein tig00000000_quiver	66.8712	10	22.026	22.0483	22.0372	0.0111407	356
	demc_948	alanine--tRNA ligase tig00000000_quiver	51.4351	54	22.1436	21.9082	22.0259	0.117693	357
	demc_1187	conserved hypothetical protein tig00000000_quiver	66.2069	11	22.9933	21.0513	22.0223	0.971005	358
	demc_1582	HAMP domain protein tig00000000_quiver	45.4545	22	21.3613	22.6748	22.018	0.656728	359
	demc_1505	threonine synthase tig00000000_quiver	62.931	23	22.0675	21.9624	22.015	0.0525444	360
	demc_369	clp protease family protein tig00000000_quiver	43.5	6	23.3569	20.6261	21.9915	1.36536	361
	demc_1465	flavodoxin-like fold family protein tig00000000_quiver	55.2632	19	22.1663	21.8039	21.9851	0.181234	362
	demc_9	NYN domain protein tig00000000_quiver	58.8785	19	21.5244	22.4414	21.9829	0.458475	363
	demc_1594	NYN domain protein tig00000000_quiver	58.8785	19	21.5244	22.4414	21.9829	0.458475	364
	demc_1379	1-(5-phosphoribosyl)-5-[(5-phosphoribosylamino)methylideneamino]imidazole-4-carboxamide isomerase tig00000000_quiver	79.845	18	22.2072	21.716	21.9616	0.24559	365
	demc_617	pantothenate kinase, type III family protein tig00000000_quiver	54.3726	12	22.7141	21.1522	21.9331	0.78094	366
	demc_1108	marR family protein tig00000000_quiver	60.9195	13	21.8189	22.0436	21.9312	0.112348	367
	demc_277	3-methyl-2-oxobutanoate hydroxymethyltransferase tig00000000_quiver	45.5197	17	23.3511	20.5098	21.9304	1.42064	368
	demc_550	adenylate kinase tig00000000_quiver	73.1481	17	21.8223	22.0337	21.928	0.105701	369
	demc_941	AAA domain protein tig00000000_quiver	63.835	58	21.7573	22.0834	21.9204	0.163062	370
	demc_713	HAS barrel domain protein tig00000000_quiver	60	37	21.8899	21.9227	21.9063	0.0163801	371
	demc_1330	conserved hypothetical protein tig00000000_quiver	56.4103	4	21.602	22.1907	21.8964	0.294308	372
	demc_1135	sensory box protein tig00000000_quiver	45.8791	64	21.6868	22.0825	21.8846	0.197835	373
	demc_110	transcription termination/antitermination factor NusG tig00000000_quiver	67.2316	12	21.4772	22.2871	21.8822	0.404953	374
	demc_132	aspartate-semialdehyde dehydrogenase tig00000000_quiver	60.0592	18	21.8372	21.9252	21.8812	0.0440142	375
	demc_681	phenylalanine--tRNA ligase, alpha subunit tig00000000_quiver	47.9769	16	21.8379	21.9126	21.8753	0.0373388	376
	demc_1359	DNA binding , excisionase family domain protein tig00000000_quiver	28.3784	5	20.9005	22.8446	21.8725	0.972059	377
	demc_1512	bifunctional protein PyrR tig00000000_quiver	52.7473	11	21.7005	22.0429	21.8717	0.171206	378
	demc_1176	bacterial regulatory, luxR family protein tig00000000_quiver	53.3613	16	21.275	22.4482	21.8616	0.586635	379
	demc_1504	ACT domain protein tig00000000_quiver	44.8037	22	21.9382	21.7843	21.8612	0.0769434	380
	demc_1037	queuosine biosynthesis protein QueD tig00000000_quiver	72.3577	9	21.7056	22.0011	21.8534	0.14779	381
	demc_1068	mechanosensitive ion channel family protein tig00000000_quiver	35.5895	16	22.0801	21.6139	21.847	0.233111	382
	demc_983	conserved hypothetical protein tig00000000_quiver	81.6901	9	21.3943	22.2971	21.8457	0.451411	383
	demc_1385	ribosomal protein L21 tig00000000_quiver	68.3453	8	22.2383	21.4522	21.8453	0.393004	384
	demc_1349	twitching motility family protein tig00000000_quiver	67.9245	24	21.71	21.9781	21.844	0.134056	385
	demc_1405	ndr family protein tig00000000_quiver	66.1818	17	22.3492	21.3	21.8246	0.52463	386
	demc_1576	beta-Casp domain protein tig00000000_quiver	57.265	28	21.689	21.9123	21.8006	0.111628	387
	demc_1269	hydrogenase assembly chaperone HypC/HupF tig00000000_quiver	64.7887	4	22.083	21.5121	21.7975	0.285427	388
	demc_376	cobQ/CobB/MinD/ParA nucleotide binding domain protein tig00000000_quiver	43.8462	12	22.1417	21.4459	21.7938	0.347898	389
	demc_313	V-type H(+)-translocating pyrophosphatase tig00000000_quiver	23.8701	23	22.7067	20.8538	21.7802	0.926425	390
	demc_1520	riboflavin synthase, alpha subunit tig00000000_quiver	70.2439	13	21.5752	21.9618	21.7685	0.193309	391
	demc_1546	bacterial regulatory, luxR family protein tig00000000_quiver	47.7733	10	21.7907	21.7397	21.7652	0.0255033	392
	demc_1215	thymidylate synthase, flavin-dependent tig00000000_quiver	56.9231	11	21.995	21.5189	21.757	0.238082	393
	demc_1323	L-aspartate oxidase tig00000000_quiver	59.8814	30	21.9069	21.4784	21.6927	0.214239	394
	demc_1583	transcriptional regulatory , C terminal family protein tig00000000_quiver	61.674	16	20.8756	22.5027	21.6891	0.813552	395
	demc_1052	quinolinate synthetase complex, A subunit tig00000000_quiver	62.9139	17	21.9516	21.3932	21.6724	0.279193	396
	demc_634	shikimate kinase family protein tig00000000_quiver	62.2951	18	22.2684	21.0764	21.6724	0.596	397
	demc_959	glutamate synthase (NADPH), homotetrameric tig00000000_quiver	51.6129	28	21.4831	21.8503	21.6667	0.183585	398
	demc_299	tRNA (5-methylaminomethyl-2-thiouridylate)-methyltransferase tig00000000_quiver	52.1008	21	21.5498	21.7689	21.6594	0.109573	399
	demc_1352	conserved hypothetical protein tig00000000_quiver	25.9813	11	21.8749	21.4406	21.6578	0.217148	400
	demc_460	recombination protein RecR tig00000000_quiver	84.8039	14	21.8959	21.4151	21.6555	0.240397	401
	demc_327	translation initiation factor IF-3 tig00000000_quiver	80.2083	8	20.9604	22.3419	21.6512	0.690758	402
	demc_234	ATP phosphoribosyltransferase tig00000000_quiver	57.0513	26	22.3042	20.9765	21.6404	0.663836	403
	demc_680	phenylalanine--tRNA ligase, beta subunit tig00000000_quiver	51.2979	45	21.6252	21.6382	21.6317	0.00648734	404
	demc_492	dGTPase family protein tig00000000_quiver	64.3478	21	22.2323	21.0304	21.6313	0.600945	405
	demc_607	conserved hypothetical family protein tig00000000_quiver	53.3575	29	21.7015	21.5307	21.6161	0.0854204	406
	demc_351	respiratory-chain NADH dehydrogenase 24 Kd subunit tig00000000_quiver	42.6752	8	22.0295	21.1859	21.6077	0.421835	407
	demc_1450	argininosuccinate lyase tig00000000_quiver	48.1562	26	20.9319	22.2778	21.6049	0.672938	408
	demc_585	ketopantoate reductase PanE/ApbA family protein tig00000000_quiver	54.1667	18	21.8491	21.3413	21.5952	0.253906	409
	demc_155	manganese containing catalase family protein tig00000000_quiver	24.3636	6	21.9299	21.2553	21.5926	0.337308	410
	demc_1205	gyrI-like small molecule binding domain protein tig00000000_quiver	33.7209	8	21.0397	22.1405	21.5901	0.550415	411
	demc_1469	cyclophilin type peptidyl-prolyl cis-trans isomerase/CLD family protein tig00000000_quiver	51.4423	9	21.7663	21.4066	21.5865	0.179845	412
	demc_961	sulfide dehydrogenase subunit beta tig00000000_quiver	48.9362	14	21.6175	21.5533	21.5854	0.0321041	413
	demc_515	UDP-N-acetylglucosamine diphosphorylase/glucosamine-1-phosphate N-acetyltransferase family protein tig00000000_quiver	56.743	21	22.0703	21.0991	21.5847	0.485583	414
	demc_35	hypothetical protein tig00000000_quiver	61.9048	18	22.0052	21.1585	21.5819	0.423344	415
	demc_59	YWTD domain protein tig00000000_quiver	39.8922	10	22.0187	21.1367	21.5777	0.441029	416
	demc_1563	conserved region in glutamate synthase family protein tig00000000_quiver	61	30	22.2083	20.9275	21.5679	0.640413	417
	demc_1587	tubulin/FtsZ family, GTPase domain protein tig00000000_quiver	54.6174	24	21.5267	21.6012	21.564	0.0372852	418
	demc_502	fatty acid/phospholipid synthesis protein PlsX tig00000000_quiver	61.0951	22	20.8778	22.2303	21.554	0.676233	419
	demc_444	pyridoxal 5'-phosphate synthase, glutaminase subunit Pdx2 tig00000000_quiver	83.0769	15	22.5792	20.5247	21.552	1.02722	420
	demc_1401	AMMECR1 family protein tig00000000_quiver	34.7032	14	21.9637	21.135	21.5493	0.41431	421
	demc_1375	aspartyl/glutamyl-tRNA(Asn/Gln) amidotransferase, C subunit tig00000000_quiver	76.8421	7	20.8616	22.2367	21.5491	0.687557	422
	demc_498	excinuclease ABC subunit A tig00000000_quiver	67.2669	68	21.17	21.925	21.5475	0.377536	423
	demc_1567	nitrogen regulatory protein P-II tig00000000_quiver	49.1071	8	22.2615	20.8212	21.5414	0.720122	424
	demc_881	respiratory-chain NADH dehydrogenase 24 Kd subunit tig00000000_quiver	43.2258	8	23.0971	19.982	21.5395	1.55753	425
	demc_245	dihydroxy-acid dehydratase tig00000000_quiver	47.3874	27	21.415	21.6517	21.5333	0.118348	426
	demc_601	putative transcriptional regulatory protein aq_1575 tig00000000_quiver	50.996	14	21.0068	22.0586	21.5327	0.525909	427
	demc_1363	1-phosphofructokinase tig00000000_quiver	50	18	21.6272	21.432	21.5296	0.0975907	428
	demc_1400	4Fe-4S single cluster domain protein tig00000000_quiver	37.3913	15	21.5757	21.4662	21.5209	0.0547522	429
	demc_330	hypoxanthine phosphoribosyltransferase tig00000000_quiver	50	23	21.768	21.2526	21.5103	0.2577	430
	demc_508	PSP1 C-terminal conserved region family protein tig00000000_quiver	52.3466	17	21.9706	21.0254	21.498	0.472606	431
	demc_1397	conserved hypothetical protein tig00000000_quiver	36.4865	5	22.8414	20.1262	21.4838	1.35757	432
	demc_1220	reductive dehalogenase family protein tig00000000_quiver	53.7374	21	22.4678	20.4382	21.453	1.01481	433
	demc_904	acetyl-CoA carboxylase, biotin carboxylase subunit tig00000000_quiver	64.0562	34	21.4934	21.3857	21.4395	0.0538404	434
	demc_909	fluoroquinolones export ATP-binding protein Rv2688c/MT2762 tig00000000_quiver	35.7639	11	21.4611	21.4033	21.4322	0.0289007	435
	demc_159	nifU-like N terminal domain protein tig00000000_quiver	67.7165	7	21.1653	21.6868	21.426	0.260751	436
	demc_184	NADH dehydrogenase (quinone), D subunit tig00000000_quiver	44.9591	18	22.0488	20.7885	21.4187	0.630153	437
	demc_592	hydrolyase, tartrate alpha subunit/fumarate, Fe-S type domain protein tig00000000_quiver	66.4286	20	21.8164	20.9975	21.407	0.409472	438
	demc_1581	oligopeptide/dipeptide ABC transporter, ATP-binding , C-terminal domain protein tig00000000_quiver	59.8784	21	21.2217	21.5899	21.4058	0.18409	439
	demc_1561	glutamine amidotransferase domain protein tig00000000_quiver	32.1809	13	23.3034	19.5015	21.4024	1.90098	440
	demc_1001	ribosomal protein S20 tig00000000_quiver	51.1364	6	20.7967	22.0052	21.4009	0.604266	441
	demc_1438	enoyl-(Acyl carrier ) reductase family protein tig00000000_quiver	50.8961	13	21.6389	21.1531	21.396	0.242901	442
	demc_671	UMP kinase tig00000000_quiver	27.3859	7	21.1687	21.6035	21.3861	0.217419	443
	demc_802	pyrroline-5-carboxylate reductase tig00000000_quiver	39.7004	14	21.6362	21.0726	21.3544	0.28182	444
	demc_133	dihydrodipicolinate reductase tig00000000_quiver	41.8251	9	21.3033	21.3861	21.3447	0.0413785	445
	demc_420	conserved hypothetical protein tig00000000_quiver	60.479	20	21.6613	21.0232	21.3422	0.319045	446
	demc_368	pfkB carbohydrate kinase family protein tig00000000_quiver	18.5976	8	21.2205	21.4554	21.338	0.117437	447
	demc_1150	winged helix DNA-binding domain protein tig00000000_quiver	57.5949	11	21.4316	21.2407	21.3362	0.0954786	448
	demc_398	conserved hypothetical protein tig00000000_quiver	65.8163	14	21.6379	21.0176	21.3278	0.310184	449
	demc_797	glutaredoxin tig00000000_quiver	32.967	4	21.9061	20.7388	21.3225	0.583663	450
	demc_1015	N-acetyl-gamma-glutamyl-phosphate reductase tig00000000_quiver	42.522	12	20.9717	21.6627	21.3172	0.34549	451
	demc_549	methionine aminopeptidase, type I tig00000000_quiver	47.012	14	20.974	21.6324	21.3032	0.329241	452
	demc_1558	4Fe-4S dicluster domain protein tig00000000_quiver	34.965	4	22.2697	20.3345	21.3021	0.967579	453
	demc_801	leucine--tRNA ligase tig00000000_quiver	47.2325	45	21.7542	20.8486	21.3014	0.452827	454
	demc_590	NUDIX domain protein tig00000000_quiver	61.9318	10	21.4091	21.1826	21.2958	0.113221	455
	demc_1213	oligopeptide/dipeptide ABC transporter, ATP-binding , C-terminal domain protein tig00000000_quiver	69.8758	15	21.1709	21.3899	21.2804	0.109477	456
	demc_1302	heat-inducible transcription repressor HrcA tig00000000_quiver	32.7974	11	21.3295	21.2141	21.2718	0.0577331	457
	demc_1343	glutamate--tRNA ligase tig00000000_quiver	41.0678	22	21.584	20.9594	21.2717	0.312307	458
	demc_141	beta-ketoacyl-acyl-carrier-protein synthase II tig00000000_quiver	48.1043	16	20.525	21.9883	21.2566	0.731664	459
	demc_551	preprotein translocase, SecY subunit tig00000000_quiver	13.1765	9	22.4264	20.0668	21.2466	1.17976	460
	demc_1492	cof-like hydrolase family protein tig00000000_quiver	40.5904	11	21.5995	20.8815	21.2405	0.358992	461
	demc_354	pyruvate synthase subunit PorD tig00000000_quiver	62.2449	5	20.8796	21.5934	21.2365	0.356882	462
	demc_1061	conserved hypothetical protein tig00000000_quiver	76.7123	7	20.1164	22.3503	21.2333	1.11693	463
	demc_789	HEAT repeats family protein tig00000000_quiver	50	7	21.5986	20.8673	21.233	0.365678	464
	demc_1430	B12 binding domain protein tig00000000_quiver	42.9423	25	20.6394	21.8001	21.2197	0.580351	465
	demc_516	bifunctional protein GlmU tig00000000_quiver	46	14	21.3999	21.0237	21.2118	0.188082	466
	demc_648	ubiquinone/menaquinone biosynthesis methyltransferase family protein tig00000000_quiver	33.7209	9	21.8777	20.5376	21.2076	0.670044	467
	demc_1124	HD domain protein tig00000000_quiver	50.4274	20	21.6287	20.7767	21.2027	0.425996	468
	demc_663	conserved hypothetical protein tig00000000_quiver	55.0781	12	21.9657	20.42	21.1929	0.772851	469
	demc_1560	pyridine nucleotide-disulfide oxidoreductase family protein tig00000000_quiver	57.0115	24	21.8211	20.5522	21.1866	0.634424	470
	demc_809	polysulphide reductase, NrfD family protein tig00000000_quiver	9.67742	6	22.4795	19.8927	21.1861	1.29338	471
	demc_1500	peptide chain release factor 1 tig00000000_quiver	47.3239	20	21.4568	20.9052	21.181	0.275813	472
	demc_451	2-hydroxyglutaryl-CoA dehydratase, D-component family protein tig00000000_quiver	27.4336	10	20.8243	21.5323	21.1783	0.353987	473
	demc_182	4Fe-4S binding domain protein tig00000000_quiver	60.1093	11	21.8629	20.4689	21.1659	0.69697	474
	demc_1495	tyrosine recombinase XerD tig00000000_quiver	42.7152	13	20.2304	22.0798	21.1551	0.92473	475
	demc_375	2Fe-2S iron-sulfur cluster binding domain protein tig00000000_quiver	41.4062	25	21.3105	20.9989	21.1547	0.155815	476
	demc_1291	merR HTH regulatory family protein tig00000000_quiver	39.604	4	21.2956	21.0075	21.1515	0.144036	477
	demc_124	conserved hypothetical protein tig00000000_quiver	80	7	17.406	24.8933	21.1496	3.74368	478
	demc_1487	ATP:corrinoid adenosyltransferase BtuR/CobO/CobP family protein tig00000000_quiver	39.2265	8	22.3197	19.977	21.1483	1.17137	479
	demc_154	iron/manganese superoxide dismutases, C-terminal domain protein tig00000000_quiver	51.0417	13	20.5937	21.7003	21.147	0.553271	480
	demc_480	16S rRNA processing protein RimM tig00000000_quiver	44.5783	8	21.0254	21.2672	21.1463	0.120906	481
	demc_62	isoleucine--tRNA ligase tig00000000_quiver	36.6864	36	20.9151	21.3464	21.1308	0.215667	482
	demc_529	cobalamin-independent synthase, Catalytic domain protein tig00000000_quiver	54.2274	18	21.281	20.9702	21.1256	0.155434	483
	demc_501	putative CoA-substrate-specific enzyme activase domain protein tig00000000_quiver	33.2155	11	21.5751	20.673	21.1241	0.451053	484
	demc_1490	DNA mismatch repair protein MutS tig00000000_quiver	35.8974	32	21.2641	20.9736	21.1189	0.145238	485
	demc_752	cyclic nucleotide-binding domain protein tig00000000_quiver	51.8219	12	21.2094	21.0224	21.1159	0.0935122	486
	demc_1162	response regulator tig00000000_quiver	44.8889	9	21.2853	20.946	21.1157	0.16964	487
	demc_1047	tat (twin-arginine translocation) pathway signal sequence domain protein tig00000000_quiver	54.6512	17	22.1278	20.1031	21.1155	1.01239	488
	demc_427	conserved hypothetical protein tig00000000_quiver	47.5248	6	20.0765	22.1433	21.1099	1.03339	489
	demc_1292	dnaJ C terminal domain protein tig00000000_quiver	59.697	23	20.6653	21.5502	21.1077	0.442446	490
	demc_170	AMP-binding enzyme family protein tig00000000_quiver	51.9814	26	20.3587	21.85	21.1044	0.745682	491
	demc_1356	type II secretion system (T2SS), F family protein tig00000000_quiver	37.6559	14	20.254	21.9377	21.0959	0.841883	492
	demc_1300	beta-lactamase superfamily domain protein tig00000000_quiver	30.8989	5	21.4516	20.737	21.0943	0.357285	493
	demc_1508	carbamoyl-phosphate synthase, large subunit tig00000000_quiver	39.2956	45	21.3309	20.8377	21.0843	0.246599	494
	demc_995	nicotinate (nicotinamide) nucleotide adenylyltransferase tig00000000_quiver	61.2745	10	21.3467	20.8174	21.0821	0.264649	495
	demc_461	magnesium and cobalt transport protein CorA tig00000000_quiver	39.8305	17	21.5138	20.641	21.0774	0.436402	496
	demc_701	tRNA (guanine(37)-N(1))-methyltransferase tig00000000_quiver	28.2258	9	22.3888	19.7583	21.0735	1.31525	497
	demc_1006	2,3-bisphosphoglycerate-independent phosphoglycerate mutase, archaeal form family protein tig00000000_quiver	45.0382	18	21.4355	20.697	21.0663	0.369244	498
	demc_61	R3H domain protein tig00000000_quiver	54.8387	8	21.2539	20.843	21.0485	0.20549	499
	demc_531	AAA domain protein tig00000000_quiver	52.3077	29	20.8398	21.2116	21.0257	0.185886	500
	demc_884	phosphate ABC transporter, ATP-binding protein tig00000000_quiver	62.5498	14	22.1066	19.9427	21.0247	1.08195	501
	demc_1214	ABC transporter family protein tig00000000_quiver	54.3408	18	20.4533	21.5894	21.0214	0.56805	502
	demc_1327	GH3 auxin-responsive promoter family protein tig00000000_quiver	39.2265	19	20.6432	21.3874	21.0153	0.372084	503
	demc_304	thiamine biosynthesis protein ThiC tig00000000_quiver	51.2761	21	21.1717	20.8446	21.0082	0.163577	504
	demc_168	periplasmic binding family protein tig00000000_quiver	39.7196	13	21.0624	20.9501	21.0062	0.0561911	505
	demc_1448	DAK2 domain fusion YloV family protein tig00000000_quiver	59.1912	35	19.8898	22.0839	20.9869	1.09703	506
	demc_309	transcription elongation factor GreA domain protein tig00000000_quiver	62.782	16	19.3436	22.6296	20.9866	1.643	507
	demc_203	faeA-like family protein tig00000000_quiver	39.6396	6	20.18	21.7623	20.9711	0.791178	508
	demc_1556	cysteine synthase A tig00000000_quiver	65	16	20.957	20.9819	20.9695	0.012446	509
	demc_287	adenine deaminase tig00000000_quiver	47.2855	26	20.9096	21.0217	20.9657	0.0560475	510
	demc_240	N5-carboxyaminoimidazole ribonucleotide mutase tig00000000_quiver	32.4675	5	21.3136	20.6038	20.9587	0.354894	511
	demc_614	valine--tRNA ligase tig00000000_quiver	48.0682	42	20.9842	20.9288	20.9565	0.0276973	512
	demc_381	conserved hypothetical protein tig00000000_quiver	58.8785	14	20.3282	21.56	20.9441	0.6159	513
	demc_893	ornithine cyclodeaminase tig00000000_quiver	59.8746	13	20.6684	21.2179	20.9431	0.274766	514
	demc_699	16S rRNA (cytosine(1402)-N(4))-methyltransferase tig00000000_quiver	46.7049	15	20.8004	21.0825	20.9415	0.141026	515
	demc_416	IPT/TIG domain protein tig00000000_quiver	20.4276	8	20.1128	21.7674	20.9401	0.82731	516
	demc_1010	tetratricopeptide repeat family protein tig00000000_quiver	30.597	9	20.6748	21.2014	20.9381	0.263311	517
	demc_689	IPT/TIG domain protein tig00000000_quiver	11.1693	4	20.5848	21.2898	20.9373	0.352493	518
	demc_346	pyridine nucleotide-disulfide oxidoreductase family protein tig00000000_quiver	37.0143	21	21.3818	20.488	20.9349	0.446865	519
	demc_1559	imidazole glycerol phosphate synthase, glutamine amidotransferase subunit tig00000000_quiver	59.0244	15	21.79	20.0733	20.9317	0.858366	520
	demc_1455	glutamate N-acetyltransferase/amino-acid acetyltransferase tig00000000_quiver	42.4691	18	21.3751	20.4724	20.9238	0.451337	521
	demc_805	pantetheine-phosphate adenylyltransferase tig00000000_quiver	50.9434	9	20.5871	21.2402	20.9137	0.326519	522
	demc_998	class II Aldolase and Adducin N-terminal domain protein tig00000000_quiver	39.8964	5	22.224	19.5519	20.888	1.33601	523
	demc_818	his Kinase A domain protein tig00000000_quiver	36.0134	21	20.6368	21.108	20.8724	0.235611	524
	demc_244	tRNA threonylcarbamoyl adenosine modification protein, Sua5/YciO/YrdC/YwlC family tig00000000_quiver	23.0047	4	22.3783	19.3632	20.8707	1.50754	525
	demc_580	shikimate dehydrogenase tig00000000_quiver	25.8741	9	21.051	20.6876	20.8693	0.181675	526
	demc_1306	ketopantoate reductase PanE/ApbA family protein tig00000000_quiver	41.5042	16	20.7634	20.9638	20.8636	0.100185	527
	demc_189	conserved hypothetical protein tig00000000_quiver	29.902	13	20.6099	21.1077	20.8588	0.248873	528
	demc_281	5'/3'-nucleotidase SurE tig00000000_quiver	41.1321	14	21.1186	20.5898	20.8542	0.264397	529
	demc_341	GTP-binding protein HflX tig00000000_quiver	55.0868	23	20.1569	21.5383	20.8476	0.690674	530
	demc_238	phosphoribosylaminoimidazolesuccinocarboxamide synthase tig00000000_quiver	66.4474	16	21.1148	20.5687	20.8418	0.273073	531
	demc_644	ubiE/COQ5 methyltransferase family protein tig00000000_quiver	47.5	10	20.5465	21.1297	20.8381	0.291606	532
	demc_659	methionine--tRNA ligase tig00000000_quiver	58.5895	28	21.0949	20.5757	20.8353	0.259592	533
	demc_660	conserved hypothetical protein tig00000000_quiver	56.338	8	18.7917	22.8756	20.8336	2.04195	534
	demc_7	hicB family protein tig00000000_quiver	55.3719	7	20.7133	20.9275	20.8204	0.107117	535
	demc_1592	hicB family protein tig00000000_quiver	55.3719	7	20.7133	20.9275	20.8204	0.107117	536
	demc_1087	aspartyl/glutamyl-tRNA(Asn/Gln) amidotransferase, B subunit tig00000000_quiver	53.252	27	21.1396	20.4731	20.8063	0.333287	537
	demc_611	preprotein translocase, SecA subunit tig00000000_quiver	53.6765	54	20.148	21.4385	20.7932	0.645238	538
	demc_161	pyruvate ferredoxin/flavodoxin oxidoreductase family protein tig00000000_quiver	37.5635	9	20.6532	20.9	20.7766	0.123357	539
	demc_1255	DNA binding , excisionase family domain protein tig00000000_quiver	85.4015	8	20.4491	21.1004	20.7748	0.325654	540
	demc_996	obg family GTPase CgtA tig00000000_quiver	31.1321	13	21.0965	20.4519	20.7742	0.322298	541
	demc_1370	ABC transporter family protein tig00000000_quiver	60.1307	18	21.8431	19.7044	20.7737	1.06935	542
	demc_536	bifunctional phosphoglucose/phosphomannose isomerase tig00000000_quiver	42.8169	14	20.7833	20.7464	20.7648	0.0184254	543
	demc_889	sensory box protein tig00000000_quiver	22.031	13	20.7958	20.7323	20.7641	0.0317242	544
	demc_1025	transcriptional regulator, AbrB family domain protein tig00000000_quiver	41.1111	4	19.6996	21.8233	20.7615	1.06184	545
	demc_587	ATP-NAD kinase family protein tig00000000_quiver	54.9296	10	20.3225	21.1926	20.7575	0.435098	546
	demc_1421	ribonuclease PH tig00000000_quiver	35.2697	10	20.3474	21.1454	20.7464	0.39903	547
	demc_1562	imidazoleglycerol phosphate synthase, cyclase subunit tig00000000_quiver	62.0553	18	21.2321	20.2569	20.7445	0.487639	548
	demc_493	DNA primase tig00000000_quiver	42.6871	23	20.6336	20.8448	20.7392	0.105586	549
	demc_1434	malonyl CoA-acyl carrier protein transacylase tig00000000_quiver	50.9677	13	21.1304	20.3363	20.7333	0.397046	550
	demc_1440	arginine--tRNA ligase tig00000000_quiver	57.0144	26	21.3651	20.1009	20.733	0.632113	551
	demc_579	3-dehydroquinate dehydratase, type I tig00000000_quiver	60.8108	14	20.1432	21.3227	20.733	0.589747	552
	demc_639	conserved hypothetical protein tig00000000_quiver	68.3544	4	19.6369	21.8257	20.7313	1.09441	553
	demc_1564	GXGXG motif family protein tig00000000_quiver	28.5156	8	21.1644	20.2899	20.7272	0.437255	554
	demc_301	R3H domain protein tig00000000_quiver	45.3831	20	20.6401	20.8128	20.7264	0.0863538	555
	demc_632	cytidine and deoxycytidylate deaminase zinc-binding region family protein tig00000000_quiver	43.949	9	20.7935	20.6548	20.7242	0.0693439	556
	demc_778	response regulator tig00000000_quiver	24.8889	9	21.108	20.3189	20.7135	0.394557	557
	demc_661	tetrapyrrole (Corrin/Porphyrin) Methylases family protein tig00000000_quiver	48.1752	12	20.4959	20.9205	20.7082	0.212285	558
	demc_939	2-C-methyl-D-erythritol 4-phosphate cytidylyltransferase tig00000000_quiver	63.8767	15	20.9931	20.4228	20.7079	0.285124	559
	demc_436	holliday junction DNA helicase RuvB tig00000000_quiver	33.5244	14	20.0469	21.368	20.7075	0.66052	560
	demc_652	oligomerisation domain protein tig00000000_quiver	42.1053	6	21.0191	20.3944	20.7067	0.312354	561
	demc_1288	amidophosphoribosyltransferase tig00000000_quiver	45.339	23	20.7567	20.6061	20.6814	0.0753163	562
	demc_379	CO dehydrogenase/CO-methylating acetyl-CoA synthase complex, beta subunit tig00000000_quiver	42.0191	34	20.0181	21.343	20.6805	0.662467	563
	demc_1345	mannosyl-3-phosphoglycerate phosphatase tig00000000_quiver	49.7118	28	20.3889	20.9109	20.6499	0.260998	564
	demc_1053	cutA1 divalent ion tolerance family protein tig00000000_quiver	24.5614	4	20.7355	20.5625	20.649	0.0865004	565
	demc_854	conserved hypothetical protein tig00000000_quiver	85.5263	9	21.6193	19.6572	20.6382	0.981059	566
	demc_441	tyrosine--tRNA ligase tig00000000_quiver	61.3636	25	20.2133	21.0399	20.6266	0.413259	567
	demc_1580	oligopeptide/dipeptide ABC transporter, ATP-binding , C-terminal domain protein tig00000000_quiver	31.6418	10	20.7113	20.5261	20.6187	0.0925766	568
	demc_294	V-type H(+)-translocating pyrophosphatase tig00000000_quiver	18.1149	14	21.3316	19.8975	20.6146	0.717058	569
	demc_1020	repeat, TIGR02543 family domain protein tig00000000_quiver	21.5278	5	20.1342	21.0903	20.6122	0.47803	570
	demc_507	part of AAA domain protein tig00000000_quiver	48.6979	21	19.3259	21.8888	20.6074	1.28145	571
	demc_1471	formyltetrahydrofolate deformylase tig00000000_quiver	45.7746	11	20.4632	20.7203	20.5918	0.128532	572
	demc_60	membrane insertase, YidC/Oxa1 family domain protein tig00000000_quiver	17.1429	10	20.5184	20.6539	20.5862	0.0677244	573
	demc_650	tRNA threonylcarbamoyl adenosine modification protein YjeE tig00000000_quiver	39.8773	5	21.1135	20.0524	20.5829	0.53054	574
	demc_1373	conserved hypothetical protein tig00000000_quiver	51.9481	6	20.8322	20.2978	20.565	0.267184	575
	demc_173	conserved hypothetical protein tig00000000_quiver	30.1471	5	20.1057	21.0152	20.5604	0.454738	576
	demc_228	ABC transporter family protein tig00000000_quiver	43.6242	12	20.8128	20.2991	20.5559	0.256868	577
	demc_1125	sensory box protein tig00000000_quiver	37.0185	60	19.9402	21.1606	20.5504	0.610191	578
	demc_115	conserved hypothetical protein tig00000000_quiver	39.2523	6	20.9158	20.1604	20.5381	0.377693	579
	demc_955	conserved hypothetical protein tig00000000_quiver	33.3333	6	20.1299	20.9108	20.5203	0.390467	580
	demc_946	queuine tRNA-ribosyltransferase tig00000000_quiver	37.2449	19	20.8364	20.1977	20.5171	0.319369	581
	demc_1165	reductive dehalogenase family protein tig00000000_quiver	36.8421	22	21.0526	19.9656	20.5091	0.543525	582
	demc_636	ABC transporter family protein tig00000000_quiver	46.5574	14	20.9367	20.0648	20.5007	0.435947	583
	demc_1154	winged helix DNA-binding domain protein tig00000000_quiver	50.5952	9	19.7129	21.2632	20.488	0.775136	584
	demc_993	relA/SpoT family protein tig00000000_quiver	32.1429	25	21.1885	19.7578	20.4732	0.715356	585
	demc_890	alkaline phosphatase synthesis transcriptional regulatory protein SphR tig00000000_quiver	53.913	12	21.1593	19.7829	20.4711	0.688188	586
	demc_1428	glutamate 5-kinase tig00000000_quiver	42.8954	14	19.6891	21.2278	20.4585	0.769383	587
	demc_447	peptidyl-tRNA hydrolase tig00000000_quiver	73.0159	10	20.7767	20.1297	20.4532	0.323468	588
	demc_1201	feoA domain protein tig00000000_quiver	58.0247	6	18.5473	22.3559	20.4516	1.9043	589
	demc_980	D-tyrosyl-tRNA(Tyr) deacylase tig00000000_quiver	33.3333	6	21.6711	19.2252	20.4482	1.22296	590
	demc_1033	ymdB-like family protein tig00000000_quiver	33.2031	9	20.3203	20.5652	20.4427	0.122468	591
	demc_954	conserved hypothetical protein tig00000000_quiver	54.2234	21	20.7562	20.122	20.4391	0.317073	592
	demc_296	thiamine-phosphate pyrophosphorylase tig00000000_quiver	40.3409	14	20.9381	19.9365	20.4373	0.500822	593
	demc_804	ferredoxin tig00000000_quiver	85.7143	5	20.042	20.8322	20.4371	0.395105	594
	demc_965	guanylate kinase tig00000000_quiver	41.9512	7	20.4363	20.4333	20.4348	0.00147735	595
	demc_1278	conserved hypothetical protein tig00000000_quiver	39.7196	7	20.5078	20.3596	20.4337	0.0741255	596
	demc_618	carbohydrate kinase family protein tig00000000_quiver	48.2422	20	20.69	20.1699	20.43	0.260049	597
	demc_74	ribonuclease III tig00000000_quiver	40.3226	11	20.7761	20.0779	20.427	0.34908	598
	demc_1273	peptidase M16 inactive domain protein tig00000000_quiver	26.0143	12	20.4409	20.3747	20.4078	0.0331028	599
	demc_1509	carbamoyl-phosphate synthase, small subunit tig00000000_quiver	39.6648	12	20.1552	20.6417	20.3984	0.243259	600
	demc_279	NADP oxidoreductase coenzyme F420-dependent family protein tig00000000_quiver	23.5088	7	20.7364	20.0548	20.3956	0.340793	601
	demc_64	trypsin-like peptidase domain protein tig00000000_quiver	12.5461	4	20.5682	20.2052	20.3867	0.181493	602
	demc_606	AAA-like domain protein tig00000000_quiver	42.0343	31	20.5855	20.1662	20.3759	0.209654	603
	demc_185	respiratory-chain NADH dehydrogenase, 30 Kd subunit tig00000000_quiver	30.8725	5	20.8432	19.9064	20.3748	0.468378	604
	demc_411	ABC transporter family protein tig00000000_quiver	30.315	11	20.8944	19.8393	20.3669	0.527556	605
	demc_692	radical SAM superfamily protein tig00000000_quiver	39.1544	19	19.6093	21.106	20.3576	0.748323	606
	demc_1467	peptide-methionine (S)-S-oxide reductase tig00000000_quiver	26.4368	6	19.2366	21.4752	20.3559	1.11926	607
	demc_711	nurA domain protein tig00000000_quiver	49.3766	18	20.0075	20.6913	20.3494	0.341945	608
	demc_1391	acetyltransferase family protein tig00000000_quiver	37.4532	11	19.8948	20.7871	20.341	0.44617	609
	demc_953	C_GCAxxG_C_C family protein tig00000000_quiver	54.0541	8	21.0223	19.6269	20.3246	0.697699	610
	demc_366	PHP domain protein tig00000000_quiver	31.5068	5	20.3525	20.2967	20.3246	0.0279065	611
	demc_275	pantoate--beta-alanine ligase tig00000000_quiver	29.6029	11	20.5255	20.1217	20.3236	0.201908	612
	demc_720	conserved hypothetical protein tig00000000_quiver	47.9592	8	20.3807	20.2511	20.3159	0.0648057	613
	demc_419	ribonucleoside-diphosphate reductase, adenosylcobalamin-dependent tig00000000_quiver	37.0618	24	20.2597	20.3609	20.3103	0.0506018	614
	demc_1236	conserved hypothetical protein tig00000000_quiver	29.7101	6	19.8618	20.757	20.3094	0.447602	615
	demc_1137	response regulator tig00000000_quiver	34.6667	8	20.3719	20.1966	20.2842	0.0876809	616
	demc_1454	acetylglutamate kinase tig00000000_quiver	60.2941	12	20.7382	19.8137	20.2759	0.462204	617
	demc_1459	flavodoxin-like fold family protein tig00000000_quiver	27.957	5	20.3237	20.2241	20.2739	0.0498061	618
	demc_882	low molecular weight phosphotyrosine phosphatase family protein tig00000000_quiver	63.4921	6	21.3948	19.1054	20.2501	1.14468	619
	demc_1226	indole-3-glycerol phosphate synthase family protein tig00000000_quiver	57.9151	15	20.85	19.6321	20.241	0.608939	620
	demc_675	1-deoxy-D-xylulose 5-phosphate reductoisomerase tig00000000_quiver	36.87	13	20.5068	19.9749	20.2408	0.265961	621
	demc_651	tRNA threonylcarbamoyl adenosine modification protein YeaZ tig00000000_quiver	39.0351	14	19.6128	20.851	20.2319	0.619107	622
	demc_1575	bacterial regulatory, luxR family protein tig00000000_quiver	31.0345	8	19.6538	20.8074	20.2306	0.576804	623
	demc_82	sensory box protein tig00000000_quiver	35.7369	49	20.0424	20.407	20.2247	0.182334	624
	demc_1153	conserved repeat domain protein tig00000000_quiver	16.3859	7	21.7944	18.6138	20.2041	1.59031	625
	demc_1446	EDD, DegV family domain protein tig00000000_quiver	31.4286	7	19.3924	21.0086	20.2005	0.808084	626
	demc_446	DNA ligase, NAD-dependent tig00000000_quiver	46.0857	30	20.2093	20.1828	20.196	0.0132363	627
	demc_1019	conserved hypothetical protein tig00000000_quiver	46.9388	6	20.5782	19.8066	20.1924	0.385841	628
	demc_83	AMP-binding enzyme family protein tig00000000_quiver	33.0296	17	20.2609	20.0955	20.1782	0.0826853	629
	demc_174	cobyric acid synthase CobQ tig00000000_quiver	50	20	20.12	20.2266	20.1733	0.0533169	630
	demc_365	translation elongation factor P tig00000000_quiver	36.5591	7	20.434	19.9105	20.1722	0.261734	631
	demc_1498	translation elongation factor G tig00000000_quiver	52.8551	33	19.1604	21.1736	20.167	1.00663	632
	demc_600	holo-[acyl-carrier-protein] synthase tig00000000_quiver	28.5714	4	20.5571	19.7711	20.1641	0.392969	633
	demc_603	holliday junction DNA helicase RuvA tig00000000_quiver	27.3196	5	19.0852	21.2378	20.1615	1.07631	634
	demc_1338	putative rRNA maturation factor YbeY tig00000000_quiver	31.875	6	20.6021	19.7044	20.1532	0.448857	635
	demc_654	xylose isomerase domain protein TIM barrel tig00000000_quiver	34.7826	8	20.4378	19.8671	20.1525	0.285341	636
	demc_404	cyclase family protein tig00000000_quiver	22.9665	6	20.8628	19.4385	20.1507	0.712156	637
	demc_472	bacterial extracellular solute-binding, 5 Middle family protein tig00000000_quiver	22.4105	12	20.2537	20.0453	20.1495	0.104227	638
	demc_895	response regulator tig00000000_quiver	44.6154	6	19.6433	20.6396	20.1414	0.49813	639
	demc_1136	sensory box protein tig00000000_quiver	37.2659	20	19.6375	20.632	20.1348	0.497285	640
	demc_1314	DNA polymerase I tig00000000_quiver	44.186	40	19.7298	20.5335	20.1317	0.401878	641
	demc_412	periplasmic solute binding family protein tig00000000_quiver	19.3103	5	20.7417	19.502	20.1218	0.619898	642
	demc_1419	competence/damage-inducible CinA C-terminal domain protein tig00000000_quiver	41.4201	6	20.5807	19.6468	20.1138	0.46696	643
	demc_641	4-(cytidine 5'-diphospho)-2-C-methyl-D-erythritol kinase tig00000000_quiver	40.493	12	20.4012	19.8153	20.1082	0.292967	644
	demc_796	ferredoxin thioredoxin reductase catalytic beta chain family protein tig00000000_quiver	71.8563	9	18.6143	21.595	20.1047	1.49035	645
	demc_450	conserved hypothetical protein tig00000000_quiver	35.2941	10	19.6537	20.5539	20.1038	0.450126	646
	demc_1586	DNA repair protein RecN tig00000000_quiver	39.6259	22	19.8472	20.3584	20.1028	0.255584	647
	demc_1157	glutamine synthetase, beta-Grasp domain protein tig00000000_quiver	54.0918	27	18.2198	21.9591	20.0894	1.86963	648
	demc_286	hypoxanthine phosphoribosyltransferase tig00000000_quiver	40.6593	8	20.0772	20.0664	20.0718	0.00541248	649
	demc_1217	reductive dehalogenase family protein tig00000000_quiver	33.4004	15	19.9266	20.2167	20.0716	0.145024	650
	demc_349	4Fe-4S binding domain protein tig00000000_quiver	21.1982	6	20.0404	20.0839	20.0621	0.0217545	651
	demc_500	amidohydrolase family protein tig00000000_quiver	40.3023	17	19.105	21.0193	20.0621	0.957161	652
	demc_241	phosphoribosylamine--glycine ligase tig00000000_quiver	31.6216	13	20.2533	19.8642	20.0588	0.194541	653
	demc_856	conserved hypothetical protein tig00000000_quiver	70	5	18.8417	21.2402	20.041	1.19921	654
	demc_835	lemA family protein tig00000000_quiver	47.1795	11	20.4537	19.6202	20.0369	0.416758	655
	demc_658	polyprenyl synthetase family protein tig00000000_quiver	39.6285	11	20.4137	19.6497	20.0317	0.381996	656
	demc_1335	dihydroorotate dehydrogenase B (NAD(+)), catalytic subunit tig00000000_quiver	21.8868	6	20.5864	19.4447	20.0155	0.570859	657
	demc_405	universal stress family protein tig00000000_quiver	40.7666	11	20.6155	19.3908	20.0031	0.612373	658
	demc_167	periplasmic binding family protein tig00000000_quiver	33.2558	12	20.4098	19.5952	20.0025	0.407296	659
	demc_458	DNA polymerase III, subunit gamma and tau tig00000000_quiver	43.6842	21	19.4392	20.5626	20.0009	0.561735	660
	demc_1206	HTH domain protein tig00000000_quiver	37.5969	12	20.3811	19.5792	19.9802	0.400937	661
	demc_1409	glycosyl transferase 4-like family protein tig00000000_quiver	35.2941	8	20.7461	19.1438	19.945	0.801129	662
	demc_677	4-hydroxy-3-methylbut-2-en-1-yl diphosphate synthase tig00000000_quiver	47.9885	16	19.7369	20.1484	19.9427	0.205756	663
	demc_1433	3-oxoacyl-[acyl-carrier-protein] reductase tig00000000_quiver	43.3198	8	20.3315	19.543	19.9373	0.394256	664
	demc_1313	rhodanese-like domain protein tig00000000_quiver	23.6486	4	18.9346	20.9262	19.9304	0.995796	665
	demc_1386	dephospho-CoA kinase tig00000000_quiver	52.5253	10	20.3356	19.5108	19.9232	0.412365	666
	demc_945	iron-containing alcohol dehydrogenase family protein tig00000000_quiver	26.3158	12	19.7011	20.1103	19.9057	0.204624	667
	demc_402	ribulose-phosphate 3 epimerase family protein tig00000000_quiver	38.1818	8	20.0685	19.6923	19.8804	0.188086	668
	demc_706	protein-export membrane protein SecD tig00000000_quiver	15.3846	8	20.1297	19.6246	19.8771	0.252536	669
	demc_1238	DNA polymerase III, alpha subunit tig00000000_quiver	32.5641	38	20.0367	19.7141	19.8754	0.1613	670
	demc_1305	chaperone protein DnaJ tig00000000_quiver	45.4039	19	19.8017	19.9413	19.8715	0.0698056	671
	demc_1325	diguanylate cyclase domain protein tig00000000_quiver	35.6608	10	19.349	20.3783	19.8637	0.514637	672
	demc_1227	anthranilate phosphoribosyltransferase tig00000000_quiver	30.7918	10	18.6768	21.0366	19.8567	1.1799	673
	demc_514	glutamine-fructose-6-phosphate transaminase tig00000000_quiver	54.4688	25	19.5792	20.1134	19.8463	0.267117	674
	demc_1456	twitching motility family protein tig00000000_quiver	68.7151	21	18.2446	21.4329	19.8387	1.59412	675
	demc_8	conserved hypothetical protein tig00000000_quiver	56.1644	5	19.9573	19.7055	19.8314	0.125863	676
	demc_1593	conserved hypothetical protein tig00000000_quiver	56.1644	5	19.9573	19.7055	19.8314	0.125863	677
	demc_175	hydrolase, TatD family protein tig00000000_quiver	50.7576	9	20.3739	19.2838	19.8289	0.545035	678
	demc_1374	aspartyl/glutamyl-tRNA(Asn/Gln) amidotransferase, A subunit tig00000000_quiver	26.1317	11	19.8136	19.8416	19.8276	0.0139931	679
	demc_468	aminotransferase class I and II family protein tig00000000_quiver	23.4211	10	20.2414	19.4119	19.8266	0.414758	680
	demc_66	AMP-binding enzyme family protein tig00000000_quiver	39.604	17	19.6685	19.9769	19.8227	0.154205	681
	demc_1510	dihydroorotase, multifunctional complex type domain protein tig00000000_quiver	41.3551	12	20.0525	19.5877	19.8201	0.232397	682
	demc_978	conserved hypothetical protein tig00000000_quiver	32.4	8	20.3866	19.2411	19.8139	0.572756	683
	demc_1554	radical SAM superfamily protein tig00000000_quiver	34.4322	10	19.7542	19.8129	19.7835	0.0293583	684
	demc_143	conserved hypothetical protein tig00000000_quiver	27.4286	9	19.1318	20.4297	19.7807	0.648956	685
	demc_1502	nucleotidyl transferase family protein tig00000000_quiver	42.6593	12	19.5507	19.9557	19.7532	0.202491	686
	demc_1491	conserved hypothetical protein tig00000000_quiver	80.5556	4	19.6299	19.8754	19.7526	0.122745	687
	demc_969	trkA-N domain protein tig00000000_quiver	29.7357	12	19.6405	19.8592	19.7498	0.109354	688
	demc_622	corA-like Mg2+ transporter family protein tig00000000_quiver	22.1519	9	20.9372	18.5521	19.7446	1.19253	689
	demc_1453	acetylornithine aminotransferase tig00000000_quiver	44.4724	12	19.9891	19.4939	19.7415	0.247631	690
	demc_1229	anthranilate synthase component I tig00000000_quiver	48.0412	15	19.3117	20.1635	19.7376	0.425902	691
	demc_219	GTP-binding protein LepA tig00000000_quiver	46.6116	22	19.6858	19.7883	19.737	0.0512541	692
	demc_695	ribonucleoside-diphosphate reductase, adenosylcobalamin-dependent tig00000000_quiver	40.3002	31	19.6767	19.7931	19.7349	0.0582021	693
	demc_940	DNA repair protein RadA tig00000000_quiver	46.7672	19	19.837	19.6273	19.7322	0.104839	694
	demc_374	formate--tetrahydrofolate ligase family protein tig00000000_quiver	42.3786	23	19.6605	19.7918	19.7262	0.0656329	695
	demc_261	thymidylate synthase family protein tig00000000_quiver	36.4055	7	20.5617	18.8693	19.7155	0.846184	696
	demc_122	ribosome-binding factor A tig00000000_quiver	26.2712	4	18.805	20.6171	19.711	0.906085	697
	demc_372	conserved hypothetical protein tig00000000_quiver	59.4595	6	20.5503	18.855	19.7027	0.847674	698
	demc_1107	coenzyme PQQ synthesis D family protein tig00000000_quiver	33.5211	22	20.1072	19.2836	19.6954	0.411798	699
	demc_430	histone acetyltransferase, ELP3 family protein tig00000000_quiver	39.4336	17	20.1419	19.2402	19.6911	0.450863	700
	demc_602	crossover junction endodeoxyribonuclease RuvC tig00000000_quiver	43.1138	5	19.6339	19.7462	19.6901	0.0561809	701
	demc_448	putative lysine decarboxylase family protein tig00000000_quiver	33.3333	5	20.5503	18.8241	19.6872	0.863113	702
	demc_947	conserved hypothetical protein tig00000000_quiver	27.0677	7	18.8743	20.4719	19.6731	0.798823	703
	demc_512	HAD hydrolase, IA, variant 1 family protein tig00000000_quiver	28.2051	5	19.6084	19.7347	19.6716	0.0631372	704
	demc_682	C-terminal processing peptidase family protein tig00000000_quiver	21.4854	7	19.1488	20.1497	19.6492	0.500422	705
	demc_1276	tRNA threonylcarbamoyl adenosine modification protein YgjD tig00000000_quiver	35.8896	11	19.3027	19.9313	19.617	0.31428	706
	demc_214	SLBB domain protein tig00000000_quiver	40.4688	24	18.7853	20.4137	19.5995	0.814234	707
	demc_367	formyl transferase family protein tig00000000_quiver	38.9091	10	19.0922	20.0907	19.5914	0.499266	708
	demc_1569	NAD+ synthetase tig00000000_quiver	25.9717	11	19.9255	19.2542	19.5899	0.335626	709
	demc_1144	reductive dehalogenase family protein tig00000000_quiver	34.0122	15	20.7665	18.3863	19.5764	1.1901	710
	demc_157	copper-translocating P-type ATPase tig00000000_quiver	27.4155	20	19.6526	19.4835	19.568	0.0845727	711
	demc_163	indolepyruvate ferredoxin oxidoreductase, alpha subunit tig00000000_quiver	40.4682	22	19.2646	19.869	19.5668	0.302185	712
	demc_283	ABC-2 transporter family protein tig00000000_quiver	16.1111	7	19.1138	20.0198	19.5668	0.453028	713
	demc_1478	concanavalin A-like lectin/glucanases superfamily protein tig00000000_quiver	16.2698	4	19.6334	19.4684	19.5509	0.0824763	714
	demc_1411	conserved hypothetical protein tig00000000_quiver	29.7674	4	20.1078	18.9566	19.5322	0.575571	715
	demc_1161	PAS fold family protein tig00000000_quiver	38.5542	22	19.2293	19.8129	19.5211	0.291797	716
	demc_898	cobyrinic acid a,c-diamide synthase tig00000000_quiver	21.8143	11	18.9582	20.0229	19.4905	0.532345	717
	demc_1249	AIG2-like family protein tig00000000_quiver	55.6391	8	17.882	21.0397	19.4608	1.57885	718
	demc_1331	pseudouridine synthase, RluA family protein tig00000000_quiver	40.3333	12	18.9685	19.9309	19.4497	0.481239	719
	demc_1143	marR family protein tig00000000_quiver	21.3873	4	20.1989	18.6541	19.4265	0.772374	720
	demc_435	conserved hypothetical protein tig00000000_quiver	29.1209	5	19.2472	19.5532	19.4002	0.152993	721
	demc_213	4Fe-4S dicluster domain protein tig00000000_quiver	44.1624	9	18.9548	19.8291	19.392	0.437146	722
	demc_1316	formamidopyrimidine-DNA glycosylase tig00000000_quiver	35.9259	8	19.2156	19.5514	19.3835	0.167876	723
	demc_739	hypothetical protein tig00000000_quiver	41.9643	4	19.2843	19.4669	19.3756	0.0912964	724
	demc_591	hydrolyase, tartrate beta subunit/fumarate, Fe-S type domain protein tig00000000_quiver	40.7407	7	19.5904	19.1568	19.3736	0.216798	725
	demc_1524	conserved hypothetical protein tig00000000_quiver	85.8974	5	17.2806	21.4575	19.369	2.08844	726
	demc_647	methyltransferase domain protein tig00000000_quiver	33.3333	6	19.8777	18.8566	19.3671	0.51056	727
	demc_333	1-deoxy-D-xylulose-5-phosphate synthase tig00000000_quiver	29.5419	16	19.2143	19.5077	19.361	0.146685	728
	demc_172	ABC transporter family protein tig00000000_quiver	40.5797	7	18.8543	19.8549	19.3546	0.500307	729
	demc_790	aldo/keto reductase family protein tig00000000_quiver	29.321	10	18.49	20.2088	19.3494	0.859373	730
	demc_1200	ferric uptake regulator family protein tig00000000_quiver	51.773	7	18.5674	20.1274	19.3474	0.780013	731
	demc_1488	conserved hypothetical protein tig00000000_quiver	45.8498	11	19.0036	19.6846	19.3441	0.340516	732
	demc_1271	hydrogenase accessory protein HypB tig00000000_quiver	23.5023	5	19.0101	19.6777	19.3439	0.333813	733
	demc_1057	transcription factor zinc-finger family protein tig00000000_quiver	25.9843	6	18.5418	20.1006	19.3212	0.779385	734
	demc_320	alanine racemase, N-terminal domain protein tig00000000_quiver	32.7273	7	18.9391	19.6825	19.3108	0.371712	735
	demc_724	helix-turn-helix domain protein tig00000000_quiver	21.9626	5	18.3765	20.2379	19.3072	0.930716	736
	demc_1431	acyl carrier protein tig00000000_quiver	38.3721	4	18.3773	20.1952	19.2863	0.908937	737
	demc_510	DNA polymerase III, delta subunit tig00000000_quiver	34.6939	13	19.1358	19.3608	19.2483	0.112483	738
	demc_476	peptide chain release factor 2 tig00000000_quiver	12.6404	5	18.5218	19.9597	19.2408	0.71893	739
	demc_1133	dinitrogenase iron-molybdenum cofactor family protein tig00000000_quiver	29.5455	4	17.2519	21.2296	19.2408	1.98883	740
	demc_781	zinc-ribbon domain protein tig00000000_quiver	43.5294	4	19.1533	19.2568	19.2051	0.051755	741
	demc_707	protein-export membrane protein SecF tig00000000_quiver	25.2492	6	21.7059	16.6676	19.1868	2.51915	742
	demc_1097	response regulator tig00000000_quiver	22.2222	6	18.724	19.5625	19.1432	0.419218	743
	demc_1511	aspartate carbamoyltransferase tig00000000_quiver	40.1813	13	19.5717	18.688	19.1298	0.441834	744
	demc_1111	winged helix DNA-binding domain protein tig00000000_quiver	48.3221	7	18.9451	19.2924	19.1188	0.173654	745
	demc_649	thiamine-monophosphate kinase tig00000000_quiver	16.0714	5	19.1603	19.002	19.0811	0.0791447	746
	demc_101	glycosyltransferase Family 4 family protein tig00000000_quiver	30.6173	13	20.0012	18.1379	19.0696	0.93165	747
	demc_63	PDZ domain protein tig00000000_quiver	20.9549	9	19.4325	18.6971	19.0648	0.367722	748
	demc_541	tRNA pseudouridine(38-40) synthase tig00000000_quiver	39.0244	7	19.4545	18.6403	19.0474	0.407086	749
	demc_1513	description family protein tig00000000_quiver	36.4499	24	19.8536	18.1842	19.0189	0.834694	750
	demc_1013	metallo-beta-lactamase superfamily protein tig00000000_quiver	27.6265	7	19.5651	18.4296	18.9973	0.567757	751
	demc_984	conserved hypothetical protein tig00000000_quiver	20.8333	6	20.1106	17.8322	18.9714	1.13921	752
	demc_1362	conserved hypothetical protein tig00000000_quiver	16.4912	4	18.3592	19.5765	18.9678	0.608626	753
	demc_169	ABC transporter family protein tig00000000_quiver	27.7567	8	18.9047	19.0288	18.9668	0.0620461	754
	demc_1361	RNA polymerase sigma factor, sigma-70 family protein tig00000000_quiver	23.4637	5	17.9469	19.9684	18.9577	1.01071	755
	demc_1476	domain of unknown function family protein tig00000000_quiver	32.5	5	17.5808	20.3135	18.9471	1.36634	756
	demc_1184	reductive dehalogenase family protein tig00000000_quiver	28.9796	13	20.3004	17.5562	18.9283	1.3721	757
	demc_1098	sensory box protein tig00000000_quiver	53.5714	19	17.6365	20.1831	18.9098	1.27326	758
	demc_784	conserved hypothetical protein tig00000000_quiver	28.0702	7	19.6408	18.1717	18.9062	0.734553	759
	demc_581	AAA domain protein tig00000000_quiver	36.3636	6	18.1669	19.6381	18.9025	0.73561	760
	demc_1436	conserved hypothetical protein tig00000000_quiver	27.8912	5	19.2613	18.3611	18.8112	0.450053	761
	demc_319	peptide deformylase tig00000000_quiver	31.1377	5	17.7565	19.8454	18.801	1.04447	762
	demc_1270	carbamoyltransferase HypF tig00000000_quiver	37.3526	23	18.1035	19.4791	18.7913	0.687811	763
	demc_643	metallophosphoesterase tig00000000_quiver	35.1351	9	17.7835	19.7627	18.7731	0.989603	764
	demc_1130	winged helix DNA-binding domain protein tig00000000_quiver	27.4854	6	18.7577	18.7735	18.7656	0.00790167	765
	demc_1318	large conductance mechanosensitive channel protein tig00000000_quiver	18.1818	6	18.0402	19.4725	18.7563	0.716145	766
	demc_190	4Fe-4S binding domain protein tig00000000_quiver	61.0294	8	17.5614	19.9462	18.7538	1.19237	767
	demc_137	DEAD/DEAH box helicase family protein tig00000000_quiver	17.9319	13	18.9039	18.5827	18.7433	0.160625	768
	demc_1404	part of AAA domain protein tig00000000_quiver	34.292	15	17.0373	20.4457	18.7415	1.70421	769
	demc_194	PAC2 family protein tig00000000_quiver	17.5497	6	17.9871	19.4713	18.7292	0.742077	770
	demc_1228	glutamine amidotransferase of anthranilate synthase/aminodeoxychorismate synthase family protein tig00000000_quiver	18.3673	5	18.5522	18.891	18.7216	0.16941	771
	demc_517	phosphoglucosamine mutase tig00000000_quiver	20	7	18.8656	18.5765	18.721	0.144578	772
	demc_810	involved in formate dehydrogenase formation family protein tig00000000_quiver	44.6809	10	18.7119	18.7027	18.7073	0.00458926	773
	demc_1539	transcriptional regulator PadR-like family protein tig00000000_quiver	15.9341	4	17.0844	20.3087	18.6966	1.61215	774
	demc_1418	sensory box protein tig00000000_quiver	24.1117	12	18.2273	19.1575	18.6924	0.465124	775
	demc_1494	excinuclease ABC subunit C tig00000000_quiver	36.0791	22	17.5374	19.8103	18.6738	1.13643	776
	demc_260	conserved hypothetical protein tig00000000_quiver	32.906	7	18.3516	18.9957	18.6736	0.32204	777
	demc_1148	reductive dehalogenase family protein tig00000000_quiver	21.3861	11	19.9496	17.3662	18.6579	1.29168	778
	demc_1326	putative membrane protein tig00000000_quiver	15.873	8	18.3049	18.9613	18.6331	0.328175	779
	demc_982	bifunctional FolC family protein tig00000000_quiver	25.3425	10	18.3878	18.859	18.6234	0.235622	780
	demc_1466	methionine-R-sulfoxide reductase tig00000000_quiver	45.1613	6	16.923	20.3213	18.6221	1.69915	781
	demc_41	conserved hypothetical protein tig00000000_quiver	17.2881	4	19.9897	17.2335	18.6116	1.37808	782
	demc_1131	reductive dehalogenase family protein tig00000000_quiver	32.7935	13	19.5659	17.6122	18.5891	0.976865	783
	demc_431	ubiE/COQ5 methyltransferase family protein tig00000000_quiver	8.92857	4	19.0976	18.0685	18.5831	0.514549	784
	demc_866	conserved hypothetical protein tig00000000_quiver	36.8098	9	18.9063	18.2312	18.5687	0.337554	785
	demc_1579	N-terminal TM domain of oligopeptide transport permease C family protein tig00000000_quiver	11.6279	4	18.5524	18.5548	18.5536	0.00120017	786
	demc_718	conserved hypothetical protein tig00000000_quiver	19.3548	10	18.0405	19.054	18.5472	0.506747	787
	demc_1172	response regulator tig00000000_quiver	14.7826	4	18.4035	18.6425	18.523	0.11951	788
	demc_715	patatin-like phospholipase family protein tig00000000_quiver	16.3636	5	18.1064	18.84	18.4732	0.366822	789
	demc_716	recombinase family protein tig00000000_quiver	9.30657	5	19.5454	17.4009	18.4731	1.07224	790
	demc_524	metal-binding domain of MaoC dehydratase family protein tig00000000_quiver	17.8571	5	17.3724	19.5632	18.4678	1.09543	791
	demc_1109	reductive dehalogenase family protein tig00000000_quiver	10.1053	5	18.9666	17.9338	18.4502	0.516403	792
	demc_1496	conserved hypothetical protein tig00000000_quiver	39.7727	4	17.3031	19.5952	18.4492	1.14605	793
	demc_1038	2-amino-4-hydroxy-6-hydroxymethyldihydropteridine diphosphokinase tig00000000_quiver	25.1429	5	17.5801	19.2994	18.4398	0.859653	794
	demc_751	response regulator tig00000000_quiver	30.131	6	18.3317	18.4692	18.4004	0.0687319	795
	demc_27	phage major capsid protein, HK97 family tig00000000_quiver	19.202	6	18.4273	18.3676	18.3975	0.029805	796
	demc_1280	histidine phosphatase super family protein tig00000000_quiver	24.1546	4	17.6545	19.1323	18.3934	0.738912	797
	demc_1246	2'-5' RNA ligase tig00000000_quiver	53.3679	7	18.1335	18.5906	18.362	0.228522	798
	demc_152	armadillo/beta-catenin-like repeat family protein tig00000000_quiver	19.8312	10	17.1975	19.5167	18.3571	1.15957	799
	demc_393	ABC transporter family protein tig00000000_quiver	26.9091	6	19.0474	17.6645	18.3559	0.691464	800
	demc_1574	sensory box protein tig00000000_quiver	23.7592	28	17.0671	19.5743	18.3207	1.25362	801
	demc_496	exonuclease SbcCD, C subunit tig00000000_quiver	39.1153	32	16.5311	20.1044	18.3178	1.78664	802
	demc_773	response regulator tig00000000_quiver	24.2291	5	17.5415	19.0549	18.2982	0.756733	803
	demc_1055	peptidase M48 family protein tig00000000_quiver	30.9824	9	16.8285	19.766	18.2973	1.46878	804
	demc_195	PAC2 family protein tig00000000_quiver	13.1579	4	18.6918	17.8594	18.2756	0.416204	805
	demc_1012	radical SAM superfamily protein tig00000000_quiver	22.2951	15	18.3311	18.1687	18.2499	0.0812211	806
	demc_1552	ATP:corrinoid adenosyltransferase BtuR/CobO/CobP family protein tig00000000_quiver	34.6154	5	19.1631	17.315	18.239	0.92403	807
	demc_1091	reductive dehalogenase family protein tig00000000_quiver	19.8	8	17.9025	18.5064	18.2045	0.301968	808
	demc_709	cation diffusion facilitator transporter family protein tig00000000_quiver	16.7203	4	17.9524	18.4254	18.1889	0.236496	809
	demc_310	CBS domain protein tig00000000_quiver	34.8285	11	17.2661	19.0939	18.18	0.913886	810
	demc_788	lysine-2,3-aminomutase tig00000000_quiver	23.9726	14	18.8002	17.5573	18.1788	0.621458	811
	demc_1537	ABC transporter family protein tig00000000_quiver	16.5992	9	18.4144	17.8841	18.1493	0.265145	812
	demc_1547	conserved hypothetical protein tig00000000_quiver	50.6173	8	20.0885	16.1752	18.1318	1.95665	813
	demc_289	phosphoribosyl transferase domain protein tig00000000_quiver	23.7705	6	17.5605	18.5901	18.0753	0.514793	814
	demc_708	histone deacetylase domain protein tig00000000_quiver	11.1437	4	17.5956	18.5387	18.0672	0.471584	815
	demc_599	respiratory-chain NADH dehydrogenase 24 Kd subunit tig00000000_quiver	28.5714	5	17.8229	18.2571	18.04	0.217116	816
	demc_1114	ABC transporter family protein tig00000000_quiver	20.0617	12	18.0737	17.9983	18.036	0.0376961	817
	demc_629	AAA domain protein tig00000000_quiver	27.668	5	15.9347	20.0441	17.9894	2.05473	818
	demc_1224	phospho-2-dehydro-3-deoxyheptonate aldolase tig00000000_quiver	25.8824	7	18.3948	17.5796	17.9872	0.407637	819
	demc_1423	merR regulatory family protein tig00000000_quiver	22.6562	6	17.9362	18.0162	17.9762	0.0399992	820
	demc_1089	S-adenosyl-l-methionine hydroxide adenosyltransferase family protein tig00000000_quiver	13.4752	4	18.5555	17.3043	17.9299	0.62559	821
	demc_48	short C-terminal domain protein tig00000000_quiver	25.7669	4	18.4422	17.303	17.8726	0.569611	822
	demc_1536	ABC transporter family protein tig00000000_quiver	10.6918	6	18.0882	17.4672	17.7777	0.310519	823
	demc_100	acetyltransferase domain protein tig00000000_quiver	21.2766	6	18.4141	17.0728	17.7435	0.670664	824
	demc_1551	carbon-nitrogen hydrolase family protein tig00000000_quiver	23.0769	6	17.7713	17.6996	17.7354	0.035839	825
	demc_1321	tRNA-i(6)A37 thiotransferase enzyme MiaB tig00000000_quiver	19.6172	9	18.6408	16.8021	17.7214	0.919378	826
	demc_1452	conserved hypothetical protein tig00000000_quiver	23.6486	5	18.3602	16.9529	17.6566	0.703667	827
	demc_229	DNA ligase D, 3'-phosphoesterase domain tig00000000_quiver	23.3696	5	15.9311	19.3024	17.6167	1.68562	828
	demc_620	metallo-beta-lactamase superfamily protein tig00000000_quiver	17.4419	4	18.4789	16.7509	17.6149	0.864006	829
	demc_787	serpin family protein tig00000000_quiver	17.8404	6	18.0247	17.1561	17.5904	0.434321	830
	demc_869	recombinase zinc beta ribbon domain protein tig00000000_quiver	12.1857	8	17.2379	17.927	17.5824	0.344583	831
	demc_521	non-SMC mitotic condensation complex subunit 1 family protein tig00000000_quiver	14.2405	4	17.11	18.0187	17.5643	0.45438	832
	demc_373	conserved hypothetical protein tig00000000_quiver	30.0518	4	17.9087	17.2092	17.559	0.349722	833
	demc_414	D-ala D-ala ligase family protein tig00000000_quiver	8.28402	4	16.8296	18.2036	17.5166	0.686982	834
	demc_526	ABC-2 transporter family protein tig00000000_quiver	12.0548	4	16.38	18.6482	17.5141	1.1341	835
	demc_951	DNA polymerase III, delta subunit tig00000000_quiver	26.0234	8	17.7262	17.2827	17.5045	0.221741	836
	demc_1381	conserved hypothetical protein tig00000000_quiver	17.2638	4	17.9929	17.0039	17.4984	0.494501	837
	demc_725	putative glycerol kinase tig00000000_quiver	22.5914	7	16.1786	18.7736	17.4761	1.29749	838
	demc_282	tRNA ribosyltransferase-isomerase tig00000000_quiver	29.3605	8	17.293	17.6564	17.4747	0.181678	839
	demc_1167	flagellin N-methylase family protein tig00000000_quiver	16.5746	4	16.0601	18.867	17.4635	1.40347	840
	demc_267	ABC transporter family protein tig00000000_quiver	20.1613	6	16.002	18.9203	17.4611	1.45915	841
	demc_390	aminotransferase class I and II family protein tig00000000_quiver	17.1196	7	17.9315	16.9195	17.4255	0.505992	842
	demc_220	hemN C-terminal domain protein tig00000000_quiver	7.67196	4	17.3009	17.5172	17.409	0.108143	843
	demc_1035	recX family protein tig00000000_quiver	21.9626	6	15.9062	18.705	17.3056	1.3994	844
	demc_212	FAD binding domain protein tig00000000_quiver	20.8243	9	17.0259	17.5764	17.3011	0.275237	845
	demc_800	flavo, HI0933 family protein tig00000000_quiver	22.7586	8	17.2554	17.3185	17.287	0.0315981	846
	demc_53	recombinase zinc beta ribbon domain protein tig00000000_quiver	12.4096	7	17.0055	17.4869	17.2462	0.240724	847
	demc_918	E3 Ubiquitin ligase family protein tig00000000_quiver	15.4378	7	16.857	17.6215	17.2393	0.382258	848
	demc_140	single-stranded-DNA-specific exonuclease RecJ tig00000000_quiver	19.9647	9	16.7207	17.7471	17.2339	0.513184	849
	demc_6	recombinase zinc beta ribbon domain protein tig00000000_quiver	12.4096	7	16.9566	17.4381	17.1974	0.240724	850
	demc_1485	non-canonical purine NTP pyrophosphatase, RdgB/HAM1 family tig00000000_quiver	25.1256	4	16.2991	18.0767	17.1879	0.88876	851
	demc_990	NADH(P)-binding family protein tig00000000_quiver	18.863	6	16.0299	18.2754	17.1526	1.12273	852
	demc_726	helix-turn-helix family protein tig00000000_quiver	22.7027	10	16.8358	17.4032	17.1195	0.283726	853
	demc_750	sensory box protein tig00000000_quiver	21.4815	10	14.9607	19.2135	17.0871	2.1264	854
	demc_1177	sensory box protein tig00000000_quiver	22.0159	8	15.0374	19.1252	17.0813	2.04392	855
	demc_303	16S rRNA (guanine(527)-N(7))-methyltransferase GidB tig00000000_quiver	18.2979	4	17.1638	16.9845	17.0741	0.0896063	856
	demc_1174	reductive dehalogenase family protein tig00000000_quiver	8.07087	4	17.6397	16.4979	17.0688	0.570903	857
	demc_315	dienelactone hydrolase tig00000000_quiver	30.5936	5	16.8249	17.3119	17.0684	0.243509	858
	demc_997	chromosomal replication initiator protein DnaA tig00000000_quiver	29.0541	11	15.3182	18.7999	17.0591	1.74086	859
	demc_221	ABC transporter family protein tig00000000_quiver	20.7627	4	16.7958	17.2835	17.0396	0.243844	860
	demc_406	conserved hypothetical protein tig00000000_quiver	15.7205	5	17.7347	16.3226	17.0286	0.706075	861
	demc_899	sensory box protein tig00000000_quiver	5.36723	7	17.1993	16.8561	17.0277	0.171608	862
	demc_1076	respiratory-chain NADH dehydrogenase, 30 Kd subunit tig00000000_quiver	15.5894	6	17.986	16.0225	17.0042	0.981765	863
	demc_1202	ferrous iron transport protein B tig00000000_quiver	8.85417	4	17.3337	16.4747	16.9042	0.42947	864
	demc_1014	trkA-N domain protein tig00000000_quiver	13.2275	5	17.7518	15.9841	16.8679	0.883863	865
	demc_637	poly A polymerase head domain protein tig00000000_quiver	27.7512	9	16.9001	16.8149	16.8575	0.0425941	866
	demc_1414	GTP-binding protein TypA/BipA tig00000000_quiver	24.3021	13	15.7167	17.8281	16.7724	1.05572	867
	demc_696	transcriptional regulator NrdR tig00000000_quiver	27.4286	5	15.8009	17.6529	16.7269	0.926028	868
	demc_418	sensory box protein tig00000000_quiver	4.06699	5	15.8671	17.4519	16.6595	0.792393	869
	demc_813	helicase conserved C-terminal domain protein tig00000000_quiver	6.77362	4	16.8998	16.2707	16.5852	0.314573	870
	demc_1550	glycosyl transferase 2 family protein tig00000000_quiver	13.7787	5	17.1747	15.9757	16.5752	0.599495	871
	demc_786	heme ABC exporter, ATP-binding protein CcmA tig00000000_quiver	17.9487	11	15.1857	17.7871	16.4864	1.3007	872
	demc_783	flavo, HI0933 family protein tig00000000_quiver	18.0203	7	16.3519	16.6122	16.482	0.13013	873
	demc_1392	AAA domain protein tig00000000_quiver	18.5185	4	14.4763	18.4646	16.4704	1.99415	874
	demc_1515	DNA mismatch repair MutL family protein tig00000000_quiver	28.4452	13	14.4079	18.3867	16.3973	1.98941	875
	demc_1119	sensory box protein tig00000000_quiver	5.04695	6	16.3132	16.356	16.3346	0.021423	876
	demc_126	glycosyltransferase Family 4 family protein tig00000000_quiver	21.9895	7	14.8331	17.8284	16.3307	1.49761	877
	demc_321	HAD phosphoserine phosphatase-like hydrolase, IB family protein tig00000000_quiver	18.0952	4	14.6572	17.9681	16.3126	1.65545	878
	demc_1429	transcription-repair coupling factor tig00000000_quiver	13.0662	12	16.2583	16.2757	16.267	0.00870617	879
	demc_777	sensory box protein tig00000000_quiver	8.92019	4	16.0309	16.3082	16.1696	0.138623	880
	demc_1475	alpha/beta hydrolase family protein tig00000000_quiver	14.2857	5	14.8693	16.8425	15.8559	0.986588	881
	demc_705	conserved hypothetical protein tig00000000_quiver	15.261	7	13.6317	17.7973	15.7145	2.08282	882
	demc_1340	4Fe-4S single cluster domain protein tig00000000_quiver	15.2104	4	16.4644	14.9432	15.7038	0.76061	883
	demc_703	primosomal protein N' tig00000000_quiver	11.1656	9	14.4816	16.787	15.6343	1.15273	884
	demc_5	B12 binding domain protein tig00000000_quiver	9.57179	4	15.0357	15.7916	15.4136	0.377923	885
	demc_51	B12 binding domain protein tig00000000_quiver	9.57179	4	15.0357	15.7916	15.4136	0.377923	886
	demc_1442	ATP-dependent DNA helicase RecG tig00000000_quiver	7.57946	4	14.664	15.9377	15.3009	0.63685	887
	demc_827	conserved hypothetical protein tig00000000_quiver	1.86916	4	17.1686	13.2963	15.2324	1.93617	888
	demc_164	AMP-binding enzyme family protein tig00000000_quiver	8.25397	6	12.982	16.9484	14.9652	1.98321	889
	demc_917	endonuclease/Exonuclease/phosphatase family protein tig00000000_quiver	7.82473	4	15.782	10.9919	13.3869	2.39505	890

## Sheet: BAV1
	BAV1 (n=2, biological replicates)
					Normalized MS1 intensities (log2)
	Accession	Description	Coverage (%)	Distinct peptides	BioRep1	BioRep2	Average	Std. Error of Mean	Abundance ranks
	embl-cds:ABQ17814	chaperonin Cpn10 OS=Dehalococcoides mccartyi (strain ATCC BAA-2100 / JCM 16839 / KCTC 5957 / BAV1) GN=DehaBAV1_1235 SV=1 UP=UP000002607:Chromosome	95.9184	28	29.182	28.9686	29.0753	0.106718	1
	embl-cds:ABQ17815	chaperonin GroEL OS=Dehalococcoides mccartyi (strain ATCC BAA-2100 / JCM 16839 / KCTC 5957 / BAV1) GN=DehaBAV1_1236 SV=1 UP=UP000002607:Chromosome	99.8138	109	29.0319	29.0553	29.0436	0.0116545	2
	embl-cds:ABQ17470	translation elongation factor 1A (EF-1A/EF-Tu) OS=Dehalococcoides mccartyi (strain ATCC BAA-2100 / JCM 16839 / KCTC 5957 / BAV1) GN=DehaBAV1_0888 SV=1 UP=UP000002607:Chromosome	85.25	45	26.819	27.1755	26.9972	0.178245	3
	embl-cds:ABQ16984	degV family protein OS=Dehalococcoides mccartyi (strain ATCC BAA-2100 / JCM 16839 / KCTC 5957 / BAV1) GN=DehaBAV1_0399 SV=1 UP=UP000002607:Chromosome	88.5305	27	27.3403	26.614	26.9772	0.363129	4
	embl-cds:ABQ17429	reductive dehalogenase OS=Dehalococcoides mccartyi (strain ATCC BAA-2100 / JCM 16839 / KCTC 5957 / BAV1) GN=DehaBAV1_0847 SV=1 UP=UP000002607:Chromosome	64.7287	42	26.7534	26.9376	26.8455	0.0921295	5
	embl-cds:ABQ17463	LSU ribosomal protein L12P OS=Dehalococcoides mccartyi (strain ATCC BAA-2100 / JCM 16839 / KCTC 5957 / BAV1) GN=DehaBAV1_0881 SV=1 UP=UP000002607:Chromosome	71.5447	20	26.2213	27.36	26.7906	0.569343	6
	embl-cds:ABQ17793	hypothetical protein OS=Dehalococcoides mccartyi (strain ATCC BAA-2100 / JCM 16839 / KCTC 5957 / BAV1) GN=DehaBAV1_1214 SV=1 UP=UP000002607:Chromosome	31.1284	25	27.132	26.1282	26.6301	0.50193	7
	embl-cds:ABQ17523	extracellular solute-binding protein, family 5 OS=Dehalococcoides mccartyi (strain ATCC BAA-2100 / JCM 16839 / KCTC 5957 / BAV1) GN=DehaBAV1_0943 SV=1 UP=UP000002607:Chromosome	53.2258	36	26.9297	26.1964	26.5631	0.366663	8
	contaminant_gi|136429|sp|P00761|TRYP_PIG	Trypsin precursor	28.5714	6	28.007	24.8805	26.4437	1.56328	9
	embl-cds:ABQ17787	chaperone protein DnaK OS=Dehalococcoides mccartyi (strain ATCC BAA-2100 / JCM 16839 / KCTC 5957 / BAV1) GN=DehaBAV1_1208 SV=1 UP=UP000002607:Chromosome	75.9434	87	26.2893	26.5246	26.407	0.117641	10
	embl-cds:ABQ17499	pyridoxal-phosphate dependent TrpB-like enzyme OS=Dehalococcoides mccartyi (strain ATCC BAA-2100 / JCM 16839 / KCTC 5957 / BAV1) GN=DehaBAV1_0917 SV=1 UP=UP000002607:Chromosome	59.6916	38	26.1075	26.1966	26.1521	0.0445479	11
	embl-cds:ABQ16858	hypothetical protein OS=Dehalococcoides mccartyi (strain ATCC BAA-2100 / JCM 16839 / KCTC 5957 / BAV1) GN=DehaBAV1_0270 SV=1 UP=UP000002607:Chromosome	71.5686	17	25.9278	26.2619	26.0948	0.167071	12
	embl-cds:ABQ17771	nicotinate-nucleotide pyrophosphorylase (carboxylating) OS=Dehalococcoides mccartyi (strain ATCC BAA-2100 / JCM 16839 / KCTC 5957 / BAV1) GN=DehaBAV1_1192 SV=1 UP=UP000002607:Chromosome	63.2867	27	26.3912	25.7964	26.0938	0.297394	13
	embl-cds:ABQ17334	ketol-acid reductoisomerase OS=Dehalococcoides mccartyi (strain ATCC BAA-2100 / JCM 16839 / KCTC 5957 / BAV1) GN=DehaBAV1_0750 SV=1 UP=UP000002607:Chromosome	74.3976	38	26.0403	26.1412	26.0908	0.0504511	14
	embl-cds:ABQ17452	Myo-inositol-1-phosphate synthase OS=Dehalococcoides mccartyi (strain ATCC BAA-2100 / JCM 16839 / KCTC 5957 / BAV1) GN=DehaBAV1_0870 SV=1 UP=UP000002607:Chromosome	69.7297	34	25.8577	26.0414	25.9495	0.0918641	15
	embl-cds:ABQ17266	hypothetical protein OS=Dehalococcoides mccartyi (strain ATCC BAA-2100 / JCM 16839 / KCTC 5957 / BAV1) GN=DehaBAV1_0682 SV=1 UP=UP000002607:Chromosome	86.7141	133	25.881	26.0121	25.9466	0.0655262	16
	embl-cds:ABQ17267	hypothetical protein OS=Dehalococcoides mccartyi (strain ATCC BAA-2100 / JCM 16839 / KCTC 5957 / BAV1) GN=DehaBAV1_0683 SV=1 UP=UP000002607:Chromosome	82.6923	61	25.8167	26.06	25.9384	0.121652	17
	embl-cds:ABQ17030	phospho-2-dehydro-3-deoxyheptonate aldolase OS=Dehalococcoides mccartyi (strain ATCC BAA-2100 / JCM 16839 / KCTC 5957 / BAV1) GN=DehaBAV1_0445 SV=1 UP=UP000002607:Chromosome	76.9231	43	25.6125	26.2586	25.9355	0.323068	18
	embl-cds:ABQ17477	hypothetical protein OS=Dehalococcoides mccartyi (strain ATCC BAA-2100 / JCM 16839 / KCTC 5957 / BAV1) GN=DehaBAV1_0895 SV=1 UP=UP000002607:Chromosome	84.8148	48	25.7259	26.1376	25.9317	0.205885	19
	embl-cds:ABQ17121	ATP synthase F1 subcomplex alpha subunit OS=Dehalococcoides mccartyi (strain ATCC BAA-2100 / JCM 16839 / KCTC 5957 / BAV1) GN=DehaBAV1_0536 SV=1 UP=UP000002607:Chromosome	55.2684	47	26.0294	25.7968	25.9131	0.116285	20
	embl-cds:ABQ17073	methionine adenosyltransferase OS=Dehalococcoides mccartyi (strain ATCC BAA-2100 / JCM 16839 / KCTC 5957 / BAV1) GN=DehaBAV1_0488 SV=1 UP=UP000002607:Chromosome	70.936	38	25.8892	25.7354	25.8123	0.0768869	21
	embl-cds:ABQ17064	DNA-directed RNA polymerase subunit alpha OS=Dehalococcoides mccartyi (strain ATCC BAA-2100 / JCM 16839 / KCTC 5957 / BAV1) GN=DehaBAV1_0479 SV=1 UP=UP000002607:Chromosome	83.9394	42	25.6564	25.8457	25.7511	0.0946501	22
	embl-cds:ABQ17466	LSU ribosomal protein L11P OS=Dehalococcoides mccartyi (strain ATCC BAA-2100 / JCM 16839 / KCTC 5957 / BAV1) GN=DehaBAV1_0884 SV=1 UP=UP000002607:Chromosome	88.5714	17	26.0363	25.3967	25.7165	0.319812	23
	embl-cds:ABQ17042	SSU ribosomal protein S3P OS=Dehalococcoides mccartyi (strain ATCC BAA-2100 / JCM 16839 / KCTC 5957 / BAV1) GN=DehaBAV1_0457 SV=1 UP=UP000002607:Chromosome	82.3741	43	25.8486	25.3093	25.579	0.269656	24
	embl-cds:ABQ17616	DNA polymerase III, beta subunit OS=Dehalococcoides mccartyi (strain ATCC BAA-2100 / JCM 16839 / KCTC 5957 / BAV1) GN=DehaBAV1_1036 SV=1 UP=UP000002607:Chromosome	71.164	35	25.7038	25.3002	25.502	0.201809	25
	embl-cds:ABQ17149	Tubulin/FtsZ, GTPase OS=Dehalococcoides mccartyi (strain ATCC BAA-2100 / JCM 16839 / KCTC 5957 / BAV1) GN=DehaBAV1_0564 SV=1 UP=UP000002607:Chromosome	82.1429	46	25.4585	25.4688	25.4636	0.00513495	26
	embl-cds:ABQ16756	formate dehydrogenase alpha subunit OS=Dehalococcoides mccartyi (strain ATCC BAA-2100 / JCM 16839 / KCTC 5957 / BAV1) GN=DehaBAV1_0165 SV=1 UP=UP000002607:Chromosome	55.9919	62	24.8422	26.0628	25.4525	0.610303	27
	embl-cds:ABQ17123	ATP synthase F1 subcomplex beta subunit OS=Dehalococcoides mccartyi (strain ATCC BAA-2100 / JCM 16839 / KCTC 5957 / BAV1) GN=DehaBAV1_0538 SV=1 UP=UP000002607:Chromosome	72.4138	35	25.0295	25.8027	25.4161	0.386575	28
	embl-cds:ABQ17350	SPFH domain, Band 7 family protein OS=Dehalococcoides mccartyi (strain ATCC BAA-2100 / JCM 16839 / KCTC 5957 / BAV1) GN=DehaBAV1_0767 SV=1 UP=UP000002607:Chromosome	57.6779	23	25.4335	25.3168	25.3751	0.0583238	29
	embl-cds:ABQ17173	F420-non-reducing hydrogenase subunit A OS=Dehalococcoides mccartyi (strain ATCC BAA-2100 / JCM 16839 / KCTC 5957 / BAV1) GN=DehaBAV1_0588 SV=1 UP=UP000002607:Chromosome	64.0919	50	25.9566	24.7698	25.3632	0.593398	30
	embl-cds:ABQ17614	fructose-bisphosphate aldolase OS=Dehalococcoides mccartyi (strain ATCC BAA-2100 / JCM 16839 / KCTC 5957 / BAV1) GN=DehaBAV1_1034 SV=1 UP=UP000002607:Chromosome	74.2466	33	25.5633	25.1523	25.3578	0.205527	31
	embl-cds:ABQ16943	translation elongation factor Ts (EF-Ts) OS=Dehalococcoides mccartyi (strain ATCC BAA-2100 / JCM 16839 / KCTC 5957 / BAV1) GN=DehaBAV1_0358 SV=1 UP=UP000002607:Chromosome	62.2754	16	25.0612	25.6222	25.3417	0.280491	32
	embl-cds:ABQ17532	L-glutamine synthetase OS=Dehalococcoides mccartyi (strain ATCC BAA-2100 / JCM 16839 / KCTC 5957 / BAV1) GN=DehaBAV1_0952 SV=1 UP=UP000002607:Chromosome	64.7856	35	25.7382	24.9429	25.3405	0.397664	33
	embl-cds:ABQ17241	pyruvate/ketoisovalerate oxidoreductase, gamma subunit OS=Dehalococcoides mccartyi (strain ATCC BAA-2100 / JCM 16839 / KCTC 5957 / BAV1) GN=DehaBAV1_0656 SV=1 UP=UP000002607:Chromosome	53.6842	20	25.3399	25.3022	25.3211	0.0188642	34
	embl-cds:ABQ17041	LSU ribosomal protein L22P OS=Dehalococcoides mccartyi (strain ATCC BAA-2100 / JCM 16839 / KCTC 5957 / BAV1) GN=DehaBAV1_0456 SV=1 UP=UP000002607:Chromosome	78.8991	11	25.4509	25.0043	25.2276	0.223298	35
	embl-cds:ABQ16844	formate dehydrogenase beta subunit OS=Dehalococcoides mccartyi (strain ATCC BAA-2100 / JCM 16839 / KCTC 5957 / BAV1) GN=DehaBAV1_0256 SV=1 UP=UP000002607:Chromosome	86.8914	27	25.0457	25.407	25.2264	0.180645	36
	embl-cds:ABQ16846	nickel-dependent hydrogenase, large subunit OS=Dehalococcoides mccartyi (strain ATCC BAA-2100 / JCM 16839 / KCTC 5957 / BAV1) GN=DehaBAV1_0258 SV=1 UP=UP000002607:Chromosome	77.5665	44	25.3917	25.005	25.1983	0.193388	37
	embl-cds:ABQ16944	SSU ribosomal protein S2P OS=Dehalococcoides mccartyi (strain ATCC BAA-2100 / JCM 16839 / KCTC 5957 / BAV1) GN=DehaBAV1_0359 SV=1 UP=UP000002607:Chromosome	86.1224	39	24.8733	25.483	25.1782	0.304847	38
	embl-cds:ABQ16903	LSU ribosomal protein L19P OS=Dehalococcoides mccartyi (strain ATCC BAA-2100 / JCM 16839 / KCTC 5957 / BAV1) GN=DehaBAV1_0317 SV=1 UP=UP000002607:Chromosome	74.8092	17	24.9236	25.4263	25.175	0.25139	39
	embl-cds:ABQ17180	Radical SAM domain protein OS=Dehalococcoides mccartyi (strain ATCC BAA-2100 / JCM 16839 / KCTC 5957 / BAV1) GN=DehaBAV1_0595 SV=1 UP=UP000002607:Chromosome	67.8715	25	25.2388	25.0994	25.1691	0.0697052	40
	embl-cds:ABQ17033	SSU ribosomal protein S7P OS=Dehalococcoides mccartyi (strain ATCC BAA-2100 / JCM 16839 / KCTC 5957 / BAV1) GN=DehaBAV1_0448 SV=1 UP=UP000002607:Chromosome	66.0256	15	25.7725	24.5455	25.159	0.613469	41
	embl-cds:ABQ17911	LemA family protein OS=Dehalococcoides mccartyi (strain ATCC BAA-2100 / JCM 16839 / KCTC 5957 / BAV1) GN=DehaBAV1_1334 SV=1 UP=UP000002607:Chromosome	65.9574	15	25.4366	24.8657	25.1511	0.285429	42
	embl-cds:ABQ17067	LSU ribosomal protein L13P OS=Dehalococcoides mccartyi (strain ATCC BAA-2100 / JCM 16839 / KCTC 5957 / BAV1) GN=DehaBAV1_0482 SV=1 UP=UP000002607:Chromosome	93.007	22	25.0087	25.2905	25.1496	0.140937	43
	embl-cds:ABQ17061	SSU ribosomal protein S13P OS=Dehalococcoides mccartyi (strain ATCC BAA-2100 / JCM 16839 / KCTC 5957 / BAV1) GN=DehaBAV1_0476 SV=1 UP=UP000002607:Chromosome	68.9922	25	25.6946	24.5677	25.1312	0.563435	44
	embl-cds:ABQ17063	SSU ribosomal protein S4P OS=Dehalococcoides mccartyi (strain ATCC BAA-2100 / JCM 16839 / KCTC 5957 / BAV1) GN=DehaBAV1_0478 SV=1 UP=UP000002607:Chromosome	66.4975	24	24.7969	25.438	25.1175	0.320581	45
	embl-cds:ABQ17172	F420-non-reducing hydrogenase subunit G OS=Dehalococcoides mccartyi (strain ATCC BAA-2100 / JCM 16839 / KCTC 5957 / BAV1) GN=DehaBAV1_0587 SV=1 UP=UP000002607:Chromosome	59.6154	30	25.2241	24.8959	25.06	0.164116	46
	embl-cds:ABQ17074	adenosylhomocysteinase OS=Dehalococcoides mccartyi (strain ATCC BAA-2100 / JCM 16839 / KCTC 5957 / BAV1) GN=DehaBAV1_0489 SV=1 UP=UP000002607:Chromosome	66.2679	42	24.9054	25.1815	25.0435	0.138087	47
	embl-cds:ABQ17029	3-dehydroquinate synthase OS=Dehalococcoides mccartyi (strain ATCC BAA-2100 / JCM 16839 / KCTC 5957 / BAV1) GN=DehaBAV1_0444 SV=1 UP=UP000002607:Chromosome	70.7521	26	24.5668	25.505	25.0359	0.469083	48
	embl-cds:ABQ17159	D-3-phosphoglycerate dehydrogenase OS=Dehalococcoides mccartyi (strain ATCC BAA-2100 / JCM 16839 / KCTC 5957 / BAV1) GN=DehaBAV1_0574 SV=1 UP=UP000002607:Chromosome	67.3004	46	25.1118	24.9562	25.034	0.0778044	49
	embl-cds:ABQ17507	SSU ribosomal protein S18P OS=Dehalococcoides mccartyi (strain ATCC BAA-2100 / JCM 16839 / KCTC 5957 / BAV1) GN=DehaBAV1_0927 SV=1 UP=UP000002607:Chromosome	82.3129	24	24.7458	25.2084	24.9771	0.23134	50
	embl-cds:ABQ17053	SSU ribosomal protein S5P OS=Dehalococcoides mccartyi (strain ATCC BAA-2100 / JCM 16839 / KCTC 5957 / BAV1) GN=DehaBAV1_0468 SV=1 UP=UP000002607:Chromosome	76.1628	18	25.2861	24.6328	24.9595	0.326626	51
	embl-cds:ABQ17150	glyceraldehyde-3-phosphate dehydrogenase OS=Dehalococcoides mccartyi (strain ATCC BAA-2100 / JCM 16839 / KCTC 5957 / BAV1) GN=DehaBAV1_0565 SV=1 UP=UP000002607:Chromosome	74.9254	32	24.8411	25.0697	24.9554	0.114318	52
	embl-cds:ABQ17788	GrpE protein OS=Dehalococcoides mccartyi (strain ATCC BAA-2100 / JCM 16839 / KCTC 5957 / BAV1) GN=DehaBAV1_1209 SV=1 UP=UP000002607:Chromosome	87.1658	24	24.9051	24.8998	24.9024	0.00265636	53
	embl-cds:ABQ17032	SSU ribosomal protein S12P OS=Dehalococcoides mccartyi (strain ATCC BAA-2100 / JCM 16839 / KCTC 5957 / BAV1) GN=DehaBAV1_0447 SV=1 UP=UP000002607:Chromosome	47.9167	13	24.853	24.935	24.894	0.0409671	54
	embl-cds:ABQ17509	SSU ribosomal protein S6P OS=Dehalococcoides mccartyi (strain ATCC BAA-2100 / JCM 16839 / KCTC 5957 / BAV1) GN=DehaBAV1_0929 SV=1 UP=UP000002607:Chromosome	81.6514	15	24.7025	25.0511	24.8768	0.174316	55
	embl-cds:ABQ17465	LSU ribosomal protein L1P OS=Dehalococcoides mccartyi (strain ATCC BAA-2100 / JCM 16839 / KCTC 5957 / BAV1) GN=DehaBAV1_0883 SV=1 UP=UP000002607:Chromosome	59.0717	27	24.8887	24.7972	24.8429	0.0457884	56
	embl-cds:ABQ17512	hypothetical protein OS=Dehalococcoides mccartyi (strain ATCC BAA-2100 / JCM 16839 / KCTC 5957 / BAV1) GN=DehaBAV1_0932 SV=1 UP=UP000002607:Chromosome	84.127	55	25.5173	24.1429	24.8301	0.687206	57
	embl-cds:ABQ16835	4Fe-4S ferredoxin, iron-sulfur binding domain protein OS=Dehalococcoides mccartyi (strain ATCC BAA-2100 / JCM 16839 / KCTC 5957 / BAV1) GN=DehaBAV1_0247 SV=1 UP=UP000002607:Chromosome	77.3333	62	24.9258	24.7099	24.8178	0.107954	58
	embl-cds:ABQ17211	Nicotinate-nucleotide--dimethylbenzimidazole phosphoribosyltransferase OS=Dehalococcoides mccartyi (strain ATCC BAA-2100 / JCM 16839 / KCTC 5957 / BAV1) GN=DehaBAV1_0626 SV=1 UP=UP000002607:Chromosome	87.7841	32	24.2724	25.3551	24.8138	0.541359	59
	embl-cds:ABQ16908	cell division protein FtsZ OS=Dehalococcoides mccartyi (strain ATCC BAA-2100 / JCM 16839 / KCTC 5957 / BAV1) GN=DehaBAV1_0322 SV=1 UP=UP000002607:Chromosome	78.9894	38	24.6342	24.9762	24.8052	0.171038	60
	embl-cds:ABQ17051	LSU ribosomal protein L6P OS=Dehalococcoides mccartyi (strain ATCC BAA-2100 / JCM 16839 / KCTC 5957 / BAV1) GN=DehaBAV1_0466 SV=1 UP=UP000002607:Chromosome	76.9231	20	24.9952	24.6143	24.8048	0.190458	61
	embl-cds:ABQ17012	isocitrate dehydrogenase (NADP) OS=Dehalococcoides mccartyi (strain ATCC BAA-2100 / JCM 16839 / KCTC 5957 / BAV1) GN=DehaBAV1_0427 SV=1 UP=UP000002607:Chromosome	66.2953	37	24.7451	24.8476	24.7964	0.0512541	62
	embl-cds:ABQ17246	NADH dehydrogenase (quinone) OS=Dehalococcoides mccartyi (strain ATCC BAA-2100 / JCM 16839 / KCTC 5957 / BAV1) GN=DehaBAV1_0661 SV=1 UP=UP000002607:Chromosome	77.6886	63	24.7371	24.8254	24.7812	0.044135	63
	embl-cds:ABQ17047	LSU ribosomal protein L24P OS=Dehalococcoides mccartyi (strain ATCC BAA-2100 / JCM 16839 / KCTC 5957 / BAV1) GN=DehaBAV1_0462 SV=1 UP=UP000002607:Chromosome	61.165	16	24.7659	24.7947	24.7803	0.0143752	64
	embl-cds:ABQ16970	Rubrerythrin OS=Dehalococcoides mccartyi (strain ATCC BAA-2100 / JCM 16839 / KCTC 5957 / BAV1) GN=DehaBAV1_0385 SV=1 UP=UP000002607:Chromosome	77.5758	16	25.605	23.9418	24.7734	0.831581	65
	embl-cds:ABQ16852	ATPase involved in chromosome partitioning-like protein OS=Dehalococcoides mccartyi (strain ATCC BAA-2100 / JCM 16839 / KCTC 5957 / BAV1) GN=DehaBAV1_0264 SV=1 UP=UP000002607:Chromosome	69.2073	28	25.3879	24.1511	24.7695	0.618405	66
	embl-cds:ABQ17062	SSU ribosomal protein S11P OS=Dehalococcoides mccartyi (strain ATCC BAA-2100 / JCM 16839 / KCTC 5957 / BAV1) GN=DehaBAV1_0477 SV=1 UP=UP000002607:Chromosome	58.4615	13	24.7316	24.8058	24.7687	0.0370925	67
	embl-cds:ABQ17039	LSU ribosomal protein L2P OS=Dehalococcoides mccartyi (strain ATCC BAA-2100 / JCM 16839 / KCTC 5957 / BAV1) GN=DehaBAV1_0454 SV=1 UP=UP000002607:Chromosome	88.3212	40	24.5926	24.8998	24.7462	0.153638	68
	embl-cds:ABQ17036	LSU ribosomal protein L3P OS=Dehalococcoides mccartyi (strain ATCC BAA-2100 / JCM 16839 / KCTC 5957 / BAV1) GN=DehaBAV1_0451 SV=1 UP=UP000002607:Chromosome	85.3659	35	24.776	24.6591	24.7175	0.0584665	69
	embl-cds:ABQ17599	acetyl-coenzyme A synthetase OS=Dehalococcoides mccartyi (strain ATCC BAA-2100 / JCM 16839 / KCTC 5957 / BAV1) GN=DehaBAV1_1019 SV=1 UP=UP000002607:Chromosome	50.3067	37	24.7349	24.6993	24.7171	0.0177942	70
	embl-cds:ABQ17804	phosphoribosylaminoimidazolecarboxamide formyltransferase / IMP cyclohydrolase OS=Dehalococcoides mccartyi (strain ATCC BAA-2100 / JCM 16839 / KCTC 5957 / BAV1) GN=DehaBAV1_1225 SV=1 UP=UP000002607:Chromosome	65.692	42	24.6329	24.7928	24.7129	0.0799269	71
	embl-cds:ABQ17443	Polyribonucleotide nucleotidyltransferase OS=Dehalococcoides mccartyi (strain ATCC BAA-2100 / JCM 16839 / KCTC 5957 / BAV1) GN=DehaBAV1_0861 SV=1 UP=UP000002607:Chromosome	66.5278	69	24.2277	25.1368	24.6822	0.454565	72
	embl-cds:ABQ17215	thioredoxin OS=Dehalococcoides mccartyi (strain ATCC BAA-2100 / JCM 16839 / KCTC 5957 / BAV1) GN=DehaBAV1_0630 SV=1 UP=UP000002607:Chromosome	78.5047	13	24.3178	25.0301	24.674	0.356128	73
	embl-cds:ABQ17508	single-strand binding protein OS=Dehalococcoides mccartyi (strain ATCC BAA-2100 / JCM 16839 / KCTC 5957 / BAV1) GN=DehaBAV1_0928 SV=1 UP=UP000002607:Chromosome	71.8519	11	25.0878	24.1053	24.5965	0.491263	74
	contaminant_sp|P04264|K2C1_HUMAN	Keratin, type II cytoskeletal 1 (Cytokeratin 1) (K1) (CK 1) (67 kDa cytokeratin) (Hair alpha protein) - Homo sapiens (Human).	56.6096	58	25.0864	24.0855	24.586	0.500479	75
	embl-cds:ABQ16955	membrane protease FtsH catalytic subunit OS=Dehalococcoides mccartyi (strain ATCC BAA-2100 / JCM 16839 / KCTC 5957 / BAV1) GN=DehaBAV1_0370 SV=1 UP=UP000002607:Chromosome	56.2914	49	24.6532	24.4323	24.5427	0.110473	76
	embl-cds:ABQ17068	SSU ribosomal protein S9P OS=Dehalococcoides mccartyi (strain ATCC BAA-2100 / JCM 16839 / KCTC 5957 / BAV1) GN=DehaBAV1_0483 SV=1 UP=UP000002607:Chromosome	63.6364	13	24.5668	24.5066	24.5367	0.0301048	77
	embl-cds:ABQ17229	trigger factor OS=Dehalococcoides mccartyi (strain ATCC BAA-2100 / JCM 16839 / KCTC 5957 / BAV1) GN=DehaBAV1_0644 SV=1 UP=UP000002607:Chromosome	80.7606	43	24.7242	24.2623	24.4933	0.230945	78
	embl-cds:ABQ17038	LSU ribosomal protein L23P OS=Dehalococcoides mccartyi (strain ATCC BAA-2100 / JCM 16839 / KCTC 5957 / BAV1) GN=DehaBAV1_0453 SV=1 UP=UP000002607:Chromosome	41.4894	9	24.9556	23.9894	24.4725	0.483079	79
	embl-cds:ABQ17348	Histidine--tRNA ligase OS=Dehalococcoides mccartyi (strain ATCC BAA-2100 / JCM 16839 / KCTC 5957 / BAV1) GN=DehaBAV1_0765 SV=1 UP=UP000002607:Chromosome	48.301	22	24.59	24.3505	24.4702	0.119761	80
	embl-cds:ABQ16941	ribosome recycling factor OS=Dehalococcoides mccartyi (strain ATCC BAA-2100 / JCM 16839 / KCTC 5957 / BAV1) GN=DehaBAV1_0356 SV=1 UP=UP000002607:Chromosome	80.3468	26	24.2342	24.6164	24.4253	0.191076	81
	embl-cds:ABQ17794	transcription termination factor Rho OS=Dehalococcoides mccartyi (strain ATCC BAA-2100 / JCM 16839 / KCTC 5957 / BAV1) GN=DehaBAV1_1215 SV=1 UP=UP000002607:Chromosome	80.6604	56	24.4069	24.439	24.4229	0.0160317	82
	embl-cds:ABQ17035	SSU ribosomal protein S10P OS=Dehalococcoides mccartyi (strain ATCC BAA-2100 / JCM 16839 / KCTC 5957 / BAV1) GN=DehaBAV1_0450 SV=1 UP=UP000002607:Chromosome	67.6471	10	23.9307	24.9081	24.4194	0.488683	83
	embl-cds:ABQ16998	serine hydroxymethyltransferase OS=Dehalococcoides mccartyi (strain ATCC BAA-2100 / JCM 16839 / KCTC 5957 / BAV1) GN=DehaBAV1_0413 SV=1 UP=UP000002607:Chromosome	67.9518	37	24.2286	24.5923	24.4105	0.181828	84
	embl-cds:ABQ17578	Riboflavin synthase OS=Dehalococcoides mccartyi (strain ATCC BAA-2100 / JCM 16839 / KCTC 5957 / BAV1) GN=DehaBAV1_0998 SV=1 UP=UP000002607:Chromosome	83.2258	10	24.0741	24.6604	24.3672	0.293159	85
	embl-cds:ABQ17119	ATP synthase F0 subcomplex B subunit OS=Dehalococcoides mccartyi (strain ATCC BAA-2100 / JCM 16839 / KCTC 5957 / BAV1) GN=DehaBAV1_0534 SV=1 UP=UP000002607:Chromosome	63.3136	21	24.0818	24.6322	24.357	0.275198	86
	embl-cds:ABQ17065	LSU ribosomal protein L17P OS=Dehalococcoides mccartyi (strain ATCC BAA-2100 / JCM 16839 / KCTC 5957 / BAV1) GN=DehaBAV1_0480 SV=1 UP=UP000002607:Chromosome	66.6667	9	24.0931	24.5589	24.326	0.232882	87
	embl-cds:ABQ17160	phosphoserine aminotransferase apoenzyme / L-aspartate aminotransferase apoenzyme OS=Dehalococcoides mccartyi (strain ATCC BAA-2100 / JCM 16839 / KCTC 5957 / BAV1) GN=DehaBAV1_0575 SV=1 UP=UP000002607:Chromosome	52.2099	25	24.7513	23.8934	24.3223	0.42893	88
	embl-cds:ABQ17120	ATP synthase F1 subcomplex delta subunit OS=Dehalococcoides mccartyi (strain ATCC BAA-2100 / JCM 16839 / KCTC 5957 / BAV1) GN=DehaBAV1_0535 SV=1 UP=UP000002607:Chromosome	77.2222	21	24.3484	24.2697	24.309	0.0393532	89
	embl-cds:ABQ17262	LSU ribosomal protein L20P OS=Dehalococcoides mccartyi (strain ATCC BAA-2100 / JCM 16839 / KCTC 5957 / BAV1) GN=DehaBAV1_0678 SV=1 UP=UP000002607:Chromosome	60.5042	12	24.4095	24.1902	24.2998	0.109665	90
	embl-cds:ABQ16983	amino acid ABC transporter substrate-binding protein, PAAT family OS=Dehalococcoides mccartyi (strain ATCC BAA-2100 / JCM 16839 / KCTC 5957 / BAV1) GN=DehaBAV1_0398 SV=1 UP=UP000002607:Chromosome	29.9611	11	24.5492	24.0318	24.2905	0.25872	91
	embl-cds:ABQ17114	phosphoenolpyruvate synthase OS=Dehalococcoides mccartyi (strain ATCC BAA-2100 / JCM 16839 / KCTC 5957 / BAV1) GN=DehaBAV1_0529 SV=1 UP=UP000002607:Chromosome	62.533	54	24.3066	24.2347	24.2707	0.035932	92
	embl-cds:ABQ17839	SSU ribosomal protein S30P / sigma 54 modulation protein OS=Dehalococcoides mccartyi (strain ATCC BAA-2100 / JCM 16839 / KCTC 5957 / BAV1) GN=DehaBAV1_1260 SV=1 UP=UP000002607:Chromosome	60.8939	16	24.8324	23.6925	24.2625	0.569965	93
	embl-cds:ABQ17705	protein of unknown function DUF520 OS=Dehalococcoides mccartyi (strain ATCC BAA-2100 / JCM 16839 / KCTC 5957 / BAV1) GN=DehaBAV1_1126 SV=1 UP=UP000002607:Chromosome	93.865	23	23.9021	24.5854	24.2438	0.34164	94
	embl-cds:ABQ17023	chorismate mutase OS=Dehalococcoides mccartyi (strain ATCC BAA-2100 / JCM 16839 / KCTC 5957 / BAV1) GN=DehaBAV1_0438 SV=1 UP=UP000002607:Chromosome	74.3017	30	23.515	24.9487	24.2318	0.716851	95
	embl-cds:ABQ17749	Tfp pilus assembly protein ATPase PilM-like protein OS=Dehalococcoides mccartyi (strain ATCC BAA-2100 / JCM 16839 / KCTC 5957 / BAV1) GN=DehaBAV1_1170 SV=1 UP=UP000002607:Chromosome	52.9897	32	24.2607	24.1543	24.2075	0.053199	96
	embl-cds:ABQ17124	ATP synthase F1 subcomplex epsilon subunit OS=Dehalococcoides mccartyi (strain ATCC BAA-2100 / JCM 16839 / KCTC 5957 / BAV1) GN=DehaBAV1_0539 SV=1 UP=UP000002607:Chromosome	60	12	24.1541	24.2497	24.2019	0.0478247	97
	embl-cds:ABQ17244	pyruvate ferredoxin oxidoreductase, beta subunit OS=Dehalococcoides mccartyi (strain ATCC BAA-2100 / JCM 16839 / KCTC 5957 / BAV1) GN=DehaBAV1_0659 SV=1 UP=UP000002607:Chromosome	72.524	26	23.6641	24.7265	24.1953	0.531184	98
	embl-cds:ABQ17194	cell division protein FtsA OS=Dehalococcoides mccartyi (strain ATCC BAA-2100 / JCM 16839 / KCTC 5957 / BAV1) GN=DehaBAV1_0609 SV=1 UP=UP000002607:Chromosome	68.5	32	24.0339	24.344	24.1889	0.15509	99
	embl-cds:ABQ17510	hypothetical protein OS=Dehalococcoides mccartyi (strain ATCC BAA-2100 / JCM 16839 / KCTC 5957 / BAV1) GN=DehaBAV1_0930 SV=1 UP=UP000002607:Chromosome	86.25	12	23.245	25.1048	24.1749	0.929892	100
	embl-cds:ABQ17163	DNA-directed RNA polymerase subunit beta OS=Dehalococcoides mccartyi (strain ATCC BAA-2100 / JCM 16839 / KCTC 5957 / BAV1) GN=DehaBAV1_0578 SV=1 UP=UP000002607:Chromosome	66.8548	109	23.911	24.4021	24.1566	0.245561	101
	embl-cds:ABQ17691	UspA domain protein OS=Dehalococcoides mccartyi (strain ATCC BAA-2100 / JCM 16839 / KCTC 5957 / BAV1) GN=DehaBAV1_1111 SV=1 UP=UP000002607:Chromosome	48.2759	9	23.8746	24.4261	24.1503	0.275779	102
	embl-cds:ABQ17716	LSU ribosomal protein L27P OS=Dehalococcoides mccartyi (strain ATCC BAA-2100 / JCM 16839 / KCTC 5957 / BAV1) GN=DehaBAV1_1137 SV=1 UP=UP000002607:Chromosome	51.1905	5	23.8014	24.442	24.1217	0.320272	103
	embl-cds:ABQ17670	acyl carrier protein OS=Dehalococcoides mccartyi (strain ATCC BAA-2100 / JCM 16839 / KCTC 5957 / BAV1) GN=DehaBAV1_1090 SV=1 UP=UP000002607:Chromosome	39.5349	6	25.0942	23.1466	24.1204	0.973805	104
	embl-cds:ABQ17458	NusA antitermination factor OS=Dehalococcoides mccartyi (strain ATCC BAA-2100 / JCM 16839 / KCTC 5957 / BAV1) GN=DehaBAV1_0876 SV=1 UP=UP000002607:Chromosome	76.7821	62	23.8425	24.3329	24.0877	0.245168	105
	embl-cds:ABQ17931	metal dependent phosphohydrolase OS=Dehalococcoides mccartyi (strain ATCC BAA-2100 / JCM 16839 / KCTC 5957 / BAV1) GN=DehaBAV1_1354 SV=1 UP=UP000002607:Chromosome	69.0702	58	23.9386	24.2092	24.0739	0.135313	106
	embl-cds:ABQ17157	uncharacterized conserved protein UCP033563 OS=Dehalococcoides mccartyi (strain ATCC BAA-2100 / JCM 16839 / KCTC 5957 / BAV1) GN=DehaBAV1_0572 SV=1 UP=UP000002607:Chromosome	60.4072	37	24.099	24.0041	24.0516	0.0474895	107
	embl-cds:ABQ17511	endoribonuclease L-PSP OS=Dehalococcoides mccartyi (strain ATCC BAA-2100 / JCM 16839 / KCTC 5957 / BAV1) GN=DehaBAV1_0931 SV=1 UP=UP000002607:Chromosome	60.8	6	21.9141	26.1681	24.0411	2.12703	108
	embl-cds:ABQ17055	LSU ribosomal protein L15P OS=Dehalococcoides mccartyi (strain ATCC BAA-2100 / JCM 16839 / KCTC 5957 / BAV1) GN=DehaBAV1_0470 SV=1 UP=UP000002607:Chromosome	73.2026	22	24.0417	24.0299	24.0358	0.00586934	109
	embl-cds:ABQ17243	pyruvate ferredoxin oxidoreductase, alpha subunit OS=Dehalococcoides mccartyi (strain ATCC BAA-2100 / JCM 16839 / KCTC 5957 / BAV1) GN=DehaBAV1_0658 SV=1 UP=UP000002607:Chromosome	49.2308	26	23.9272	24.1437	24.0355	0.108255	110
	embl-cds:ABQ16958	nucleoside diphosphate kinase OS=Dehalococcoides mccartyi (strain ATCC BAA-2100 / JCM 16839 / KCTC 5957 / BAV1) GN=DehaBAV1_0373 SV=1 UP=UP000002607:Chromosome	71.1268	9	23.8496	24.2006	24.0251	0.175512	111
	embl-cds:ABQ17037	LSU ribosomal protein L4P OS=Dehalococcoides mccartyi (strain ATCC BAA-2100 / JCM 16839 / KCTC 5957 / BAV1) GN=DehaBAV1_0452 SV=1 UP=UP000002607:Chromosome	70.4762	19	23.7733	24.2571	24.0152	0.241913	112
	embl-cds:ABQ17320	SufBD protein OS=Dehalococcoides mccartyi (strain ATCC BAA-2100 / JCM 16839 / KCTC 5957 / BAV1) GN=DehaBAV1_0736 SV=1 UP=UP000002607:Chromosome	89.781	35	23.9061	24.1201	24.0131	0.107002	113
	embl-cds:ABQ17297	glycyl-tRNA synthetase OS=Dehalococcoides mccartyi (strain ATCC BAA-2100 / JCM 16839 / KCTC 5957 / BAV1) GN=DehaBAV1_0713 SV=1 UP=UP000002607:Chromosome	57.1106	33	23.9783	23.9853	23.9818	0.00351406	114
	embl-cds:ABQ17045	SSU ribosomal protein S17P OS=Dehalococcoides mccartyi (strain ATCC BAA-2100 / JCM 16839 / KCTC 5957 / BAV1) GN=DehaBAV1_0460 SV=1 UP=UP000002607:Chromosome	74.4444	9	23.8845	24.0674	23.9759	0.0914767	115
	embl-cds:ABQ16994	two component transcriptional regulator, LuxR family OS=Dehalococcoides mccartyi (strain ATCC BAA-2100 / JCM 16839 / KCTC 5957 / BAV1) GN=DehaBAV1_0409 SV=1 UP=UP000002607:Chromosome	68.1034	23	23.7318	24.1985	23.9651	0.233363	116
	embl-cds:ABQ16947	pyridoxal phosphate synthase yaaD subunit OS=Dehalococcoides mccartyi (strain ATCC BAA-2100 / JCM 16839 / KCTC 5957 / BAV1) GN=DehaBAV1_0362 SV=1 UP=UP000002607:Chromosome	64.1638	28	23.9501	23.9781	23.9641	0.0140357	117
	embl-cds:ABQ17102	LSU ribosomal protein L9P OS=Dehalococcoides mccartyi (strain ATCC BAA-2100 / JCM 16839 / KCTC 5957 / BAV1) GN=DehaBAV1_0517 SV=1 UP=UP000002607:Chromosome	89.404	22	23.7923	24.1328	23.9625	0.170279	118
	embl-cds:ABQ17834	LSU ribosomal protein L25P OS=Dehalococcoides mccartyi (strain ATCC BAA-2100 / JCM 16839 / KCTC 5957 / BAV1) GN=DehaBAV1_1255 SV=1 UP=UP000002607:Chromosome	75.6881	18	24.0661	23.8418	23.954	0.112151	119
	embl-cds:ABQ17164	DNA-directed RNA polymerase subunit beta' OS=Dehalococcoides mccartyi (strain ATCC BAA-2100 / JCM 16839 / KCTC 5957 / BAV1) GN=DehaBAV1_0579 SV=1 UP=UP000002607:Chromosome	72.7924	118	23.7001	24.1685	23.9343	0.234207	120
	embl-cds:ABQ17495	Leucyl aminopeptidase OS=Dehalococcoides mccartyi (strain ATCC BAA-2100 / JCM 16839 / KCTC 5957 / BAV1) GN=DehaBAV1_0913 SV=1 UP=UP000002607:Chromosome	52.5151	30	24.073	23.783	23.928	0.145008	121
	embl-cds:ABQ17940	protein of unknown function DUF74 OS=Dehalococcoides mccartyi (strain ATCC BAA-2100 / JCM 16839 / KCTC 5957 / BAV1) GN=DehaBAV1_1363 SV=1 UP=UP000002607:Chromosome	76.9231	13	23.4087	24.406	23.9073	0.498665	122
	embl-cds:ABQ17799	ATPase AAA-2 domain protein OS=Dehalococcoides mccartyi (strain ATCC BAA-2100 / JCM 16839 / KCTC 5957 / BAV1) GN=DehaBAV1_1220 SV=1 UP=UP000002607:Chromosome	72.4138	93	23.7542	24.0438	23.899	0.144806	123
	embl-cds:ABQ17013	malate dehydrogenase (NAD) OS=Dehalococcoides mccartyi (strain ATCC BAA-2100 / JCM 16839 / KCTC 5957 / BAV1) GN=DehaBAV1_0428 SV=1 UP=UP000002607:Chromosome	84.0391	24	23.8373	23.8892	23.8632	0.025923	124
	embl-cds:ABQ17046	LSU ribosomal protein L14P OS=Dehalococcoides mccartyi (strain ATCC BAA-2100 / JCM 16839 / KCTC 5957 / BAV1) GN=DehaBAV1_0461 SV=1 UP=UP000002607:Chromosome	65.5738	8	23.2742	24.4488	23.8615	0.587284	125
	embl-cds:ABQ17052	LSU ribosomal protein L18P OS=Dehalococcoides mccartyi (strain ATCC BAA-2100 / JCM 16839 / KCTC 5957 / BAV1) GN=DehaBAV1_0467 SV=1 UP=UP000002607:Chromosome	85.124	21	22.924	24.7648	23.8444	0.920408	126
	embl-cds:ABQ17050	SSU ribosomal protein S8P OS=Dehalococcoides mccartyi (strain ATCC BAA-2100 / JCM 16839 / KCTC 5957 / BAV1) GN=DehaBAV1_0465 SV=1 UP=UP000002607:Chromosome	85.4962	15	24.2685	23.3813	23.8249	0.443614	127
	embl-cds:ABQ17633	Peptidylprolyl isomerase OS=Dehalococcoides mccartyi (strain ATCC BAA-2100 / JCM 16839 / KCTC 5957 / BAV1) GN=DehaBAV1_1053 SV=1 UP=UP000002607:Chromosome	64.9038	11	23.8731	23.7118	23.7925	0.0806678	128
	embl-cds:ABQ17416	CBS domain containing protein OS=Dehalococcoides mccartyi (strain ATCC BAA-2100 / JCM 16839 / KCTC 5957 / BAV1) GN=DehaBAV1_0833 SV=1 UP=UP000002607:Chromosome	58.0247	10	24.2805	23.2183	23.7494	0.531105	129
	embl-cds:ABQ16901	helix-turn-helix domain protein OS=Dehalococcoides mccartyi (strain ATCC BAA-2100 / JCM 16839 / KCTC 5957 / BAV1) GN=DehaBAV1_0315 SV=1 UP=UP000002607:Chromosome	52.6316	8	22.5797	24.8839	23.7318	1.15206	130
	embl-cds:ABQ17686	response regulator receiver protein OS=Dehalococcoides mccartyi (strain ATCC BAA-2100 / JCM 16839 / KCTC 5957 / BAV1) GN=DehaBAV1_1106 SV=1 UP=UP000002607:Chromosome	83.3333	18	24.2213	23.238	23.7296	0.491674	131
	embl-cds:ABQ17483	ACT domain protein OS=Dehalococcoides mccartyi (strain ATCC BAA-2100 / JCM 16839 / KCTC 5957 / BAV1) GN=DehaBAV1_0901 SV=1 UP=UP000002607:Chromosome	59.6899	9	23.364	24.0578	23.7109	0.346925	132
	embl-cds:ABQ17818	hydrogenase accessory protein HypB OS=Dehalococcoides mccartyi (strain ATCC BAA-2100 / JCM 16839 / KCTC 5957 / BAV1) GN=DehaBAV1_1239 SV=1 UP=UP000002607:Chromosome	56.682	13	23.8732	23.5427	23.708	0.16523	133
	embl-cds:ABQ17741	two component transcriptional regulator, LuxR family OS=Dehalococcoides mccartyi (strain ATCC BAA-2100 / JCM 16839 / KCTC 5957 / BAV1) GN=DehaBAV1_1162 SV=1 UP=UP000002607:Chromosome	82.6667	22	23.4971	23.8912	23.6941	0.197058	134
	embl-cds:ABQ16845	hydrogenase (NiFe) small subunit HydA OS=Dehalococcoides mccartyi (strain ATCC BAA-2100 / JCM 16839 / KCTC 5957 / BAV1) GN=DehaBAV1_0257 SV=1 UP=UP000002607:Chromosome	28.8136	11	24.0116	23.376	23.6938	0.317812	135
	embl-cds:ABQ17043	LSU ribosomal protein L16P OS=Dehalococcoides mccartyi (strain ATCC BAA-2100 / JCM 16839 / KCTC 5957 / BAV1) GN=DehaBAV1_0458 SV=1 UP=UP000002607:Chromosome	78.5235	14	22.358	25.0135	23.6858	1.32775	136
	embl-cds:ABQ16907	cell division protein FtsA OS=Dehalococcoides mccartyi (strain ATCC BAA-2100 / JCM 16839 / KCTC 5957 / BAV1) GN=DehaBAV1_0321 SV=1 UP=UP000002607:Chromosome	56.6176	28	23.2259	24.1454	23.6857	0.45978	137
	embl-cds:ABQ17276	V-type H(+)-translocating pyrophosphatase OS=Dehalococcoides mccartyi (strain ATCC BAA-2100 / JCM 16839 / KCTC 5957 / BAV1) GN=DehaBAV1_0692 SV=1 UP=UP000002607:Chromosome	21.1864	23	24.4197	22.944	23.6818	0.737843	138
	embl-cds:ABQ17011	3-isopropylmalate dehydratase, small subunit OS=Dehalococcoides mccartyi (strain ATCC BAA-2100 / JCM 16839 / KCTC 5957 / BAV1) GN=DehaBAV1_0426 SV=1 UP=UP000002607:Chromosome	73.6527	14	23.1487	24.1522	23.6505	0.501741	139
	embl-cds:ABQ16997	ribose-phosphate pyrophosphokinase OS=Dehalococcoides mccartyi (strain ATCC BAA-2100 / JCM 16839 / KCTC 5957 / BAV1) GN=DehaBAV1_0412 SV=1 UP=UP000002607:Chromosome	66.6667	28	23.9739	23.2651	23.6195	0.354406	140
	embl-cds:ABQ17057	Adenylate kinase OS=Dehalococcoides mccartyi (strain ATCC BAA-2100 / JCM 16839 / KCTC 5957 / BAV1) GN=DehaBAV1_0472 SV=1 UP=UP000002607:Chromosome	80.5556	22	23.6018	23.6285	23.6151	0.0133477	141
	embl-cds:ABQ16813	NAD(P)-dependent iron-only hydrogenase catalytic subunit OS=Dehalococcoides mccartyi (strain ATCC BAA-2100 / JCM 16839 / KCTC 5957 / BAV1) GN=DehaBAV1_0224 SV=1 UP=UP000002607:Chromosome	77.1379	55	23.6207	23.6012	23.6109	0.00975602	142
	embl-cds:ABQ17054	LSU ribosomal protein L30P OS=Dehalococcoides mccartyi (strain ATCC BAA-2100 / JCM 16839 / KCTC 5957 / BAV1) GN=DehaBAV1_0469 SV=1 UP=UP000002607:Chromosome	75	7	24.1891	22.9839	23.5865	0.602583	143
	embl-cds:ABQ17034	translation elongation factor 2 (EF-2/EF-G) OS=Dehalococcoides mccartyi (strain ATCC BAA-2100 / JCM 16839 / KCTC 5957 / BAV1) GN=DehaBAV1_0449 SV=1 UP=UP000002607:Chromosome	74.8918	53	23.5349	23.6257	23.5803	0.0453931	144
	contaminant_sp|P13645|K1CJ_HUMAN	Keratin, type I cytoskeletal 10 (Cytokeratin 10) (K10) (CK 10) - Homo sapiens (Human).	45.5312	33	24.471	22.687	23.579	0.891984	145
	embl-cds:ABQ17335	acetolactate synthase, small subunit OS=Dehalococcoides mccartyi (strain ATCC BAA-2100 / JCM 16839 / KCTC 5957 / BAV1) GN=DehaBAV1_0751 SV=1 UP=UP000002607:Chromosome	68.5393	18	23.7977	23.3566	23.5772	0.220547	146
	embl-cds:ABQ17127	SSU ribosomal protein S16P OS=Dehalococcoides mccartyi (strain ATCC BAA-2100 / JCM 16839 / KCTC 5957 / BAV1) GN=DehaBAV1_0542 SV=1 UP=UP000002607:Chromosome	73.1707	5	23.4214	23.7213	23.5713	0.149954	147
	embl-cds:ABQ17222	5,10-methylenetetrahydrofolate dehydrogenase (NADP+) / methenyltetrahydrofolate cyclohydrolase OS=Dehalococcoides mccartyi (strain ATCC BAA-2100 / JCM 16839 / KCTC 5957 / BAV1) GN=DehaBAV1_0637 SV=1 UP=UP000002607:Chromosome	65.2027	20	23.4071	23.6724	23.5397	0.132665	148
	embl-cds:ABQ17955	aspartate kinase OS=Dehalococcoides mccartyi (strain ATCC BAA-2100 / JCM 16839 / KCTC 5957 / BAV1) GN=DehaBAV1_1378 SV=1 UP=UP000002607:Chromosome	70.8642	27	23.452	23.5869	23.5194	0.0674279	149
	embl-cds:ABQ17651	argininosuccinate synthase OS=Dehalococcoides mccartyi (strain ATCC BAA-2100 / JCM 16839 / KCTC 5957 / BAV1) GN=DehaBAV1_1071 SV=1 UP=UP000002607:Chromosome	55.665	30	23.4775	23.5407	23.5091	0.0315806	150
	embl-cds:ABQ17937	2-isopropylmalate synthase OS=Dehalococcoides mccartyi (strain ATCC BAA-2100 / JCM 16839 / KCTC 5957 / BAV1) GN=DehaBAV1_1360 SV=1 UP=UP000002607:Chromosome	75.1807	29	23.5332	23.4507	23.4919	0.0412714	151
	embl-cds:ABQ17663	Enoyl-[acyl-carrier-protein] reductase (NADH) OS=Dehalococcoides mccartyi (strain ATCC BAA-2100 / JCM 16839 / KCTC 5957 / BAV1) GN=DehaBAV1_1083 SV=1 UP=UP000002607:Chromosome	70.2509	19	24.0276	22.9372	23.4824	0.545215	152
	embl-cds:ABQ16619	UspA domain protein OS=Dehalococcoides mccartyi (strain ATCC BAA-2100 / JCM 16839 / KCTC 5957 / BAV1) GN=DehaBAV1_0027 SV=1 UP=UP000002607:Chromosome	68.3099	11	23.9578	22.9839	23.4709	0.48695	153
	embl-cds:ABQ17014	hypothetical protein OS=Dehalococcoides mccartyi (strain ATCC BAA-2100 / JCM 16839 / KCTC 5957 / BAV1) GN=DehaBAV1_0429 SV=1 UP=UP000002607:Chromosome	95.122	17	22.9629	23.9559	23.4594	0.496472	154
	embl-cds:ABQ17381	hypothetical protein OS=Dehalococcoides mccartyi (strain ATCC BAA-2100 / JCM 16839 / KCTC 5957 / BAV1) GN=DehaBAV1_0798 SV=1 UP=UP000002607:Chromosome	64.9351	22	23.546	23.3701	23.458	0.087937	155
	embl-cds:ABQ17694	hypothetical protein OS=Dehalococcoides mccartyi (strain ATCC BAA-2100 / JCM 16839 / KCTC 5957 / BAV1) GN=DehaBAV1_1115 SV=1 UP=UP000002607:Chromosome	92.1739	19	22.1528	24.7547	23.4538	1.30093	156
	embl-cds:ABQ17253	LL-diaminopimelate aminotransferase apoenzyme OS=Dehalococcoides mccartyi (strain ATCC BAA-2100 / JCM 16839 / KCTC 5957 / BAV1) GN=DehaBAV1_0669 SV=1 UP=UP000002607:Chromosome	46.3918	18	22.6088	24.2702	23.4395	0.830671	157
	embl-cds:ABQ17024	chorismate synthase OS=Dehalococcoides mccartyi (strain ATCC BAA-2100 / JCM 16839 / KCTC 5957 / BAV1) GN=DehaBAV1_0439 SV=1 UP=UP000002607:Chromosome	48.6264	19	22.8326	24.0079	23.4203	0.587616	158
	embl-cds:ABQ17731	transcriptional regulator, AsnC family OS=Dehalococcoides mccartyi (strain ATCC BAA-2100 / JCM 16839 / KCTC 5957 / BAV1) GN=DehaBAV1_1152 SV=1 UP=UP000002607:Chromosome	86.875	17	22.7427	24.0801	23.4114	0.668714	159
	embl-cds:ABQ17319	Iron-regulated ABC transporter ATPase subunit SufC OS=Dehalococcoides mccartyi (strain ATCC BAA-2100 / JCM 16839 / KCTC 5957 / BAV1) GN=DehaBAV1_0735 SV=1 UP=UP000002607:Chromosome	54.9801	20	23.8202	23.0002	23.4102	0.409979	160
	embl-cds:ABQ17095	diaminopimelate decarboxylase OS=Dehalococcoides mccartyi (strain ATCC BAA-2100 / JCM 16839 / KCTC 5957 / BAV1) GN=DehaBAV1_0510 SV=1 UP=UP000002607:Chromosome	49.3088	24	23.5192	23.2871	23.4032	0.116049	161
	embl-cds:ABQ17213	phosphoglycerate mutase OS=Dehalococcoides mccartyi (strain ATCC BAA-2100 / JCM 16839 / KCTC 5957 / BAV1) GN=DehaBAV1_0628 SV=1 UP=UP000002607:Chromosome	23.5	7	27.1483	19.6088	23.3786	3.76973	162
	embl-cds:ABQ17010	3-isopropylmalate dehydratase, large subunit OS=Dehalococcoides mccartyi (strain ATCC BAA-2100 / JCM 16839 / KCTC 5957 / BAV1) GN=DehaBAV1_0425 SV=1 UP=UP000002607:Chromosome	52.2042	22	23.2228	23.5268	23.3748	0.151981	163
	embl-cds:ABQ17256	triosephosphate isomerase OS=Dehalococcoides mccartyi (strain ATCC BAA-2100 / JCM 16839 / KCTC 5957 / BAV1) GN=DehaBAV1_0672 SV=1 UP=UP000002607:Chromosome	68.3794	17	23.4625	23.2302	23.3463	0.116186	164
	embl-cds:ABQ17782	ornithine carbamoyltransferase OS=Dehalococcoides mccartyi (strain ATCC BAA-2100 / JCM 16839 / KCTC 5957 / BAV1) GN=DehaBAV1_1203 SV=1 UP=UP000002607:Chromosome	56.1514	18	23.2376	23.45	23.3438	0.106216	165
	embl-cds:ABQ17221	CO dehydrogenase/acetyl-CoA synthase delta subunit OS=Dehalococcoides mccartyi (strain ATCC BAA-2100 / JCM 16839 / KCTC 5957 / BAV1) GN=DehaBAV1_0636 SV=1 UP=UP000002607:Chromosome	66.4537	31	23.4311	23.2458	23.3385	0.0926689	166
	embl-cds:ABQ17040	SSU ribosomal protein S19P OS=Dehalococcoides mccartyi (strain ATCC BAA-2100 / JCM 16839 / KCTC 5957 / BAV1) GN=DehaBAV1_0455 SV=1 UP=UP000002607:Chromosome	52.6882	6	22.9909	23.6203	23.3056	0.314688	167
	embl-cds:ABQ17143	conserved hypothetical protein 103 OS=Dehalococcoides mccartyi (strain ATCC BAA-2100 / JCM 16839 / KCTC 5957 / BAV1) GN=DehaBAV1_0558 SV=1 UP=UP000002607:Chromosome	82.4742	10	22.0099	24.5934	23.3017	1.29178	168
	embl-cds:ABQ17464	LSU ribosomal protein L10P OS=Dehalococcoides mccartyi (strain ATCC BAA-2100 / JCM 16839 / KCTC 5957 / BAV1) GN=DehaBAV1_0882 SV=1 UP=UP000002607:Chromosome	79.5455	21	22.7658	23.8212	23.2935	0.5277	169
	embl-cds:ABQ16850	degV family protein OS=Dehalococcoides mccartyi (strain ATCC BAA-2100 / JCM 16839 / KCTC 5957 / BAV1) GN=DehaBAV1_0262 SV=1 UP=UP000002607:Chromosome	66.3082	22	22.5817	23.992	23.2869	0.705165	170
	embl-cds:ABQ17331	3-isopropylmalate dehydratase, large subunit OS=Dehalococcoides mccartyi (strain ATCC BAA-2100 / JCM 16839 / KCTC 5957 / BAV1) GN=DehaBAV1_0747 SV=1 UP=UP000002607:Chromosome	62.0192	32	23.2759	23.2937	23.2848	0.00890527	171
	embl-cds:ABQ17907	3-Cys thioredoxin peroxidase OS=Dehalococcoides mccartyi (strain ATCC BAA-2100 / JCM 16839 / KCTC 5957 / BAV1) GN=DehaBAV1_1330 SV=1 UP=UP000002607:Chromosome	59.6244	14	24.2571	22.3103	23.2837	0.973381	172
	embl-cds:ABQ17929	recA protein OS=Dehalococcoides mccartyi (strain ATCC BAA-2100 / JCM 16839 / KCTC 5957 / BAV1) GN=DehaBAV1_1352 SV=1 UP=UP000002607:Chromosome	74.7774	34	23.0819	23.4471	23.2645	0.182576	173
	embl-cds:ABQ17115	protein of unknown function DUF151 OS=Dehalococcoides mccartyi (strain ATCC BAA-2100 / JCM 16839 / KCTC 5957 / BAV1) GN=DehaBAV1_0530 SV=1 UP=UP000002607:Chromosome	88.3598	20	23.2851	23.2388	23.2619	0.023114	174
	embl-cds:ABQ17048	LSU ribosomal protein L5P OS=Dehalococcoides mccartyi (strain ATCC BAA-2100 / JCM 16839 / KCTC 5957 / BAV1) GN=DehaBAV1_0463 SV=1 UP=UP000002607:Chromosome	68.1564	11	23.9818	22.5412	23.2615	0.720288	175
	embl-cds:ABQ17220	acetyl-CoA decarbonylase/synthase alpha subunit OS=Dehalococcoides mccartyi (strain ATCC BAA-2100 / JCM 16839 / KCTC 5957 / BAV1) GN=DehaBAV1_0635 SV=1 UP=UP000002607:Chromosome	53.6153	42	23.0684	23.4515	23.2599	0.191558	176
	embl-cds:ABQ17258	phosphoglycerate kinase OS=Dehalococcoides mccartyi (strain ATCC BAA-2100 / JCM 16839 / KCTC 5957 / BAV1) GN=DehaBAV1_0674 SV=1 UP=UP000002607:Chromosome	71.5365	35	23.0719	23.4229	23.2474	0.175512	177
	embl-cds:ABQ17328	2-isopropylmalate synthase OS=Dehalococcoides mccartyi (strain ATCC BAA-2100 / JCM 16839 / KCTC 5957 / BAV1) GN=DehaBAV1_0744 SV=1 UP=UP000002607:Chromosome	55.7223	32	23.2372	23.2445	23.2408	0.00366157	178
	embl-cds:ABQ17126	RNA-binding protein (KH domain) OS=Dehalococcoides mccartyi (strain ATCC BAA-2100 / JCM 16839 / KCTC 5957 / BAV1) GN=DehaBAV1_0541 SV=1 UP=UP000002607:Chromosome	77.3333	8	22.2926	24.1372	23.2149	0.922334	179
	embl-cds:ABQ17829	hypothetical protein OS=Dehalococcoides mccartyi (strain ATCC BAA-2100 / JCM 16839 / KCTC 5957 / BAV1) GN=DehaBAV1_1250 SV=1 UP=UP000002607:Chromosome	45.6522	4	22.6185	23.7922	23.2053	0.586882	180
	embl-cds:ABQ17467	transcription antitermination protein nusG OS=Dehalococcoides mccartyi (strain ATCC BAA-2100 / JCM 16839 / KCTC 5957 / BAV1) GN=DehaBAV1_0885 SV=1 UP=UP000002607:Chromosome	66.1017	15	23.9196	22.4866	23.2031	0.716499	181
	embl-cds:ABQ17493	hypothetical protein OS=Dehalococcoides mccartyi (strain ATCC BAA-2100 / JCM 16839 / KCTC 5957 / BAV1) GN=DehaBAV1_0911 SV=1 UP=UP000002607:Chromosome	65.1639	21	22.9066	23.4553	23.1809	0.274339	182
	embl-cds:ABQ17436	3-oxoacyl-[acyl-carrier-protein] synthase II OS=Dehalococcoides mccartyi (strain ATCC BAA-2100 / JCM 16839 / KCTC 5957 / BAV1) GN=DehaBAV1_0854 SV=1 UP=UP000002607:Chromosome	50.7109	23	23.0881	23.259	23.1735	0.0854404	183
	embl-cds:ABQ17920	FMN-binding domain protein OS=Dehalococcoides mccartyi (strain ATCC BAA-2100 / JCM 16839 / KCTC 5957 / BAV1) GN=DehaBAV1_1343 SV=1 UP=UP000002607:Chromosome	22.9219	11	23.3755	22.9285	23.152	0.22347	184
	embl-cds:ABQ17017	histidine triad (HIT) protein OS=Dehalococcoides mccartyi (strain ATCC BAA-2100 / JCM 16839 / KCTC 5957 / BAV1) GN=DehaBAV1_0432 SV=1 UP=UP000002607:Chromosome	90.2655	11	23.2045	23.0955	23.15	0.0544863	185
	embl-cds:ABQ17953	TPR repeat-containing protein OS=Dehalococcoides mccartyi (strain ATCC BAA-2100 / JCM 16839 / KCTC 5957 / BAV1) GN=DehaBAV1_1376 SV=1 UP=UP000002607:Chromosome	44.403	19	23.3531	22.9421	23.1476	0.205509	186
	embl-cds:ABQ16814	NADH dehydrogenase subunit F OS=Dehalococcoides mccartyi (strain ATCC BAA-2100 / JCM 16839 / KCTC 5957 / BAV1) GN=DehaBAV1_0225 SV=1 UP=UP000002607:Chromosome	43.4053	21	23.0381	23.2549	23.1465	0.108384	187
	embl-cds:ABQ17009	propionyl-CoA carboxylase carboxyltransferase subunit OS=Dehalococcoides mccartyi (strain ATCC BAA-2100 / JCM 16839 / KCTC 5957 / BAV1) GN=DehaBAV1_0424 SV=1 UP=UP000002607:Chromosome	66.6667	42	22.9145	23.3686	23.1415	0.227072	188
	embl-cds:ABQ17671	Radical SAM domain protein OS=Dehalococcoides mccartyi (strain ATCC BAA-2100 / JCM 16839 / KCTC 5957 / BAV1) GN=DehaBAV1_1091 SV=1 UP=UP000002607:Chromosome	47.3161	34	23.093	23.184	23.1385	0.0454616	189
	embl-cds:ABQ17658	degV family protein OS=Dehalococcoides mccartyi (strain ATCC BAA-2100 / JCM 16839 / KCTC 5957 / BAV1) GN=DehaBAV1_1078 SV=1 UP=UP000002607:Chromosome	60.6452	20	23.2692	23.0035	23.1364	0.132845	190
	embl-cds:ABQ17750	twitching motility protein OS=Dehalococcoides mccartyi (strain ATCC BAA-2100 / JCM 16839 / KCTC 5957 / BAV1) GN=DehaBAV1_1171 SV=1 UP=UP000002607:Chromosome	71.9677	29	23.2958	22.9627	23.1292	0.166574	191
	embl-cds:ABQ17952	DNA gyrase subunit A OS=Dehalococcoides mccartyi (strain ATCC BAA-2100 / JCM 16839 / KCTC 5957 / BAV1) GN=DehaBAV1_1375 SV=1 UP=UP000002607:Chromosome	49.9382	59	23.3278	22.8906	23.1092	0.218626	192
	embl-cds:ABQ17539	glutamate synthase (NADPH) GltB1 subunit OS=Dehalococcoides mccartyi (strain ATCC BAA-2100 / JCM 16839 / KCTC 5957 / BAV1) GN=DehaBAV1_0959 SV=1 UP=UP000002607:Chromosome	31.9149	15	22.8523	23.3634	23.1078	0.255532	193
	embl-cds:ABQ17329	3-isopropylmalate dehydrogenase OS=Dehalococcoides mccartyi (strain ATCC BAA-2100 / JCM 16839 / KCTC 5957 / BAV1) GN=DehaBAV1_0745 SV=1 UP=UP000002607:Chromosome	55.3425	28	23.3819	22.8301	23.106	0.275915	194
	embl-cds:ABQ17482	hypothetical protein OS=Dehalococcoides mccartyi (strain ATCC BAA-2100 / JCM 16839 / KCTC 5957 / BAV1) GN=DehaBAV1_0900 SV=1 UP=UP000002607:Chromosome	65.0602	6	22.2271	23.9718	23.0995	0.872392	195
	embl-cds:ABQ17942	ABC transporter related protein OS=Dehalococcoides mccartyi (strain ATCC BAA-2100 / JCM 16839 / KCTC 5957 / BAV1) GN=DehaBAV1_1365 SV=1 UP=UP000002607:Chromosome	66.1342	26	22.8263	23.3684	23.0974	0.271026	196
	embl-cds:ABQ17304	ABC transporter related protein OS=Dehalococcoides mccartyi (strain ATCC BAA-2100 / JCM 16839 / KCTC 5957 / BAV1) GN=DehaBAV1_0720 SV=1 UP=UP000002607:Chromosome	55.7377	23	23.3397	22.8455	23.0926	0.247064	197
	embl-cds:ABQ17333	2-isopropylmalate synthase OS=Dehalococcoides mccartyi (strain ATCC BAA-2100 / JCM 16839 / KCTC 5957 / BAV1) GN=DehaBAV1_0749 SV=1 UP=UP000002607:Chromosome	76.6337	41	23.4378	22.7303	23.084	0.353742	198
	embl-cds:ABQ17153	enolase OS=Dehalococcoides mccartyi (strain ATCC BAA-2100 / JCM 16839 / KCTC 5957 / BAV1) GN=DehaBAV1_0568 SV=1 UP=UP000002607:Chromosome	72.8972	32	22.8612	23.299	23.0801	0.218864	199
	embl-cds:ABQ17652	argininosuccinate lyase OS=Dehalococcoides mccartyi (strain ATCC BAA-2100 / JCM 16839 / KCTC 5957 / BAV1) GN=DehaBAV1_1072 SV=1 UP=UP000002607:Chromosome	40.7809	26	23.0369	23.1079	23.0724	0.0354955	200
	embl-cds:ABQ17795	transaldolase OS=Dehalococcoides mccartyi (strain ATCC BAA-2100 / JCM 16839 / KCTC 5957 / BAV1) GN=DehaBAV1_1216 SV=1 UP=UP000002607:Chromosome	43.0556	8	23.2008	22.9353	23.068	0.132737	201
	embl-cds:ABQ17449	Adenylosuccinate synthase OS=Dehalococcoides mccartyi (strain ATCC BAA-2100 / JCM 16839 / KCTC 5957 / BAV1) GN=DehaBAV1_0867 SV=1 UP=UP000002607:Chromosome	69.213	34	22.8085	23.3167	23.0626	0.254117	202
	embl-cds:ABQ17344	Imidazoleglycerol-phosphate dehydratase OS=Dehalococcoides mccartyi (strain ATCC BAA-2100 / JCM 16839 / KCTC 5957 / BAV1) GN=DehaBAV1_0761 SV=1 UP=UP000002607:Chromosome	60.7143	12	23.1837	22.9366	23.0602	0.123538	203
	embl-cds:ABQ17135	seryl-tRNA synthetase OS=Dehalococcoides mccartyi (strain ATCC BAA-2100 / JCM 16839 / KCTC 5957 / BAV1) GN=DehaBAV1_0550 SV=1 UP=UP000002607:Chromosome	46.247	27	23.0506	23.0696	23.0601	0.0094855	204
	embl-cds:ABQ17249	putative regulatory protein, FmdB family OS=Dehalococcoides mccartyi (strain ATCC BAA-2100 / JCM 16839 / KCTC 5957 / BAV1) GN=DehaBAV1_0665 SV=1 UP=UP000002607:Chromosome	79.6875	11	21.5168	24.5867	23.0518	1.53496	205
	embl-cds:ABQ17655	degV family protein OS=Dehalococcoides mccartyi (strain ATCC BAA-2100 / JCM 16839 / KCTC 5957 / BAV1) GN=DehaBAV1_1075 SV=1 UP=UP000002607:Chromosome	63.7993	19	23.0652	23.0241	23.0446	0.0205527	206
	embl-cds:ABQ17193	cell division protein FtsZ OS=Dehalococcoides mccartyi (strain ATCC BAA-2100 / JCM 16839 / KCTC 5957 / BAV1) GN=DehaBAV1_0608 SV=1 UP=UP000002607:Chromosome	64.6277	26	22.9336	23.1433	23.0384	0.104852	207
	embl-cds:ABQ17265	Ser-tRNA(Thr) hydrolase / threonyl-tRNA synthetase OS=Dehalococcoides mccartyi (strain ATCC BAA-2100 / JCM 16839 / KCTC 5957 / BAV1) GN=DehaBAV1_0681 SV=1 UP=UP000002607:Chromosome	65.6357	44	22.7127	23.3598	23.0362	0.323566	208
	embl-cds:ABQ16643	ATPase AAA-2 domain protein OS=Dehalococcoides mccartyi (strain ATCC BAA-2100 / JCM 16839 / KCTC 5957 / BAV1) GN=DehaBAV1_0051 SV=1 UP=UP000002607:Chromosome	66.2621	70	22.8264	23.2124	23.0194	0.193037	209
	embl-cds:ABQ17581	5-amino-6-(5-phosphoribosylamino)uracil reductase OS=Dehalococcoides mccartyi (strain ATCC BAA-2100 / JCM 16839 / KCTC 5957 / BAV1) GN=DehaBAV1_1001 SV=1 UP=UP000002607:Chromosome	70.411	26	23.1718	22.8506	23.0112	0.160628	210
	embl-cds:ABQ17602	translation elongation factor 2 (EF-2/EF-G) OS=Dehalococcoides mccartyi (strain ATCC BAA-2100 / JCM 16839 / KCTC 5957 / BAV1) GN=DehaBAV1_1022 SV=1 UP=UP000002607:Chromosome	68.082	47	22.6627	23.341	23.0019	0.339113	211
	embl-cds:ABQ17536	glutamate synthase (NADPH) GltB3 subunit OS=Dehalococcoides mccartyi (strain ATCC BAA-2100 / JCM 16839 / KCTC 5957 / BAV1) GN=DehaBAV1_0956 SV=1 UP=UP000002607:Chromosome	34.7656	11	23.0968	22.881	22.9889	0.107866	212
	embl-cds:ABQ17389	pilus retraction ATPase PilT OS=Dehalococcoides mccartyi (strain ATCC BAA-2100 / JCM 16839 / KCTC 5957 / BAV1) GN=DehaBAV1_0806 SV=1 UP=UP000002607:Chromosome	86.1111	31	22.8419	23.1321	22.987	0.145097	213
	embl-cds:ABQ16933	phenylalanyl-tRNA synthetase beta subunit OS=Dehalococcoides mccartyi (strain ATCC BAA-2100 / JCM 16839 / KCTC 5957 / BAV1) GN=DehaBAV1_0348 SV=1 UP=UP000002607:Chromosome	53.5229	56	23.0867	22.8867	22.9867	0.100017	214
	embl-cds:ABQ17182	response regulator receiver modulated metal dependent phosphohydrolase OS=Dehalococcoides mccartyi (strain ATCC BAA-2100 / JCM 16839 / KCTC 5957 / BAV1) GN=DehaBAV1_0597 SV=1 UP=UP000002607:Chromosome	64.3713	23	22.8264	23.1382	22.9823	0.155891	215
	embl-cds:ABQ17257	phosphoglycerate mutase OS=Dehalococcoides mccartyi (strain ATCC BAA-2100 / JCM 16839 / KCTC 5957 / BAV1) GN=DehaBAV1_0673 SV=1 UP=UP000002607:Chromosome	70.0748	26	22.6022	23.3028	22.9525	0.350278	216
	embl-cds:ABQ16613	hypothetical protein OS=Dehalococcoides mccartyi (strain ATCC BAA-2100 / JCM 16839 / KCTC 5957 / BAV1) GN=DehaBAV1_0021 SV=1 UP=UP000002607:Chromosome	52.3438	11	23.4916	22.3883	22.9399	0.551677	217
	embl-cds:ABQ16821	phosphate ABC transporter substrate-binding protein, PhoT family OS=Dehalococcoides mccartyi (strain ATCC BAA-2100 / JCM 16839 / KCTC 5957 / BAV1) GN=DehaBAV1_0232 SV=1 UP=UP000002607:Chromosome	46.1268	11	23.1829	22.668	22.9255	0.257472	218
	embl-cds:ABQ16964	3-dehydroquinate synthase OS=Dehalococcoides mccartyi (strain ATCC BAA-2100 / JCM 16839 / KCTC 5957 / BAV1) GN=DehaBAV1_0379 SV=1 UP=UP000002607:Chromosome	52.1978	24	23.3194	22.5213	22.9203	0.399079	219
	embl-cds:ABQ16622	protein of unknown function DUF47 OS=Dehalococcoides mccartyi (strain ATCC BAA-2100 / JCM 16839 / KCTC 5957 / BAV1) GN=DehaBAV1_0030 SV=1 UP=UP000002607:Chromosome	69.378	20	24.0569	21.7812	22.919	1.13785	220
	embl-cds:ABQ17542	4Fe-4S ferredoxin, iron-sulfur binding domain protein OS=Dehalococcoides mccartyi (strain ATCC BAA-2100 / JCM 16839 / KCTC 5957 / BAV1) GN=DehaBAV1_0962 SV=1 UP=UP000002607:Chromosome	58.042	6	22.8958	22.8882	22.892	0.00376317	221
	embl-cds:ABQ17442	SSU ribosomal protein S15P OS=Dehalococcoides mccartyi (strain ATCC BAA-2100 / JCM 16839 / KCTC 5957 / BAV1) GN=DehaBAV1_0860 SV=1 UP=UP000002607:Chromosome	70.1149	9	22.1556	23.6237	22.8897	0.734067	222
	embl-cds:ABQ17537	glutamate synthase (NADPH) GltB2 subunit OS=Dehalococcoides mccartyi (strain ATCC BAA-2100 / JCM 16839 / KCTC 5957 / BAV1) GN=DehaBAV1_0957 SV=1 UP=UP000002607:Chromosome	60.8	37	23.0427	22.7321	22.8874	0.155304	223
	embl-cds:ABQ17503	single-stranded nucleic acid binding R3H domain protein OS=Dehalococcoides mccartyi (strain ATCC BAA-2100 / JCM 16839 / KCTC 5957 / BAV1) GN=DehaBAV1_0921 SV=1 UP=UP000002607:Chromosome	57.0796	17	22.3539	23.3679	22.8609	0.507035	224
	embl-cds:ABQ16950	IMP dehydrogenase family protein OS=Dehalococcoides mccartyi (strain ATCC BAA-2100 / JCM 16839 / KCTC 5957 / BAV1) GN=DehaBAV1_0365 SV=1 UP=UP000002607:Chromosome	61.4173	21	22.5657	23.1475	22.8566	0.290876	225
	embl-cds:ABQ17217	two component transcriptional regulator, LuxR family OS=Dehalococcoides mccartyi (strain ATCC BAA-2100 / JCM 16839 / KCTC 5957 / BAV1) GN=DehaBAV1_0632 SV=1 UP=UP000002607:Chromosome	56.6964	16	22.6597	23.053	22.8563	0.196623	226
	embl-cds:ABQ17759	hypothetical protein OS=Dehalococcoides mccartyi (strain ATCC BAA-2100 / JCM 16839 / KCTC 5957 / BAV1) GN=DehaBAV1_1180 SV=1 UP=UP000002607:Chromosome	75.5102	5	21.6669	24.0429	22.8549	1.18801	227
	embl-cds:ABQ17667	[Acyl-carrier-protein] S-malonyltransferase OS=Dehalococcoides mccartyi (strain ATCC BAA-2100 / JCM 16839 / KCTC 5957 / BAV1) GN=DehaBAV1_1087 SV=1 UP=UP000002607:Chromosome	41.9355	11	22.5591	23.1004	22.8298	0.270636	228
	embl-cds:ABQ17595	L-threonine synthase OS=Dehalococcoides mccartyi (strain ATCC BAA-2100 / JCM 16839 / KCTC 5957 / BAV1) GN=DehaBAV1_1015 SV=1 UP=UP000002607:Chromosome	69.2529	20	23.065	22.5797	22.8223	0.242674	229
	embl-cds:ABQ16910	ribonucleoside-diphosphate reductase, adenosylcobalamin-dependent OS=Dehalococcoides mccartyi (strain ATCC BAA-2100 / JCM 16839 / KCTC 5957 / BAV1) GN=DehaBAV1_0324 SV=1 UP=UP000002607:Chromosome	60.3926	53	22.6134	23.0023	22.8079	0.194454	230
	embl-cds:ABQ17330	3-isopropylmalate dehydratase, small subunit OS=Dehalococcoides mccartyi (strain ATCC BAA-2100 / JCM 16839 / KCTC 5957 / BAV1) GN=DehaBAV1_0746 SV=1 UP=UP000002607:Chromosome	69.2771	10	22.8143	22.7723	22.7933	0.0210048	231
	embl-cds:ABQ16935	prolyl-tRNA synthetase OS=Dehalococcoides mccartyi (strain ATCC BAA-2100 / JCM 16839 / KCTC 5957 / BAV1) GN=DehaBAV1_0350 SV=1 UP=UP000002607:Chromosome	69.0685	46	22.601	22.9819	22.7914	0.190476	232
	embl-cds:ABQ17540	FAD-dependent pyridine nucleotide-disulfide oxidoreductase OS=Dehalococcoides mccartyi (strain ATCC BAA-2100 / JCM 16839 / KCTC 5957 / BAV1) GN=DehaBAV1_0960 SV=1 UP=UP000002607:Chromosome	47.1264	21	23.2875	22.2879	22.7877	0.499756	233
	embl-cds:ABQ17481	hypothetical protein OS=Dehalococcoides mccartyi (strain ATCC BAA-2100 / JCM 16839 / KCTC 5957 / BAV1) GN=DehaBAV1_0899 SV=1 UP=UP000002607:Chromosome	74.359	9	21.3798	24.1649	22.7724	1.39253	234
	embl-cds:ABQ17456	bacterial translation initiation factor 2 (bIF-2) OS=Dehalococcoides mccartyi (strain ATCC BAA-2100 / JCM 16839 / KCTC 5957 / BAV1) GN=DehaBAV1_0874 SV=1 UP=UP000002607:Chromosome	56.4924	42	23.2146	22.2841	22.7494	0.465255	235
	embl-cds:ABQ17446	dihydrodipicolinate synthase OS=Dehalococcoides mccartyi (strain ATCC BAA-2100 / JCM 16839 / KCTC 5957 / BAV1) GN=DehaBAV1_0864 SV=1 UP=UP000002607:Chromosome	46.8013	17	22.8542	22.6363	22.7452	0.108961	236
	embl-cds:ABQ17342	Adenylosuccinate lyase OS=Dehalococcoides mccartyi (strain ATCC BAA-2100 / JCM 16839 / KCTC 5957 / BAV1) GN=DehaBAV1_0759 SV=1 UP=UP000002607:Chromosome	55.4324	29	22.734	22.7435	22.7388	0.00474672	237
	embl-cds:ABQ16605	hypothetical protein OS=Dehalococcoides mccartyi (strain ATCC BAA-2100 / JCM 16839 / KCTC 5957 / BAV1) GN=DehaBAV1_0013 SV=1 UP=UP000002607:Chromosome	65.8009	18	22.7738	22.6786	22.7262	0.0475956	238
	embl-cds:ABQ17607	GCN5-related N-acetyltransferase OS=Dehalococcoides mccartyi (strain ATCC BAA-2100 / JCM 16839 / KCTC 5957 / BAV1) GN=DehaBAV1_1027 SV=1 UP=UP000002607:Chromosome	71.1656	18	22.6732	22.7715	22.7223	0.0491482	239
	embl-cds:ABQ17721	1-(5-phosphoribosyl)-5-[(5-phosphoribosylamino)methylideneamino] imidazole-4-carboxamide isomerase OS=Dehalococcoides mccartyi (strain ATCC BAA-2100 / JCM 16839 / KCTC 5957 / BAV1) GN=DehaBAV1_1142 SV=1 UP=UP000002607:Chromosome	73.2558	17	22.5288	22.9147	22.7218	0.192954	240
	embl-cds:ABQ17228	aspartyl-tRNA synthetase OS=Dehalococcoides mccartyi (strain ATCC BAA-2100 / JCM 16839 / KCTC 5957 / BAV1) GN=DehaBAV1_0643 SV=1 UP=UP000002607:Chromosome	57.3579	40	22.6571	22.751	22.704	0.0469637	241
	embl-cds:ABQ17882	prephenate dehydratase OS=Dehalococcoides mccartyi (strain ATCC BAA-2100 / JCM 16839 / KCTC 5957 / BAV1) GN=DehaBAV1_1303 SV=1 UP=UP000002607:Chromosome	61.2319	18	22.8186	22.5793	22.699	0.119627	242
	embl-cds:ABQ17339	GMP synthase (glutamine-hydrolyzing) OS=Dehalococcoides mccartyi (strain ATCC BAA-2100 / JCM 16839 / KCTC 5957 / BAV1) GN=DehaBAV1_0755 SV=1 UP=UP000002607:Chromosome	52.5	34	23.0594	22.3373	22.6984	0.361034	243
	embl-cds:ABQ16601	branched chain amino acid aminotransferase apoenzyme OS=Dehalococcoides mccartyi (strain ATCC BAA-2100 / JCM 16839 / KCTC 5957 / BAV1) GN=DehaBAV1_0009 SV=1 UP=UP000002607:Chromosome	61.1111	23	23.259	22.1327	22.6959	0.563139	244
	embl-cds:ABQ17732	aminotransferase OS=Dehalococcoides mccartyi (strain ATCC BAA-2100 / JCM 16839 / KCTC 5957 / BAV1) GN=DehaBAV1_1153 SV=1 UP=UP000002607:Chromosome	57.2864	26	22.5563	22.8293	22.6928	0.136488	245
	embl-cds:ABQ17078	methylthioadenosine phosphorylase OS=Dehalococcoides mccartyi (strain ATCC BAA-2100 / JCM 16839 / KCTC 5957 / BAV1) GN=DehaBAV1_0493 SV=1 UP=UP000002607:Chromosome	57.483	15	22.0464	23.3374	22.6919	0.645482	246
	embl-cds:ABQ17285	hydroxymethylpyrimidine synthase OS=Dehalococcoides mccartyi (strain ATCC BAA-2100 / JCM 16839 / KCTC 5957 / BAV1) GN=DehaBAV1_0701 SV=1 UP=UP000002607:Chromosome	56.6125	27	22.5435	22.8338	22.6887	0.145142	247
	embl-cds:ABQ17719	Phosphoribosyl-AMP cyclohydrolase OS=Dehalococcoides mccartyi (strain ATCC BAA-2100 / JCM 16839 / KCTC 5957 / BAV1) GN=DehaBAV1_1140 SV=1 UP=UP000002607:Chromosome	75.9615	10	21.8672	23.4744	22.6708	0.803616	248
	embl-cds:ABQ17378	peptidase M29, aminopeptidase II OS=Dehalococcoides mccartyi (strain ATCC BAA-2100 / JCM 16839 / KCTC 5957 / BAV1) GN=DehaBAV1_0795 SV=1 UP=UP000002607:Chromosome	50.1285	22	22.4144	22.9195	22.6669	0.252579	249
	embl-cds:ABQ17324	hypothetical protein OS=Dehalococcoides mccartyi (strain ATCC BAA-2100 / JCM 16839 / KCTC 5957 / BAV1) GN=DehaBAV1_0740 SV=1 UP=UP000002607:Chromosome	57.1429	16	22.7927	22.4994	22.6461	0.146641	250
	embl-cds:ABQ17796	CTP synthase OS=Dehalococcoides mccartyi (strain ATCC BAA-2100 / JCM 16839 / KCTC 5957 / BAV1) GN=DehaBAV1_1217 SV=1 UP=UP000002607:Chromosome	50.7353	29	22.4704	22.7773	22.6239	0.153455	251
	embl-cds:ABQ17584	orotate phosphoribosyltransferase OS=Dehalococcoides mccartyi (strain ATCC BAA-2100 / JCM 16839 / KCTC 5957 / BAV1) GN=DehaBAV1_1004 SV=1 UP=UP000002607:Chromosome	53.4759	12	22.3406	22.8718	22.6062	0.265616	252
	embl-cds:ABQ17822	hydrogenase expression/formation protein HypE OS=Dehalococcoides mccartyi (strain ATCC BAA-2100 / JCM 16839 / KCTC 5957 / BAV1) GN=DehaBAV1_1243 SV=1 UP=UP000002607:Chromosome	50.1449	17	22.5185	22.6933	22.6059	0.0874067	253
	embl-cds:ABQ16757	Polysulphide reductase, NrfD OS=Dehalococcoides mccartyi (strain ATCC BAA-2100 / JCM 16839 / KCTC 5957 / BAV1) GN=DehaBAV1_0166 SV=1 UP=UP000002607:Chromosome	11.9107	6	23.553	21.649	22.601	0.952014	254
	embl-cds:ABQ16916	hypothetical protein OS=Dehalococcoides mccartyi (strain ATCC BAA-2100 / JCM 16839 / KCTC 5957 / BAV1) GN=DehaBAV1_0330 SV=1 UP=UP000002607:Chromosome	24.0838	10	23.5181	21.6629	22.5905	0.927608	255
	embl-cds:ABQ17423	manganese and iron superoxide dismutase OS=Dehalococcoides mccartyi (strain ATCC BAA-2100 / JCM 16839 / KCTC 5957 / BAV1) GN=DehaBAV1_0840 SV=1 UP=UP000002607:Chromosome	43.75	12	22.1344	23.043	22.5887	0.45429	256
	embl-cds:ABQ16596	DNA gyrase subunit B OS=Dehalococcoides mccartyi (strain ATCC BAA-2100 / JCM 16839 / KCTC 5957 / BAV1) GN=DehaBAV1_0004 SV=1 UP=UP000002607:Chromosome	61.5265	45	22.4366	22.7271	22.5819	0.145209	257
	embl-cds:ABQ17654	Dak phosphatase OS=Dehalococcoides mccartyi (strain ATCC BAA-2100 / JCM 16839 / KCTC 5957 / BAV1) GN=DehaBAV1_1074 SV=1 UP=UP000002607:Chromosome	61.0294	32	22.9469	22.2086	22.5777	0.369149	258
	embl-cds:ABQ17336	acetolactate synthase, large subunit OS=Dehalococcoides mccartyi (strain ATCC BAA-2100 / JCM 16839 / KCTC 5957 / BAV1) GN=DehaBAV1_0752 SV=1 UP=UP000002607:Chromosome	47.1002	29	22.5865	22.5676	22.577	0.00943264	259
	embl-cds:ABQ17588	phosphoribosyltransferase OS=Dehalococcoides mccartyi (strain ATCC BAA-2100 / JCM 16839 / KCTC 5957 / BAV1) GN=DehaBAV1_1008 SV=1 UP=UP000002607:Chromosome	55.4945	9	22.4262	22.6822	22.5542	0.128016	260
	embl-cds:ABQ17567	transcriptional regulator, MarR family OS=Dehalococcoides mccartyi (strain ATCC BAA-2100 / JCM 16839 / KCTC 5957 / BAV1) GN=DehaBAV1_0987 SV=1 UP=UP000002607:Chromosome	49.1018	12	21.959	23.1337	22.5464	0.587358	261
	embl-cds:ABQ16617	TrkA-N domain protein OS=Dehalococcoides mccartyi (strain ATCC BAA-2100 / JCM 16839 / KCTC 5957 / BAV1) GN=DehaBAV1_0025 SV=1 UP=UP000002607:Chromosome	53.3937	11	22.6437	22.4448	22.5442	0.0994262	262
	embl-cds:ABQ17763	transcriptional regulator, TraR/DksA family OS=Dehalococcoides mccartyi (strain ATCC BAA-2100 / JCM 16839 / KCTC 5957 / BAV1) GN=DehaBAV1_1184 SV=1 UP=UP000002607:Chromosome	78.0488	12	22.7469	22.3385	22.5427	0.204188	263
	embl-cds:ABQ17346	histidinol dehydrogenase OS=Dehalococcoides mccartyi (strain ATCC BAA-2100 / JCM 16839 / KCTC 5957 / BAV1) GN=DehaBAV1_0763 SV=1 UP=UP000002607:Chromosome	58.7156	32	22.2328	22.8491	22.541	0.308137	264
	embl-cds:ABQ17917	AIR synthase related protein domain protein OS=Dehalococcoides mccartyi (strain ATCC BAA-2100 / JCM 16839 / KCTC 5957 / BAV1) GN=DehaBAV1_1340 SV=1 UP=UP000002607:Chromosome	35.5742	17	22.5754	22.5038	22.5396	0.0357864	265
	embl-cds:ABQ16980	hypothetical protein OS=Dehalococcoides mccartyi (strain ATCC BAA-2100 / JCM 16839 / KCTC 5957 / BAV1) GN=DehaBAV1_0395 SV=1 UP=UP000002607:Chromosome	50	7	21.2881	23.7834	22.5357	1.24767	266
	embl-cds:ABQ17025	3-phosphoshikimate 1-carboxyvinyltransferase OS=Dehalococcoides mccartyi (strain ATCC BAA-2100 / JCM 16839 / KCTC 5957 / BAV1) GN=DehaBAV1_0440 SV=1 UP=UP000002607:Chromosome	46.1905	16	21.8247	23.2235	22.5241	0.699385	267
	embl-cds:ABQ17740	putative transcriptional regulator, MerR family OS=Dehalococcoides mccartyi (strain ATCC BAA-2100 / JCM 16839 / KCTC 5957 / BAV1) GN=DehaBAV1_1161 SV=1 UP=UP000002607:Chromosome	32.4324	6	21.9429	23.0723	22.5076	0.564705	268
	embl-cds:ABQ16647	cysteinyl-tRNA synthetase OS=Dehalococcoides mccartyi (strain ATCC BAA-2100 / JCM 16839 / KCTC 5957 / BAV1) GN=DehaBAV1_0055 SV=1 UP=UP000002607:Chromosome	51.6411	32	22.1577	22.8487	22.5032	0.345483	269
	contaminant_sp|P02533|K1CN_HUMAN	Keratin, type I cytoskeletal 14 (Cytokeratin 14) (K14) (CK 14) - Homo sapiens (Human).	44.586	24	22.9339	22.044	22.4889	0.444961	270
	embl-cds:ABQ16932	phenylalanyl-tRNA synthetase, alpha subunit OS=Dehalococcoides mccartyi (strain ATCC BAA-2100 / JCM 16839 / KCTC 5957 / BAV1) GN=DehaBAV1_0347 SV=1 UP=UP000002607:Chromosome	41.3295	19	22.6345	22.31	22.4723	0.162249	271
	embl-cds:ABQ17605	tyrosine recombinase XerD subunit OS=Dehalococcoides mccartyi (strain ATCC BAA-2100 / JCM 16839 / KCTC 5957 / BAV1) GN=DehaBAV1_1025 SV=1 UP=UP000002607:Chromosome	57.6159	19	21.9279	23.0118	22.4698	0.541937	272
	embl-cds:ABQ17219	acetyl-CoA decarbonylase/synthase gamma subunit OS=Dehalococcoides mccartyi (strain ATCC BAA-2100 / JCM 16839 / KCTC 5957 / BAV1) GN=DehaBAV1_0634 SV=1 UP=UP000002607:Chromosome	57.5893	31	22.758	22.1774	22.4677	0.290326	273
	embl-cds:ABQ17679	glutamate-5-semialdehyde dehydrogenase OS=Dehalococcoides mccartyi (strain ATCC BAA-2100 / JCM 16839 / KCTC 5957 / BAV1) GN=DehaBAV1_1099 SV=1 UP=UP000002607:Chromosome	59.9057	31	22.6818	22.2365	22.4591	0.222694	274
	embl-cds:ABQ17484	phenylacetate-CoA ligase OS=Dehalococcoides mccartyi (strain ATCC BAA-2100 / JCM 16839 / KCTC 5957 / BAV1) GN=DehaBAV1_0902 SV=1 UP=UP000002607:Chromosome	43.2802	26	22.9391	21.979	22.4591	0.480028	275
	embl-cds:ABQ17592	carbamoyl-phosphate synthase large subunit OS=Dehalococcoides mccartyi (strain ATCC BAA-2100 / JCM 16839 / KCTC 5957 / BAV1) GN=DehaBAV1_1012 SV=1 UP=UP000002607:Chromosome	44.393	52	22.2909	22.6075	22.4492	0.158307	276
	embl-cds:ABQ16892	protein of unknown function DUF87 OS=Dehalococcoides mccartyi (strain ATCC BAA-2100 / JCM 16839 / KCTC 5957 / BAV1) GN=DehaBAV1_0306 SV=1 UP=UP000002607:Chromosome	45.6604	29	23.459	21.4101	22.4345	1.02444	277
	embl-cds:ABQ17374	transcriptional regulator, XRE family OS=Dehalococcoides mccartyi (strain ATCC BAA-2100 / JCM 16839 / KCTC 5957 / BAV1) GN=DehaBAV1_0791 SV=1 UP=UP000002607:Chromosome	46.729	14	21.8326	23.0274	22.43	0.597374	278
	embl-cds:ABQ17790	Zn-dependent hydrolase of the beta-lactamase fold-like protein OS=Dehalococcoides mccartyi (strain ATCC BAA-2100 / JCM 16839 / KCTC 5957 / BAV1) GN=DehaBAV1_1211 SV=1 UP=UP000002607:Chromosome	36.1905	7	22.9935	21.8233	22.4084	0.585135	279
	embl-cds:ABQ16993	PAS/PAC sensor signal transduction histidine kinase OS=Dehalococcoides mccartyi (strain ATCC BAA-2100 / JCM 16839 / KCTC 5957 / BAV1) GN=DehaBAV1_0408 SV=1 UP=UP000002607:Chromosome	45.9384	20	22.1254	22.6874	22.4064	0.280988	280
	embl-cds:ABQ16838	pyruvate carboxylase subunit B OS=Dehalococcoides mccartyi (strain ATCC BAA-2100 / JCM 16839 / KCTC 5957 / BAV1) GN=DehaBAV1_0250 SV=1 UP=UP000002607:Chromosome	47.9381	32	22.4897	22.3197	22.4047	0.0850217	281
	embl-cds:ABQ17230	ATP-dependent Clp protease proteolytic subunit ClpP OS=Dehalococcoides mccartyi (strain ATCC BAA-2100 / JCM 16839 / KCTC 5957 / BAV1) GN=DehaBAV1_0645 SV=1 UP=UP000002607:Chromosome	41.5	6	22.1597	22.6229	22.3913	0.231594	282
	embl-cds:ABQ17665	metal-binding possibly nucleic acid-binding protein-like protein OS=Dehalococcoides mccartyi (strain ATCC BAA-2100 / JCM 16839 / KCTC 5957 / BAV1) GN=DehaBAV1_1085 SV=1 UP=UP000002607:Chromosome	42.8571	8	22.2812	22.4905	22.3859	0.104628	283
	embl-cds:ABQ16996	protein translocase subunit secA OS=Dehalococcoides mccartyi (strain ATCC BAA-2100 / JCM 16839 / KCTC 5957 / BAV1) GN=DehaBAV1_0411 SV=1 UP=UP000002607:Chromosome	60.084	73	22.4627	22.2877	22.3752	0.0874566	284
	embl-cds:ABQ16683	transcriptional regulator, XRE family OS=Dehalococcoides mccartyi (strain ATCC BAA-2100 / JCM 16839 / KCTC 5957 / BAV1) GN=DehaBAV1_0092 SV=1 UP=UP000002607:Chromosome	51.9048	11	22.2419	22.4668	22.3543	0.112459	285
	embl-cds:ABQ17692	beta-Ig-H3/fasciclin OS=Dehalococcoides mccartyi (strain ATCC BAA-2100 / JCM 16839 / KCTC 5957 / BAV1) GN=DehaBAV1_1113 SV=1 UP=UP000002607:Chromosome	73.1343	8	21.6871	23.0067	22.3469	0.659784	286
	embl-cds:ABQ17111	RNA polymerase, sigma 70 subunit, RpoD family OS=Dehalococcoides mccartyi (strain ATCC BAA-2100 / JCM 16839 / KCTC 5957 / BAV1) GN=DehaBAV1_0526 SV=1 UP=UP000002607:Chromosome	45.5769	23	22.5845	22.0895	22.337	0.247513	287
	embl-cds:ABQ17919	ApbE family lipoprotein OS=Dehalococcoides mccartyi (strain ATCC BAA-2100 / JCM 16839 / KCTC 5957 / BAV1) GN=DehaBAV1_1342 SV=1 UP=UP000002607:Chromosome	56.9767	20	23.2447	21.3911	22.3179	0.926781	288
	embl-cds:ABQ17148	Uncharacterized protein-like protein OS=Dehalococcoides mccartyi (strain ATCC BAA-2100 / JCM 16839 / KCTC 5957 / BAV1) GN=DehaBAV1_0563 SV=1 UP=UP000002607:Chromosome	54.8387	12	21.7847	22.8444	22.3145	0.529879	289
	embl-cds:ABQ17497	degV family protein OS=Dehalococcoides mccartyi (strain ATCC BAA-2100 / JCM 16839 / KCTC 5957 / BAV1) GN=DehaBAV1_0915 SV=1 UP=UP000002607:Chromosome	42.4561	11	22.8917	21.7246	22.3081	0.583582	290
	embl-cds:ABQ17181	ribonucleoside-diphosphate reductase, adenosylcobalamin-dependent OS=Dehalococcoides mccartyi (strain ATCC BAA-2100 / JCM 16839 / KCTC 5957 / BAV1) GN=DehaBAV1_0596 SV=1 UP=UP000002607:Chromosome	55.5927	38	21.7164	22.8747	22.2956	0.57917	291
	embl-cds:ABQ17407	Phenylacetate--CoA ligase OS=Dehalococcoides mccartyi (strain ATCC BAA-2100 / JCM 16839 / KCTC 5957 / BAV1) GN=DehaBAV1_0824 SV=1 UP=UP000002607:Chromosome	53.38	28	22.232	22.3426	22.2873	0.0552902	292
	embl-cds:ABQ17122	ATP synthase F1 subcomplex gamma subunit OS=Dehalococcoides mccartyi (strain ATCC BAA-2100 / JCM 16839 / KCTC 5957 / BAV1) GN=DehaBAV1_0537 SV=1 UP=UP000002607:Chromosome	52.6316	15	21.9899	22.5479	22.2689	0.279017	293
	embl-cds:ABQ16629	hypothetical protein OS=Dehalococcoides mccartyi (strain ATCC BAA-2100 / JCM 16839 / KCTC 5957 / BAV1) GN=DehaBAV1_0037 SV=1 UP=UP000002607:Chromosome	28.8136	9	21.6897	22.8424	22.266	0.576379	294
	embl-cds:ABQ17235	peptidase M24 OS=Dehalococcoides mccartyi (strain ATCC BAA-2100 / JCM 16839 / KCTC 5957 / BAV1) GN=DehaBAV1_0650 SV=1 UP=UP000002607:Chromosome	29.4766	11	19.8936	24.6348	22.2642	2.37061	295
	embl-cds:ABQ16598	histidyl-tRNA synthetase OS=Dehalococcoides mccartyi (strain ATCC BAA-2100 / JCM 16839 / KCTC 5957 / BAV1) GN=DehaBAV1_0006 SV=1 UP=UP000002607:Chromosome	40.9091	21	22.3018	22.2119	22.2569	0.0449388	296
	embl-cds:ABQ16649	hypothetical protein OS=Dehalococcoides mccartyi (strain ATCC BAA-2100 / JCM 16839 / KCTC 5957 / BAV1) GN=DehaBAV1_0057 SV=1 UP=UP000002607:Chromosome	60.4167	18	22.5858	21.9246	22.2552	0.330595	297
	embl-cds:ABQ17445	aspartate semialdehyde dehydrogenase OS=Dehalococcoides mccartyi (strain ATCC BAA-2100 / JCM 16839 / KCTC 5957 / BAV1) GN=DehaBAV1_0863 SV=1 UP=UP000002607:Chromosome	61.8343	19	21.8622	22.6473	22.2548	0.392514	298
	embl-cds:ABQ17237	DNA topoisomerase I OS=Dehalococcoides mccartyi (strain ATCC BAA-2100 / JCM 16839 / KCTC 5957 / BAV1) GN=DehaBAV1_0652 SV=1 UP=UP000002607:Chromosome	54.9075	54	21.7032	22.8028	22.253	0.549784	299
	embl-cds:ABQ17345	aminotransferase OS=Dehalococcoides mccartyi (strain ATCC BAA-2100 / JCM 16839 / KCTC 5957 / BAV1) GN=DehaBAV1_0762 SV=1 UP=UP000002607:Chromosome	53.6313	21	22.6864	21.8083	22.2474	0.439085	300
	embl-cds:ABQ17504	Pyrrolo-quinoline quinone OS=Dehalococcoides mccartyi (strain ATCC BAA-2100 / JCM 16839 / KCTC 5957 / BAV1) GN=DehaBAV1_0923 SV=1 UP=UP000002607:Chromosome	44.7439	12	22.0646	22.4192	22.2419	0.177297	301
	embl-cds:ABQ17579	GTP cyclohydrolase II OS=Dehalococcoides mccartyi (strain ATCC BAA-2100 / JCM 16839 / KCTC 5957 / BAV1) GN=DehaBAV1_0999 SV=1 UP=UP000002607:Chromosome	57.8164	26	22.0048	22.4695	22.2372	0.232337	302
	embl-cds:ABQ17337	dihydroxyacid dehydratase OS=Dehalococcoides mccartyi (strain ATCC BAA-2100 / JCM 16839 / KCTC 5957 / BAV1) GN=DehaBAV1_0753 SV=1 UP=UP000002607:Chromosome	40.5405	27	22.6186	21.8535	22.236	0.38256	303
	embl-cds:ABQ17832	hypothetical protein OS=Dehalococcoides mccartyi (strain ATCC BAA-2100 / JCM 16839 / KCTC 5957 / BAV1) GN=DehaBAV1_1253 SV=1 UP=UP000002607:Chromosome	59.6923	21	22.2053	22.2156	22.2104	0.0051377	304
	embl-cds:ABQ17162	riboflavin kinase / FMN adenylyltransferase OS=Dehalococcoides mccartyi (strain ATCC BAA-2100 / JCM 16839 / KCTC 5957 / BAV1) GN=DehaBAV1_0577 SV=1 UP=UP000002607:Chromosome	36.7213	14	22.6604	21.7526	22.2065	0.453894	305
	embl-cds:ABQ17421	heat shock protein Hsp20 OS=Dehalococcoides mccartyi (strain ATCC BAA-2100 / JCM 16839 / KCTC 5957 / BAV1) GN=DehaBAV1_0838 SV=1 UP=UP000002607:Chromosome	42.5926	5	22.1449	22.2591	22.202	0.0571185	306
	embl-cds:ABQ17264	bacterial translation initiation factor 3 (bIF-3) OS=Dehalococcoides mccartyi (strain ATCC BAA-2100 / JCM 16839 / KCTC 5957 / BAV1) GN=DehaBAV1_0680 SV=1 UP=UP000002607:Chromosome	54.1401	9	21.7277	22.6717	22.1997	0.471991	307
	embl-cds:ABQ17594	GTP cyclohydrolase I OS=Dehalococcoides mccartyi (strain ATCC BAA-2100 / JCM 16839 / KCTC 5957 / BAV1) GN=DehaBAV1_1014 SV=1 UP=UP000002607:Chromosome	42.8571	10	21.7794	22.5975	22.1885	0.409049	308
	embl-cds:ABQ17101	primary replicative DNA helicase OS=Dehalococcoides mccartyi (strain ATCC BAA-2100 / JCM 16839 / KCTC 5957 / BAV1) GN=DehaBAV1_0516 SV=1 UP=UP000002607:Chromosome	53.9301	28	21.9724	22.3641	22.1682	0.195852	309
	embl-cds:ABQ17250	short-chain dehydrogenase/reductase SDR OS=Dehalococcoides mccartyi (strain ATCC BAA-2100 / JCM 16839 / KCTC 5957 / BAV1) GN=DehaBAV1_0666 SV=1 UP=UP000002607:Chromosome	51.6981	13	22.3782	21.937	22.1576	0.220567	310
	embl-cds:ABQ17647	glutamate N-acetyltransferase / N-acetylglutamate synthase OS=Dehalococcoides mccartyi (strain ATCC BAA-2100 / JCM 16839 / KCTC 5957 / BAV1) GN=DehaBAV1_1067 SV=1 UP=UP000002607:Chromosome	45.7421	17	22.5255	21.7678	22.1467	0.378885	311
	embl-cds:ABQ16639	alanyl-tRNA synthetase OS=Dehalococcoides mccartyi (strain ATCC BAA-2100 / JCM 16839 / KCTC 5957 / BAV1) GN=DehaBAV1_0047 SV=1 UP=UP000002607:Chromosome	43.1688	46	22.1678	22.115	22.1414	0.0263664	312
	embl-cds:ABQ17857	tryptophan synthase, alpha chain OS=Dehalococcoides mccartyi (strain ATCC BAA-2100 / JCM 16839 / KCTC 5957 / BAV1) GN=DehaBAV1_1278 SV=1 UP=UP000002607:Chromosome	41.5686	10	22.0112	22.2664	22.1388	0.127614	313
	embl-cds:ABQ17460	GCN5-related N-acetyltransferase OS=Dehalococcoides mccartyi (strain ATCC BAA-2100 / JCM 16839 / KCTC 5957 / BAV1) GN=DehaBAV1_0878 SV=1 UP=UP000002607:Chromosome	44.6735	18	22.1097	22.1374	22.1235	0.0138218	314
	embl-cds:ABQ17254	Diaminopimelate epimerase OS=Dehalococcoides mccartyi (strain ATCC BAA-2100 / JCM 16839 / KCTC 5957 / BAV1) GN=DehaBAV1_0670 SV=1 UP=UP000002607:Chromosome	57.7465	16	21.1731	23.0717	22.1224	0.949297	315
	embl-cds:ABQ17805	Quinolinate phosphoribosyl transferase OS=Dehalococcoides mccartyi (strain ATCC BAA-2100 / JCM 16839 / KCTC 5957 / BAV1) GN=DehaBAV1_1226 SV=1 UP=UP000002607:Chromosome	60.0601	20	21.6089	22.6122	22.1105	0.501695	316
	embl-cds:ABQ17201	transketolase OS=Dehalococcoides mccartyi (strain ATCC BAA-2100 / JCM 16839 / KCTC 5957 / BAV1) GN=DehaBAV1_0616 SV=1 UP=UP000002607:Chromosome	35.8859	22	22.241	21.9511	22.096	0.144924	317
	embl-cds:ABQ16992	valyl-tRNA synthetase OS=Dehalococcoides mccartyi (strain ATCC BAA-2100 / JCM 16839 / KCTC 5957 / BAV1) GN=DehaBAV1_0407 SV=1 UP=UP000002607:Chromosome	52.0455	50	22.4194	21.7613	22.0903	0.329032	318
	embl-cds:ABQ16934	Inorganic diphosphatase OS=Dehalococcoides mccartyi (strain ATCC BAA-2100 / JCM 16839 / KCTC 5957 / BAV1) GN=DehaBAV1_0349 SV=1 UP=UP000002607:Chromosome	31.7536	12	21.6875	22.4757	22.0816	0.394117	319
	embl-cds:ABQ17597	hypothetical protein OS=Dehalococcoides mccartyi (strain ATCC BAA-2100 / JCM 16839 / KCTC 5957 / BAV1) GN=DehaBAV1_1017 SV=1 UP=UP000002607:Chromosome	50.4739	23	22.4596	21.6235	22.0415	0.418025	320
	embl-cds:ABQ17748	hypothetical protein OS=Dehalococcoides mccartyi (strain ATCC BAA-2100 / JCM 16839 / KCTC 5957 / BAV1) GN=DehaBAV1_1169 SV=1 UP=UP000002607:Chromosome	25.6545	4	21.9781	22.0345	22.0063	0.0281691	321
	embl-cds:ABQ17513	Tubulin/FtsZ, GTPase OS=Dehalococcoides mccartyi (strain ATCC BAA-2100 / JCM 16839 / KCTC 5957 / BAV1) GN=DehaBAV1_0933 SV=1 UP=UP000002607:Chromosome	50.3958	20	21.3555	22.6456	22.0006	0.645042	322
	embl-cds:ABQ17856	tryptophan synthase, beta chain OS=Dehalococcoides mccartyi (strain ATCC BAA-2100 / JCM 16839 / KCTC 5957 / BAV1) GN=DehaBAV1_1277 SV=1 UP=UP000002607:Chromosome	34.5865	17	21.9337	22.0634	21.9985	0.0648899	323
	embl-cds:ABQ17431	two component transcriptional regulator, LuxR family OS=Dehalococcoides mccartyi (strain ATCC BAA-2100 / JCM 16839 / KCTC 5957 / BAV1) GN=DehaBAV1_0849 SV=1 UP=UP000002607:Chromosome	53.5885	12	22.0681	21.891	21.9795	0.0885209	324
	contaminant_sp|P08727|K1CS_HUMAN	Keratin, type I cytoskeletal 19 (Cytokeratin 19) (K19) (CK 19) - Homo sapiens (Human).	8.75	6	22.8416	21.1064	21.974	0.867571	325
	embl-cds:ABQ17948	N-acetyl-gamma-glutamyl-phosphate reductase OS=Dehalococcoides mccartyi (strain ATCC BAA-2100 / JCM 16839 / KCTC 5957 / BAV1) GN=DehaBAV1_1371 SV=1 UP=UP000002607:Chromosome	45.1613	14	21.9017	22.0255	21.9636	0.0619146	326
	embl-cds:ABQ17000	beta-lactamase domain protein OS=Dehalococcoides mccartyi (strain ATCC BAA-2100 / JCM 16839 / KCTC 5957 / BAV1) GN=DehaBAV1_0415 SV=1 UP=UP000002607:Chromosome	57.1688	31	21.9505	21.9749	21.9627	0.0122019	327
	embl-cds:ABQ16627	sulfide dehydrogenase (flavoprotein) subunit SudA OS=Dehalococcoides mccartyi (strain ATCC BAA-2100 / JCM 16839 / KCTC 5957 / BAV1) GN=DehaBAV1_0035 SV=1 UP=UP000002607:Chromosome	53.3333	30	21.479	22.4392	21.9591	0.48014	328
	embl-cds:ABQ16646	2C-methyl-D-erythritol 2,4-cyclodiphosphate synthase OS=Dehalococcoides mccartyi (strain ATCC BAA-2100 / JCM 16839 / KCTC 5957 / BAV1) GN=DehaBAV1_0054 SV=1 UP=UP000002607:Chromosome	45.8599	7	21.8936	22.022	21.9578	0.0641977	329
	contaminant_tr|Q9EQD7	Keratin intermediate filament 16b - Mus musculus (Mouse).	12.8828	9	22.6956	21.209	21.9523	0.7433	330
	contaminant_tr|Q9EQD6	Keratin intermediate filament 16a - Mus musculus (Mouse).	12.8828	9	22.6925	21.2059	21.9492	0.7433	331
	embl-cds:ABQ16609	hypothetical protein OS=Dehalococcoides mccartyi (strain ATCC BAA-2100 / JCM 16839 / KCTC 5957 / BAV1) GN=DehaBAV1_0017 SV=1 UP=UP000002607:Chromosome	62.069	5	23.1166	20.7726	21.9446	1.17203	332
	embl-cds:ABQ17142	DNA replication and repair protein RecR OS=Dehalococcoides mccartyi (strain ATCC BAA-2100 / JCM 16839 / KCTC 5957 / BAV1) GN=DehaBAV1_0557 SV=1 UP=UP000002607:Chromosome	86.7647	14	21.6465	22.2293	21.9379	0.291392	333
	embl-cds:ABQ17546	Radical SAM domain protein OS=Dehalococcoides mccartyi (strain ATCC BAA-2100 / JCM 16839 / KCTC 5957 / BAV1) GN=DehaBAV1_0966 SV=1 UP=UP000002607:Chromosome	39.1941	15	21.901	21.9661	21.9336	0.0325436	334
	embl-cds:ABQ16979	Deoxycytidine deaminase-like protein OS=Dehalococcoides mccartyi (strain ATCC BAA-2100 / JCM 16839 / KCTC 5957 / BAV1) GN=DehaBAV1_0394 SV=1 UP=UP000002607:Chromosome	77.6471	13	21.361	22.4539	21.9075	0.546462	335
	embl-cds:ABQ17538	imidazole glycerol phosphate synthase subunit hisF OS=Dehalococcoides mccartyi (strain ATCC BAA-2100 / JCM 16839 / KCTC 5957 / BAV1) GN=DehaBAV1_0958 SV=1 UP=UP000002607:Chromosome	55.336	16	21.9089	21.8985	21.9037	0.00520339	336
	embl-cds:ABQ17545	hypothetical protein OS=Dehalococcoides mccartyi (strain ATCC BAA-2100 / JCM 16839 / KCTC 5957 / BAV1) GN=DehaBAV1_0965 SV=1 UP=UP000002607:Chromosome	42.0732	13	21.556	22.2444	21.9002	0.344213	337
	embl-cds:ABQ17808	tRNA(Ile)-lysidine synthetase OS=Dehalococcoides mccartyi (strain ATCC BAA-2100 / JCM 16839 / KCTC 5957 / BAV1) GN=DehaBAV1_1229 SV=1 UP=UP000002607:Chromosome	56.5126	28	21.5845	22.1984	21.8915	0.306971	338
	embl-cds:ABQ16893	hypothetical protein OS=Dehalococcoides mccartyi (strain ATCC BAA-2100 / JCM 16839 / KCTC 5957 / BAV1) GN=DehaBAV1_0307 SV=1 UP=UP000002607:Chromosome	56.2814	7	21.223	22.5596	21.8913	0.668304	339
	embl-cds:ABQ17015	fumarase alpha subunit OS=Dehalococcoides mccartyi (strain ATCC BAA-2100 / JCM 16839 / KCTC 5957 / BAV1) GN=DehaBAV1_0430 SV=1 UP=UP000002607:Chromosome	66.4286	20	20.813	22.9683	21.8906	1.07766	340
	embl-cds:ABQ17747	hypothetical protein OS=Dehalococcoides mccartyi (strain ATCC BAA-2100 / JCM 16839 / KCTC 5957 / BAV1) GN=DehaBAV1_1168 SV=1 UP=UP000002607:Chromosome	18.5047	8	21.7856	21.9939	21.8897	0.104168	341
	contaminant_sp|P19012|K1CO_HUMAN	Keratin, type I cytoskeletal 15 (Cytokeratin 15) (K15) (CK 15) - Homo sapiens (Human).	10.7456	8	22.671	21.1021	21.8866	0.784434	342
	embl-cds:ABQ17858	thymidylate synthase (FAD) OS=Dehalococcoides mccartyi (strain ATCC BAA-2100 / JCM 16839 / KCTC 5957 / BAV1) GN=DehaBAV1_1279 SV=1 UP=UP000002607:Chromosome	53.8462	10	21.7449	22.0201	21.8825	0.137606	343
	embl-cds:ABQ17079	methylthioribose-1-phosphate isomerase OS=Dehalococcoides mccartyi (strain ATCC BAA-2100 / JCM 16839 / KCTC 5957 / BAV1) GN=DehaBAV1_0494 SV=1 UP=UP000002607:Chromosome	48.7952	14	21.7411	22.0226	21.8818	0.140731	344
	embl-cds:ABQ17802	phosphoribosylformylglycinamidine cyclo-ligase OS=Dehalococcoides mccartyi (strain ATCC BAA-2100 / JCM 16839 / KCTC 5957 / BAV1) GN=DehaBAV1_1223 SV=1 UP=UP000002607:Chromosome	40.9605	15	21.2079	22.5388	21.8733	0.665473	345
	embl-cds:ABQ17303	hypothetical protein OS=Dehalococcoides mccartyi (strain ATCC BAA-2100 / JCM 16839 / KCTC 5957 / BAV1) GN=DehaBAV1_0719 SV=1 UP=UP000002607:Chromosome	71.0407	17	21.9679	21.7722	21.8701	0.0978604	346
	embl-cds:ABQ17103	thioredoxin reductase OS=Dehalococcoides mccartyi (strain ATCC BAA-2100 / JCM 16839 / KCTC 5957 / BAV1) GN=DehaBAV1_0518 SV=1 UP=UP000002607:Chromosome	42.8105	16	21.3216	22.4141	21.8678	0.546247	347
	embl-cds:ABQ17081	daunorubicin resistance ABC transporter ATPase subunit OS=Dehalococcoides mccartyi (strain ATCC BAA-2100 / JCM 16839 / KCTC 5957 / BAV1) GN=DehaBAV1_0496 SV=1 UP=UP000002607:Chromosome	63.2911	18	22.2291	21.4992	21.8641	0.364979	348
	embl-cds:ABQ17596	homoserine dehydrogenase OS=Dehalococcoides mccartyi (strain ATCC BAA-2100 / JCM 16839 / KCTC 5957 / BAV1) GN=DehaBAV1_1016 SV=1 UP=UP000002607:Chromosome	42.9561	19	21.5912	22.0492	21.8202	0.228978	349
	embl-cds:ABQ17341	5-(carboxyamino)imidazole ribonucleotide mutase OS=Dehalococcoides mccartyi (strain ATCC BAA-2100 / JCM 16839 / KCTC 5957 / BAV1) GN=DehaBAV1_0758 SV=1 UP=UP000002607:Chromosome	35.0649	5	22.0936	21.5126	21.8031	0.290499	350
	embl-cds:ABQ17413	AMP-dependent synthetase and ligase OS=Dehalococcoides mccartyi (strain ATCC BAA-2100 / JCM 16839 / KCTC 5957 / BAV1) GN=DehaBAV1_0830 SV=1 UP=UP000002607:Chromosome	53.9683	36	21.7786	21.8268	21.8027	0.0240831	351
	embl-cds:ABQ17263	LSU ribosomal protein L35P OS=Dehalococcoides mccartyi (strain ATCC BAA-2100 / JCM 16839 / KCTC 5957 / BAV1) GN=DehaBAV1_0679 SV=1 UP=UP000002607:Chromosome	37.3134	4	20.5697	23.0297	21.7997	1.22997	352
	embl-cds:ABQ17347	ATP phosphoribosyltransferase, catalytic region OS=Dehalococcoides mccartyi (strain ATCC BAA-2100 / JCM 16839 / KCTC 5957 / BAV1) GN=DehaBAV1_0764 SV=1 UP=UP000002607:Chromosome	54.2735	25	21.6989	21.8997	21.7993	0.100426	353
	embl-cds:ABQ16966	Methyltransferase type 11 OS=Dehalococcoides mccartyi (strain ATCC BAA-2100 / JCM 16839 / KCTC 5957 / BAV1) GN=DehaBAV1_0381 SV=1 UP=UP000002607:Chromosome	58.5	11	22.0409	21.5519	21.7964	0.244458	354
	embl-cds:ABQ16625	protein of unknown function DUF370 OS=Dehalococcoides mccartyi (strain ATCC BAA-2100 / JCM 16839 / KCTC 5957 / BAV1) GN=DehaBAV1_0033 SV=1 UP=UP000002607:Chromosome	73.9583	7	21.44	22.1459	21.7929	0.352953	355
	embl-cds:ABQ17600	bacterial peptide chain release factor 1 (bRF-1) OS=Dehalococcoides mccartyi (strain ATCC BAA-2100 / JCM 16839 / KCTC 5957 / BAV1) GN=DehaBAV1_1020 SV=1 UP=UP000002607:Chromosome	44.7887	18	21.5405	22.0232	21.7818	0.241359	356
	contaminant_sp|P13647|K2C5_HUMAN	Keratin, type II cytoskeletal 5 (Cytokeratin 5) (K5) (CK 5) (58 kDa cytokeratin) - Homo sapiens (Human).	36.4407	28	22.4156	21.1312	21.7734	0.64218	357
	embl-cds:ABQ17430	PAS/PAC sensor signal transduction histidine kinase OS=Dehalococcoides mccartyi (strain ATCC BAA-2100 / JCM 16839 / KCTC 5957 / BAV1) GN=DehaBAV1_0848 SV=1 UP=UP000002607:Chromosome	39.9449	19	21.6034	21.9285	21.766	0.162529	358
	embl-cds:ABQ17548	cob(I)yrinic acid a,c-diamide adenosyltransferase OS=Dehalococcoides mccartyi (strain ATCC BAA-2100 / JCM 16839 / KCTC 5957 / BAV1) GN=DehaBAV1_0968 SV=1 UP=UP000002607:Chromosome	77.4725	14	21.1928	22.3109	21.7518	0.559034	359
	embl-cds:ABQ16837	pyruvate carboxylase subunit A OS=Dehalococcoides mccartyi (strain ATCC BAA-2100 / JCM 16839 / KCTC 5957 / BAV1) GN=DehaBAV1_0249 SV=1 UP=UP000002607:Chromosome	46.5863	30	21.6359	21.8494	21.7426	0.106769	360
	embl-cds:ABQ17742	type II secretion system protein E OS=Dehalococcoides mccartyi (strain ATCC BAA-2100 / JCM 16839 / KCTC 5957 / BAV1) GN=DehaBAV1_1163 SV=1 UP=UP000002607:Chromosome	42.711	38	21.1548	22.3227	21.7388	0.583931	361
	embl-cds:ABQ17218	hypothetical protein OS=Dehalococcoides mccartyi (strain ATCC BAA-2100 / JCM 16839 / KCTC 5957 / BAV1) GN=DehaBAV1_0633 SV=1 UP=UP000002607:Chromosome	64.0187	14	21.3317	22.1383	21.735	0.403332	362
	embl-cds:ABQ17280	transcription elongation factor GreA OS=Dehalococcoides mccartyi (strain ATCC BAA-2100 / JCM 16839 / KCTC 5957 / BAV1) GN=DehaBAV1_0696 SV=1 UP=UP000002607:Chromosome	56.391	18	21.5751	21.8719	21.7235	0.148385	363
	embl-cds:ABQ17071	Phosphomannomutase OS=Dehalococcoides mccartyi (strain ATCC BAA-2100 / JCM 16839 / KCTC 5957 / BAV1) GN=DehaBAV1_0486 SV=1 UP=UP000002607:Chromosome	48.5507	19	21.7047	21.7416	21.7232	0.018427	364
	embl-cds:ABQ17783	small GTP-binding protein OS=Dehalococcoides mccartyi (strain ATCC BAA-2100 / JCM 16839 / KCTC 5957 / BAV1) GN=DehaBAV1_1204 SV=1 UP=UP000002607:Chromosome	49.095	26	21.5355	21.9005	21.718	0.182505	365
	embl-cds:ABQ17471	LmbE family protein OS=Dehalococcoides mccartyi (strain ATCC BAA-2100 / JCM 16839 / KCTC 5957 / BAV1) GN=DehaBAV1_0889 SV=1 UP=UP000002607:Chromosome	40.9283	10	21.9611	21.4583	21.7097	0.251382	366
	embl-cds:ABQ17097	PSP1 domain protein OS=Dehalococcoides mccartyi (strain ATCC BAA-2100 / JCM 16839 / KCTC 5957 / BAV1) GN=DehaBAV1_0512 SV=1 UP=UP000002607:Chromosome	55.2347	18	21.7197	21.689	21.7044	0.015348	367
	embl-cds:ABQ16945	phosphoribosylformylglycinamidine synthase subunit I OS=Dehalococcoides mccartyi (strain ATCC BAA-2100 / JCM 16839 / KCTC 5957 / BAV1) GN=DehaBAV1_0360 SV=1 UP=UP000002607:Chromosome	47.0588	12	22.1673	21.2173	21.6923	0.475041	368
	embl-cds:ABQ17293	Translin OS=Dehalococcoides mccartyi (strain ATCC BAA-2100 / JCM 16839 / KCTC 5957 / BAV1) GN=DehaBAV1_0709 SV=1 UP=UP000002607:Chromosome	36.4055	10	21.0989	22.2327	21.6658	0.56689	369
	embl-cds:ABQ17821	hydrogenase expression/formation protein HypD OS=Dehalococcoides mccartyi (strain ATCC BAA-2100 / JCM 16839 / KCTC 5957 / BAV1) GN=DehaBAV1_1242 SV=1 UP=UP000002607:Chromosome	34.3407	14	22.192	21.1332	21.6626	0.52944	370
	embl-cds:ABQ17846	hypothetical protein OS=Dehalococcoides mccartyi (strain ATCC BAA-2100 / JCM 16839 / KCTC 5957 / BAV1) GN=DehaBAV1_1267 SV=1 UP=UP000002607:Chromosome	25.1799	4	22.0935	21.225	21.6592	0.434236	371
	embl-cds:ABQ17695	hypothetical protein OS=Dehalococcoides mccartyi (strain ATCC BAA-2100 / JCM 16839 / KCTC 5957 / BAV1) GN=DehaBAV1_1116 SV=1 UP=UP000002607:Chromosome	54.3046	9	22.1636	21.11	21.6368	0.526801	372
	embl-cds:ABQ16991	Phosphopantothenate-cysteine ligase OS=Dehalococcoides mccartyi (strain ATCC BAA-2100 / JCM 16839 / KCTC 5957 / BAV1) GN=DehaBAV1_0406 SV=1 UP=UP000002607:Chromosome	65.3944	29	21.2683	22.0011	21.6347	0.366395	373
	embl-cds:ABQ17582	protein of unknown function DUF541 OS=Dehalococcoides mccartyi (strain ATCC BAA-2100 / JCM 16839 / KCTC 5957 / BAV1) GN=DehaBAV1_1002 SV=1 UP=UP000002607:Chromosome	32.6772	9	21.7959	21.4655	21.6307	0.165163	374
	embl-cds:ABQ17205	periplasmic binding protein OS=Dehalococcoides mccartyi (strain ATCC BAA-2100 / JCM 16839 / KCTC 5957 / BAV1) GN=DehaBAV1_0620 SV=1 UP=UP000002607:Chromosome	23.4421	7	21.6963	21.5225	21.6094	0.0869151	375
	embl-cds:ABQ17646	twitching motility protein OS=Dehalococcoides mccartyi (strain ATCC BAA-2100 / JCM 16839 / KCTC 5957 / BAV1) GN=DehaBAV1_1066 SV=1 UP=UP000002607:Chromosome	70.9497	23	21.7503	21.4625	21.6064	0.14391	376
	embl-cds:ABQ17455	ribosome-binding factor A OS=Dehalococcoides mccartyi (strain ATCC BAA-2100 / JCM 16839 / KCTC 5957 / BAV1) GN=DehaBAV1_0873 SV=1 UP=UP000002607:Chromosome	25.4237	3	21.6303	21.578	21.6042	0.0261704	377
	contaminant_sp|P48668|K2CE_HUMAN	Keratin, type II cytoskeletal 6E (Cytokeratin 6E) (CK 6E) (K6e keratin) - Homo sapiens (Human).	30.0178	21	22.0836	21.108	21.5958	0.487766	378
	embl-cds:ABQ17591	carbamoyl-phosphate synthase small subunit OS=Dehalococcoides mccartyi (strain ATCC BAA-2100 / JCM 16839 / KCTC 5957 / BAV1) GN=DehaBAV1_1011 SV=1 UP=UP000002607:Chromosome	26.6484	8	22.7446	20.4259	21.5852	1.15935	379
	embl-cds:ABQ17049	SSU ribosomal protein S14P OS=Dehalococcoides mccartyi (strain ATCC BAA-2100 / JCM 16839 / KCTC 5957 / BAV1) GN=DehaBAV1_0464 SV=1 UP=UP000002607:Chromosome	40.9836	3	21.0842	22.0677	21.5759	0.491719	380
	embl-cds:ABQ17916	Methyltransferase type 11 OS=Dehalococcoides mccartyi (strain ATCC BAA-2100 / JCM 16839 / KCTC 5957 / BAV1) GN=DehaBAV1_1339 SV=1 UP=UP000002607:Chromosome	31.3636	7	22.3632	20.7861	21.5747	0.788527	381
	embl-cds:ABQ17680	RNAse PH OS=Dehalococcoides mccartyi (strain ATCC BAA-2100 / JCM 16839 / KCTC 5957 / BAV1) GN=DehaBAV1_1100 SV=1 UP=UP000002607:Chromosome	43.5685	12	21.6112	21.5364	21.5738	0.0374047	382
	embl-cds:ABQ16957	iojap-like protein OS=Dehalococcoides mccartyi (strain ATCC BAA-2100 / JCM 16839 / KCTC 5957 / BAV1) GN=DehaBAV1_0372 SV=1 UP=UP000002607:Chromosome	54.386	6	21.2567	21.8735	21.5651	0.308365	383
	embl-cds:ABQ17648	N-acetylglutamate kinase OS=Dehalococcoides mccartyi (strain ATCC BAA-2100 / JCM 16839 / KCTC 5957 / BAV1) GN=DehaBAV1_1068 SV=1 UP=UP000002607:Chromosome	39.3382	9	21.2622	21.863	21.5626	0.300398	384
	embl-cds:ABQ17144	DNA polymerase III, subunits gamma and tau OS=Dehalococcoides mccartyi (strain ATCC BAA-2100 / JCM 16839 / KCTC 5957 / BAV1) GN=DehaBAV1_0559 SV=1 UP=UP000002607:Chromosome	53.5088	29	21.432	21.6807	21.5563	0.124379	385
	embl-cds:ABQ16817	phosphate uptake regulator, PhoU OS=Dehalococcoides mccartyi (strain ATCC BAA-2100 / JCM 16839 / KCTC 5957 / BAV1) GN=DehaBAV1_0228 SV=1 UP=UP000002607:Chromosome	61.991	14	21.1611	21.9106	21.5358	0.374769	386
	embl-cds:ABQ16905	MraZ protein OS=Dehalococcoides mccartyi (strain ATCC BAA-2100 / JCM 16839 / KCTC 5957 / BAV1) GN=DehaBAV1_0319 SV=1 UP=UP000002607:Chromosome	46.4789	9	21.1563	21.9086	21.5324	0.376143	387
	embl-cds:ABQ17715	LSU ribosomal protein L21P OS=Dehalococcoides mccartyi (strain ATCC BAA-2100 / JCM 16839 / KCTC 5957 / BAV1) GN=DehaBAV1_1136 SV=1 UP=UP000002607:Chromosome	75.3731	8	21.0562	22.0071	21.5316	0.475443	388
	embl-cds:ABQ16962	demethylmenaquinone methyltransferase OS=Dehalococcoides mccartyi (strain ATCC BAA-2100 / JCM 16839 / KCTC 5957 / BAV1) GN=DehaBAV1_0377 SV=1 UP=UP000002607:Chromosome	41.0853	10	22.4337	20.6233	21.5285	0.905205	389
	embl-cds:ABQ17161	tyrosyl-tRNA synthetase OS=Dehalococcoides mccartyi (strain ATCC BAA-2100 / JCM 16839 / KCTC 5957 / BAV1) GN=DehaBAV1_0576 SV=1 UP=UP000002607:Chromosome	50	20	21.5184	21.5159	21.5171	0.00124618	390
	embl-cds:ABQ17251	GTP-binding protein HflX OS=Dehalococcoides mccartyi (strain ATCC BAA-2100 / JCM 16839 / KCTC 5957 / BAV1) GN=DehaBAV1_0667 SV=1 UP=UP000002607:Chromosome	58.5608	20	21.3556	21.6749	21.5153	0.159649	391
	embl-cds:ABQ16948	Rieske (2Fe-2S) domain protein OS=Dehalococcoides mccartyi (strain ATCC BAA-2100 / JCM 16839 / KCTC 5957 / BAV1) GN=DehaBAV1_0363 SV=1 UP=UP000002607:Chromosome	72.7273	10	21.1221	21.8981	21.5101	0.387978	392
	embl-cds:ABQ16953	methionyl-tRNA synthetase OS=Dehalococcoides mccartyi (strain ATCC BAA-2100 / JCM 16839 / KCTC 5957 / BAV1) GN=DehaBAV1_0368 SV=1 UP=UP000002607:Chromosome	42.4955	23	21.7216	21.2911	21.5063	0.215211	393
	embl-cds:ABQ16976	Dephospho-CoA kinase-like protein OS=Dehalococcoides mccartyi (strain ATCC BAA-2100 / JCM 16839 / KCTC 5957 / BAV1) GN=DehaBAV1_0391 SV=1 UP=UP000002607:Chromosome	48.0874	13	22.1064	20.9051	21.5058	0.600605	394
	embl-cds:ABQ17343	phosphoribosylaminoimidazole-succinocarboxamide synthase OS=Dehalococcoides mccartyi (strain ATCC BAA-2100 / JCM 16839 / KCTC 5957 / BAV1) GN=DehaBAV1_0760 SV=1 UP=UP000002607:Chromosome	75.6579	20	21.0356	21.9677	21.5017	0.466062	395
	embl-cds:ABQ17954	nitrogen-fixing NifU domain protein OS=Dehalococcoides mccartyi (strain ATCC BAA-2100 / JCM 16839 / KCTC 5957 / BAV1) GN=DehaBAV1_1377 SV=1 UP=UP000002607:Chromosome	79.1667	5	20.7392	22.2577	21.4985	0.759236	396
	embl-cds:ABQ16604	orotidine 5'-phosphate decarboxylase OS=Dehalococcoides mccartyi (strain ATCC BAA-2100 / JCM 16839 / KCTC 5957 / BAV1) GN=DehaBAV1_0012 SV=1 UP=UP000002607:Chromosome	59.6296	15	21.7822	21.214	21.4981	0.284124	397
	embl-cds:ABQ16634	Protein of unknown function DUF933 OS=Dehalococcoides mccartyi (strain ATCC BAA-2100 / JCM 16839 / KCTC 5957 / BAV1) GN=DehaBAV1_0042 SV=1 UP=UP000002607:Chromosome	59.4005	21	20.9827	22.0121	21.4974	0.514711	398
	embl-cds:ABQ17168	hypothetical protein OS=Dehalococcoides mccartyi (strain ATCC BAA-2100 / JCM 16839 / KCTC 5957 / BAV1) GN=DehaBAV1_0583 SV=1 UP=UP000002607:Chromosome	32	4	21.2063	21.784	21.4952	0.28887	399
	embl-cds:ABQ16990	pantothenate kinase OS=Dehalococcoides mccartyi (strain ATCC BAA-2100 / JCM 16839 / KCTC 5957 / BAV1) GN=DehaBAV1_0405 SV=1 UP=UP000002607:Chromosome	27.7567	9	21.9342	21.0423	21.4883	0.445919	400
	embl-cds:ABQ16810	hypothetical protein OS=Dehalococcoides mccartyi (strain ATCC BAA-2100 / JCM 16839 / KCTC 5957 / BAV1) GN=DehaBAV1_0221 SV=1 UP=UP000002607:Chromosome	48.8372	4	20.3304	22.6434	21.4869	1.15654	401
	embl-cds:ABQ17662	transcriptional regulator, AsnC family OS=Dehalococcoides mccartyi (strain ATCC BAA-2100 / JCM 16839 / KCTC 5957 / BAV1) GN=DehaBAV1_1082 SV=1 UP=UP000002607:Chromosome	47.3684	4	21.5983	21.3705	21.4844	0.113928	402
	embl-cds:ABQ17812	protein of unknown function DUF21 OS=Dehalococcoides mccartyi (strain ATCC BAA-2100 / JCM 16839 / KCTC 5957 / BAV1) GN=DehaBAV1_1233 SV=1 UP=UP000002607:Chromosome	30.8962	13	22.2859	20.6823	21.4841	0.801781	403
	embl-cds:ABQ17085	HEAT domain containing protein OS=Dehalococcoides mccartyi (strain ATCC BAA-2100 / JCM 16839 / KCTC 5957 / BAV1) GN=DehaBAV1_0500 SV=1 UP=UP000002607:Chromosome	33.8608	9	22.1482	20.8053	21.4767	0.671449	404
	embl-cds:ABQ16898	protein translocase subunit secF OS=Dehalococcoides mccartyi (strain ATCC BAA-2100 / JCM 16839 / KCTC 5957 / BAV1) GN=DehaBAV1_0312 SV=1 UP=UP000002607:Chromosome	22.9236	6	21.522	21.4183	21.4701	0.0518772	405
	embl-cds:ABQ17797	chaperone DnaJ domain protein OS=Dehalococcoides mccartyi (strain ATCC BAA-2100 / JCM 16839 / KCTC 5957 / BAV1) GN=DehaBAV1_1218 SV=1 UP=UP000002607:Chromosome	65.7576	23	21.8372	21.0453	21.4413	0.395912	406
	embl-cds:ABQ17516	hypothetical protein OS=Dehalococcoides mccartyi (strain ATCC BAA-2100 / JCM 16839 / KCTC 5957 / BAV1) GN=DehaBAV1_0936 SV=1 UP=UP000002607:Chromosome	42.1053	4	21.9897	20.8925	21.4411	0.548611	407
	embl-cds:ABQ17375	transcriptional regulator, TrmB OS=Dehalococcoides mccartyi (strain ATCC BAA-2100 / JCM 16839 / KCTC 5957 / BAV1) GN=DehaBAV1_0792 SV=1 UP=UP000002607:Chromosome	35.1351	4	22.2625	20.5873	21.4249	0.837627	408
	embl-cds:ABQ17743	type II secretion system protein OS=Dehalococcoides mccartyi (strain ATCC BAA-2100 / JCM 16839 / KCTC 5957 / BAV1) GN=DehaBAV1_1164 SV=1 UP=UP000002607:Chromosome	33.4165	13	21.633	21.2088	21.4209	0.21209	409
	embl-cds:ABQ17223	CO dehydrogenase maturation factor-like protein OS=Dehalococcoides mccartyi (strain ATCC BAA-2100 / JCM 16839 / KCTC 5957 / BAV1) GN=DehaBAV1_0638 SV=1 UP=UP000002607:Chromosome	55.7692	12	21.3371	21.5015	21.4193	0.0822151	410
	embl-cds:ABQ16942	uridylate kinase OS=Dehalococcoides mccartyi (strain ATCC BAA-2100 / JCM 16839 / KCTC 5957 / BAV1) GN=DehaBAV1_0357 SV=1 UP=UP000002607:Chromosome	34.4398	8	21.8737	20.9635	21.4186	0.455103	411
	embl-cds:ABQ17104	phosphate:acyl-[acyl carrier protein] acyltransferase OS=Dehalococcoides mccartyi (strain ATCC BAA-2100 / JCM 16839 / KCTC 5957 / BAV1) GN=DehaBAV1_0519 SV=1 UP=UP000002607:Chromosome	52.7378	17	20.516	22.3207	21.4183	0.902351	412
	embl-cds:ABQ17075	Uncharacterized protein-like protein OS=Dehalococcoides mccartyi (strain ATCC BAA-2100 / JCM 16839 / KCTC 5957 / BAV1) GN=DehaBAV1_0490 SV=1 UP=UP000002607:Chromosome	46.1538	23	21.0577	21.7721	21.4149	0.357213	413
	embl-cds:ABQ17003	excinuclease ABC, B subunit OS=Dehalococcoides mccartyi (strain ATCC BAA-2100 / JCM 16839 / KCTC 5957 / BAV1) GN=DehaBAV1_0418 SV=1 UP=UP000002607:Chromosome	41.2651	33	21.6897	21.1302	21.4099	0.279788	414
	embl-cds:ABQ17027	shikimate dehydrogenase OS=Dehalococcoides mccartyi (strain ATCC BAA-2100 / JCM 16839 / KCTC 5957 / BAV1) GN=DehaBAV1_0442 SV=1 UP=UP000002607:Chromosome	39.1608	14	20.9834	21.8351	21.4092	0.425873	415
	embl-cds:ABQ17022	Prephenate dehydrogenase OS=Dehalococcoides mccartyi (strain ATCC BAA-2100 / JCM 16839 / KCTC 5957 / BAV1) GN=DehaBAV1_0437 SV=1 UP=UP000002607:Chromosome	54.1667	16	20.4305	22.3773	21.4039	0.973375	416
	embl-cds:ABQ16751	pyrroline-5-carboxylate reductase OS=Dehalococcoides mccartyi (strain ATCC BAA-2100 / JCM 16839 / KCTC 5957 / BAV1) GN=DehaBAV1_0160 SV=1 UP=UP000002607:Chromosome	52.0599	14	20.9306	21.8719	21.4013	0.470632	417
	embl-cds:ABQ16830	response regulator receiver protein OS=Dehalococcoides mccartyi (strain ATCC BAA-2100 / JCM 16839 / KCTC 5957 / BAV1) GN=DehaBAV1_0241 SV=1 UP=UP000002607:Chromosome	56.9106	7	20.8338	21.9636	21.3987	0.564863	418
	embl-cds:ABQ17410	amino acid/amide ABC transporter substrate-binding protein, HAAT family OS=Dehalococcoides mccartyi (strain ATCC BAA-2100 / JCM 16839 / KCTC 5957 / BAV1) GN=DehaBAV1_0827 SV=1 UP=UP000002607:Chromosome	40	15	20.0489	22.6818	21.3653	1.31642	419
	embl-cds:ABQ17868	Helix-turn-helix, type 11 domain protein OS=Dehalococcoides mccartyi (strain ATCC BAA-2100 / JCM 16839 / KCTC 5957 / BAV1) GN=DehaBAV1_1289 SV=1 UP=UP000002607:Chromosome	40.6977	10	21.9357	20.784	21.3599	0.575861	420
	embl-cds:ABQ17785	glycerol 3-phosphate dehydrogenase (NAD(P)+) OS=Dehalococcoides mccartyi (strain ATCC BAA-2100 / JCM 16839 / KCTC 5957 / BAV1) GN=DehaBAV1_1206 SV=1 UP=UP000002607:Chromosome	45.1253	14	21.214	21.5023	21.3581	0.144159	421
	embl-cds:ABQ17028	3-dehydroquinate dehydratase OS=Dehalococcoides mccartyi (strain ATCC BAA-2100 / JCM 16839 / KCTC 5957 / BAV1) GN=DehaBAV1_0443 SV=1 UP=UP000002607:Chromosome	63.0631	12	20.0928	22.6187	21.3557	1.26295	422
	embl-cds:ABQ17657	degV family protein OS=Dehalococcoides mccartyi (strain ATCC BAA-2100 / JCM 16839 / KCTC 5957 / BAV1) GN=DehaBAV1_1077 SV=1 UP=UP000002607:Chromosome	42.3488	11	20.8934	21.8169	21.3551	0.461739	423
	embl-cds:ABQ17610	hypothetical protein OS=Dehalococcoides mccartyi (strain ATCC BAA-2100 / JCM 16839 / KCTC 5957 / BAV1) GN=DehaBAV1_1030 SV=1 UP=UP000002607:Chromosome	63.8889	3	21.4439	21.2157	21.3298	0.114114	424
	embl-cds:ABQ17077	hypothetical protein OS=Dehalococcoides mccartyi (strain ATCC BAA-2100 / JCM 16839 / KCTC 5957 / BAV1) GN=DehaBAV1_0492 SV=1 UP=UP000002607:Chromosome	40.2332	10	20.8752	21.7718	21.3235	0.448292	425
	embl-cds:ABQ17661	arginyl-tRNA synthetase OS=Dehalococcoides mccartyi (strain ATCC BAA-2100 / JCM 16839 / KCTC 5957 / BAV1) GN=DehaBAV1_1081 SV=1 UP=UP000002607:Chromosome	55.9353	26	21.5508	21.0632	21.307	0.2438	426
	embl-cds:ABQ17725	aspartyl/glutamyl-tRNA(Asn/Gln) amidotransferase subunit A OS=Dehalococcoides mccartyi (strain ATCC BAA-2100 / JCM 16839 / KCTC 5957 / BAV1) GN=DehaBAV1_1146 SV=1 UP=UP000002607:Chromosome	28.6008	12	21.6682	20.9376	21.3029	0.365275	427
	embl-cds:ABQ17639	hypothetical protein OS=Dehalococcoides mccartyi (strain ATCC BAA-2100 / JCM 16839 / KCTC 5957 / BAV1) GN=DehaBAV1_1059 SV=1 UP=UP000002607:Chromosome	33.5484	6	21.5374	21.0512	21.2943	0.243116	428
	embl-cds:ABQ17590	dihydroorotase OS=Dehalococcoides mccartyi (strain ATCC BAA-2100 / JCM 16839 / KCTC 5957 / BAV1) GN=DehaBAV1_1010 SV=1 UP=UP000002607:Chromosome	37.8505	17	21.6078	20.9599	21.2838	0.323958	429
	embl-cds:ABQ17099	replicative DNA helicase loader DnaI OS=Dehalococcoides mccartyi (strain ATCC BAA-2100 / JCM 16839 / KCTC 5957 / BAV1) GN=DehaBAV1_0514 SV=1 UP=UP000002607:Chromosome	68.0171	29	20.5471	22.0154	21.2812	0.734161	430
	embl-cds:ABQ16618	TrkA-N domain protein OS=Dehalococcoides mccartyi (strain ATCC BAA-2100 / JCM 16839 / KCTC 5957 / BAV1) GN=DehaBAV1_0026 SV=1 UP=UP000002607:Chromosome	41.791	7	20.8103	21.7457	21.278	0.467701	431
	embl-cds:ABQ17884	aspartyl/glutamyl-tRNA(Asn/Gln) amidotransferase subunit B OS=Dehalococcoides mccartyi (strain ATCC BAA-2100 / JCM 16839 / KCTC 5957 / BAV1) GN=DehaBAV1_1307 SV=1 UP=UP000002607:Chromosome	50	22	20.8749	21.6747	21.2748	0.399906	432
	embl-cds:ABQ17684	PAS/PAC sensor signal transduction histidine kinase OS=Dehalococcoides mccartyi (strain ATCC BAA-2100 / JCM 16839 / KCTC 5957 / BAV1) GN=DehaBAV1_1104 SV=1 UP=UP000002607:Chromosome	32.9949	18	20.9933	21.5314	21.2624	0.269035	433
	embl-cds:ABQ17409	amino acid/amide ABC transporter substrate-binding protein, HAAT family OS=Dehalococcoides mccartyi (strain ATCC BAA-2100 / JCM 16839 / KCTC 5957 / BAV1) GN=DehaBAV1_0826 SV=1 UP=UP000002607:Chromosome	28.972	11	21.0299	21.4809	21.2554	0.225501	434
	embl-cds:ABQ17197	UspA domain protein OS=Dehalococcoides mccartyi (strain ATCC BAA-2100 / JCM 16839 / KCTC 5957 / BAV1) GN=DehaBAV1_0612 SV=1 UP=UP000002607:Chromosome	30.662	7	21.145	21.3614	21.2532	0.108215	435
	embl-cds:ABQ17058	methionine aminopeptidase, type I OS=Dehalococcoides mccartyi (strain ATCC BAA-2100 / JCM 16839 / KCTC 5957 / BAV1) GN=DehaBAV1_0473 SV=1 UP=UP000002607:Chromosome	34.2629	11	21.1337	21.3587	21.2462	0.112504	436
	embl-cds:ABQ17697	alpha/beta hydrolase fold protein OS=Dehalococcoides mccartyi (strain ATCC BAA-2100 / JCM 16839 / KCTC 5957 / BAV1) GN=DehaBAV1_1118 SV=1 UP=UP000002607:Chromosome	49.0909	14	21.1591	21.3266	21.2428	0.0837472	437
	embl-cds:ABQ16946	phosphoribosylformylglycinamidine synthase subunit II OS=Dehalococcoides mccartyi (strain ATCC BAA-2100 / JCM 16839 / KCTC 5957 / BAV1) GN=DehaBAV1_0361 SV=1 UP=UP000002607:Chromosome	42.0776	38	21.2096	21.2686	21.2391	0.0294651	438
	embl-cds:ABQ17444	dihydrodipicolinate reductase OS=Dehalococcoides mccartyi (strain ATCC BAA-2100 / JCM 16839 / KCTC 5957 / BAV1) GN=DehaBAV1_0862 SV=1 UP=UP000002607:Chromosome	36.1217	8	21.2841	21.1892	21.2366	0.0474504	439
	embl-cds:ABQ17018	NUDIX hydrolase OS=Dehalococcoides mccartyi (strain ATCC BAA-2100 / JCM 16839 / KCTC 5957 / BAV1) GN=DehaBAV1_0433 SV=1 UP=UP000002607:Chromosome	53.9773	11	20.2993	22.16	21.2297	0.930336	440
	embl-cds:ABQ17368	ech hydrogenase subunit E OS=Dehalococcoides mccartyi (strain ATCC BAA-2100 / JCM 16839 / KCTC 5957 / BAV1) GN=DehaBAV1_0785 SV=1 UP=UP000002607:Chromosome	47.6323	18	21.7661	20.6771	21.2216	0.544499	441
	embl-cds:ABQ17580	riboflavin synthase, alpha subunit OS=Dehalococcoides mccartyi (strain ATCC BAA-2100 / JCM 16839 / KCTC 5957 / BAV1) GN=DehaBAV1_1000 SV=1 UP=UP000002607:Chromosome	61.9512	10	20.9787	21.4625	21.2206	0.241869	442
	embl-cds:ABQ16949	hypothetical protein OS=Dehalococcoides mccartyi (strain ATCC BAA-2100 / JCM 16839 / KCTC 5957 / BAV1) GN=DehaBAV1_0364 SV=1 UP=UP000002607:Chromosome	40.625	10	19.7479	22.67	21.2089	1.46102	443
	embl-cds:ABQ17242	pyruvate ferredoxin oxidoreductase, delta subunit OS=Dehalococcoides mccartyi (strain ATCC BAA-2100 / JCM 16839 / KCTC 5957 / BAV1) GN=DehaBAV1_0657 SV=1 UP=UP000002607:Chromosome	73.4694	5	20.0453	22.3699	21.2076	1.16229	444
	embl-cds:ABQ16635	hypothetical protein OS=Dehalococcoides mccartyi (strain ATCC BAA-2100 / JCM 16839 / KCTC 5957 / BAV1) GN=DehaBAV1_0043 SV=1 UP=UP000002607:Chromosome	85	9	19.3599	23.0406	21.2003	1.84032	445
	embl-cds:ABQ16977	CMP/dCMP deaminase, zinc-binding protein OS=Dehalococcoides mccartyi (strain ATCC BAA-2100 / JCM 16839 / KCTC 5957 / BAV1) GN=DehaBAV1_0392 SV=1 UP=UP000002607:Chromosome	26.1146	4	21.0635	21.3007	21.1821	0.118617	446
	embl-cds:ABQ17637	NADPH-dependent FMN reductase OS=Dehalococcoides mccartyi (strain ATCC BAA-2100 / JCM 16839 / KCTC 5957 / BAV1) GN=DehaBAV1_1057 SV=1 UP=UP000002607:Chromosome	31.5789	8	21.8669	20.4705	21.1687	0.698201	447
	embl-cds:ABQ17403	adenosylcobyric acid synthase (glutamine-hydrolysing) OS=Dehalococcoides mccartyi (strain ATCC BAA-2100 / JCM 16839 / KCTC 5957 / BAV1) GN=DehaBAV1_0820 SV=1 UP=UP000002607:Chromosome	56.66	26	20.801	21.5361	21.1686	0.367561	448
	embl-cds:ABQ17365	NADH dehydrogenase (quinone) OS=Dehalococcoides mccartyi (strain ATCC BAA-2100 / JCM 16839 / KCTC 5957 / BAV1) GN=DehaBAV1_0782 SV=1 UP=UP000002607:Chromosome	48.9062	27	20.9009	21.424	21.1624	0.261547	449
	embl-cds:ABQ17760	protein of unknown function UPF0054 OS=Dehalococcoides mccartyi (strain ATCC BAA-2100 / JCM 16839 / KCTC 5957 / BAV1) GN=DehaBAV1_1181 SV=1 UP=UP000002607:Chromosome	26.875	5	21.1064	21.1771	21.1418	0.0353617	450
	embl-cds:ABQ16626	sulfide dehydrogenase (flavoprotein) subunit SudB OS=Dehalococcoides mccartyi (strain ATCC BAA-2100 / JCM 16839 / KCTC 5957 / BAV1) GN=DehaBAV1_0034 SV=1 UP=UP000002607:Chromosome	48.5816	13	20.9963	21.2861	21.1412	0.144895	451
	embl-cds:ABQ17323	hypothetical protein OS=Dehalococcoides mccartyi (strain ATCC BAA-2100 / JCM 16839 / KCTC 5957 / BAV1) GN=DehaBAV1_0739 SV=1 UP=UP000002607:Chromosome	62.5532	16	20.7323	21.544	21.1381	0.405812	452
	embl-cds:ABQ17733	tryptophanyl-tRNA synthetase OS=Dehalococcoides mccartyi (strain ATCC BAA-2100 / JCM 16839 / KCTC 5957 / BAV1) GN=DehaBAV1_1154 SV=1 UP=UP000002607:Chromosome	52.6316	19	19.8882	22.3814	21.1348	1.24657	453
	embl-cds:ABQ16645	2-C-methyl-D-erythritol 4-phosphate cytidylyltransferase OS=Dehalococcoides mccartyi (strain ATCC BAA-2100 / JCM 16839 / KCTC 5957 / BAV1) GN=DehaBAV1_0053 SV=1 UP=UP000002607:Chromosome	61.2335	14	20.4695	21.7766	21.123	0.653542	454
	embl-cds:ABQ17963	methionyl-tRNA formyltransferase OS=Dehalococcoides mccartyi (strain ATCC BAA-2100 / JCM 16839 / KCTC 5957 / BAV1) GN=DehaBAV1_1386 SV=1 UP=UP000002607:Chromosome	31.1111	9	21.4795	20.7634	21.1215	0.358031	455
	embl-cds:ABQ16914	GatB/Yqey domain protein OS=Dehalococcoides mccartyi (strain ATCC BAA-2100 / JCM 16839 / KCTC 5957 / BAV1) GN=DehaBAV1_0328 SV=1 UP=UP000002607:Chromosome	27.5168	6	20.7953	21.4109	21.1031	0.307821	456
	embl-cds:ABQ17734	hydroxymethylbutenyl pyrophosphate reductase OS=Dehalococcoides mccartyi (strain ATCC BAA-2100 / JCM 16839 / KCTC 5957 / BAV1) GN=DehaBAV1_1155 SV=1 UP=UP000002607:Chromosome	50	14	20.314	21.8906	21.1023	0.788282	457
	embl-cds:ABQ17820	hydrogenase assembly chaperone hypC/hupF OS=Dehalococcoides mccartyi (strain ATCC BAA-2100 / JCM 16839 / KCTC 5957 / BAV1) GN=DehaBAV1_1241 SV=1 UP=UP000002607:Chromosome	64.7887	4	20.9642	21.2301	21.0971	0.132929	458
	embl-cds:ABQ17772	L-aspartate oxidase OS=Dehalococcoides mccartyi (strain ATCC BAA-2100 / JCM 16839 / KCTC 5957 / BAV1) GN=DehaBAV1_1193 SV=1 UP=UP000002607:Chromosome	47.767	24	21.0017	21.1361	21.0689	0.0672166	459
	contaminant_sp|P05787|K2C8_HUMAN	Keratin, type II cytoskeletal 8 (Cytokeratin 8) (K8) (CK 8) - Homo sapiens (Human).	6.43154	9	21.9426	20.1649	21.0537	0.88884	460
	embl-cds:ABQ17404	thioesterase superfamily protein OS=Dehalococcoides mccartyi (strain ATCC BAA-2100 / JCM 16839 / KCTC 5957 / BAV1) GN=DehaBAV1_0821 SV=1 UP=UP000002607:Chromosome	36.7647	6	22.0518	20.0331	21.0424	1.00934	461
	embl-cds:ABQ17913	serine O-acetyltransferase OS=Dehalococcoides mccartyi (strain ATCC BAA-2100 / JCM 16839 / KCTC 5957 / BAV1) GN=DehaBAV1_1336 SV=1 UP=UP000002607:Chromosome	46.087	10	21.2952	20.7757	21.0355	0.25973	462
	embl-cds:ABQ17541	imidazole glycerol phosphate synthase subunit hisH OS=Dehalococcoides mccartyi (strain ATCC BAA-2100 / JCM 16839 / KCTC 5957 / BAV1) GN=DehaBAV1_0961 SV=1 UP=UP000002607:Chromosome	23.4146	7	21.0557	20.9797	21.0177	0.0380057	463
	embl-cds:ABQ17498	AMP-dependent synthetase and ligase OS=Dehalococcoides mccartyi (strain ATCC BAA-2100 / JCM 16839 / KCTC 5957 / BAV1) GN=DehaBAV1_0916 SV=1 UP=UP000002607:Chromosome	45.9406	22	21.8183	20.1995	21.0089	0.809372	464
	embl-cds:ABQ17301	Adenine deaminase OS=Dehalococcoides mccartyi (strain ATCC BAA-2100 / JCM 16839 / KCTC 5957 / BAV1) GN=DehaBAV1_0717 SV=1 UP=UP000002607:Chromosome	40.4553	24	20.8734	21.1414	21.0074	0.134	465
	embl-cds:ABQ17673	glutamate 5-kinase OS=Dehalococcoides mccartyi (strain ATCC BAA-2100 / JCM 16839 / KCTC 5957 / BAV1) GN=DehaBAV1_1093 SV=1 UP=UP000002607:Chromosome	40.2145	13	20.8233	21.1713	20.9973	0.174005	466
	embl-cds:ABQ16815	NADH dehydrogenase (ubiquinone), 24 kDa subunit OS=Dehalococcoides mccartyi (strain ATCC BAA-2100 / JCM 16839 / KCTC 5957 / BAV1) GN=DehaBAV1_0226 SV=1 UP=UP000002607:Chromosome	40	6	20.3684	21.6123	20.9904	0.621953	467
	embl-cds:ABQ17294	V-type H(+)-translocating pyrophosphatase OS=Dehalococcoides mccartyi (strain ATCC BAA-2100 / JCM 16839 / KCTC 5957 / BAV1) GN=DehaBAV1_0710 SV=1 UP=UP000002607:Chromosome	15.6112	12	21.019	20.9002	20.9596	0.0594325	468
	embl-cds:ABQ16899	protein-export membrane protein SecD OS=Dehalococcoides mccartyi (strain ATCC BAA-2100 / JCM 16839 / KCTC 5957 / BAV1) GN=DehaBAV1_0313 SV=1 UP=UP000002607:Chromosome	17.1492	10	21.0399	20.8727	20.9563	0.0835889	469
	embl-cds:ABQ17608	Cof-like hydrolase OS=Dehalococcoides mccartyi (strain ATCC BAA-2100 / JCM 16839 / KCTC 5957 / BAV1) GN=DehaBAV1_1028 SV=1 UP=UP000002607:Chromosome	43.9114	10	20.8872	21.0112	20.9492	0.0620296	470
	embl-cds:ABQ16841	ABC transporter related protein OS=Dehalococcoides mccartyi (strain ATCC BAA-2100 / JCM 16839 / KCTC 5957 / BAV1) GN=DehaBAV1_0253 SV=1 UP=UP000002607:Chromosome	35.7639	12	20.4831	21.4024	20.9427	0.459641	471
	embl-cds:ABQ17388	protein of unknown function DUF39 OS=Dehalococcoides mccartyi (strain ATCC BAA-2100 / JCM 16839 / KCTC 5957 / BAV1) GN=DehaBAV1_0805 SV=1 UP=UP000002607:Chromosome	29.1667	11	20.9681	20.9045	20.9363	0.0317607	472
	embl-cds:ABQ17676	2-alkenal reductase OS=Dehalococcoides mccartyi (strain ATCC BAA-2100 / JCM 16839 / KCTC 5957 / BAV1) GN=DehaBAV1_1096 SV=1 UP=UP000002607:Chromosome	23.6041	8	20.576	21.2765	20.9262	0.350248	473
	embl-cds:ABQ16750	leucyl-tRNA synthetase OS=Dehalococcoides mccartyi (strain ATCC BAA-2100 / JCM 16839 / KCTC 5957 / BAV1) GN=DehaBAV1_0159 SV=1 UP=UP000002607:Chromosome	34.9323	35	21.2263	20.6251	20.9257	0.300593	474
	embl-cds:ABQ17938	histidine triad (HIT) protein OS=Dehalococcoides mccartyi (strain ATCC BAA-2100 / JCM 16839 / KCTC 5957 / BAV1) GN=DehaBAV1_1361 SV=1 UP=UP000002607:Chromosome	53.3742	9	20.6526	21.1914	20.922	0.269425	475
	embl-cds:ABQ17589	aspartate carbamoyltransferase OS=Dehalococcoides mccartyi (strain ATCC BAA-2100 / JCM 16839 / KCTC 5957 / BAV1) GN=DehaBAV1_1009 SV=1 UP=UP000002607:Chromosome	23.2628	8	21.0917	20.7149	20.9033	0.188431	476
	embl-cds:ABQ16624	Guanylate kinase OS=Dehalococcoides mccartyi (strain ATCC BAA-2100 / JCM 16839 / KCTC 5957 / BAV1) GN=DehaBAV1_0032 SV=1 UP=UP000002607:Chromosome	40.9756	9	21.9571	19.8366	20.8968	1.0602	477
	embl-cds:ABQ17269	alanine racemase domain protein OS=Dehalococcoides mccartyi (strain ATCC BAA-2100 / JCM 16839 / KCTC 5957 / BAV1) GN=DehaBAV1_0685 SV=1 UP=UP000002607:Chromosome	44.5455	8	20.7017	21.0659	20.8838	0.182087	478
	embl-cds:ABQ17502	Isoleucyl-tRNA synthetase OS=Dehalococcoides mccartyi (strain ATCC BAA-2100 / JCM 16839 / KCTC 5957 / BAV1) GN=DehaBAV1_0920 SV=1 UP=UP000002607:Chromosome	33.5306	32	20.7796	20.9591	20.8693	0.0897373	479
	embl-cds:ABQ17939	hypothetical protein OS=Dehalococcoides mccartyi (strain ATCC BAA-2100 / JCM 16839 / KCTC 5957 / BAV1) GN=DehaBAV1_1362 SV=1 UP=UP000002607:Chromosome	28.8889	4	20.5004	21.2355	20.868	0.367544	480
	embl-cds:ABQ16611	ferric uptake regulator, Fur family OS=Dehalococcoides mccartyi (strain ATCC BAA-2100 / JCM 16839 / KCTC 5957 / BAV1) GN=DehaBAV1_0019 SV=1 UP=UP000002607:Chromosome	10.5634	3	22.4049	19.3274	20.8662	1.53877	481
	embl-cds:ABQ16960	protein of unknown function UPF0079 OS=Dehalococcoides mccartyi (strain ATCC BAA-2100 / JCM 16839 / KCTC 5957 / BAV1) GN=DehaBAV1_0375 SV=1 UP=UP000002607:Chromosome	39.8773	5	20.7006	21.0121	20.8564	0.155765	482
	embl-cds:ABQ17414	thiamine pyrophosphate enzyme domain protein TPP-binding protein OS=Dehalococcoides mccartyi (strain ATCC BAA-2100 / JCM 16839 / KCTC 5957 / BAV1) GN=DehaBAV1_0831 SV=1 UP=UP000002607:Chromosome	43.5407	23	20.7297	20.9822	20.856	0.126249	483
	embl-cds:ABQ17957	phosphoglycerate mutase OS=Dehalococcoides mccartyi (strain ATCC BAA-2100 / JCM 16839 / KCTC 5957 / BAV1) GN=DehaBAV1_1380 SV=1 UP=UP000002607:Chromosome	29.2621	12	20.6	21.0827	20.8413	0.241333	484
	embl-cds:ABQ17367	FAD-dependent pyridine nucleotide-disulfide oxidoreductase OS=Dehalococcoides mccartyi (strain ATCC BAA-2100 / JCM 16839 / KCTC 5957 / BAV1) GN=DehaBAV1_0784 SV=1 UP=UP000002607:Chromosome	39.9132	19	20.6054	21.0763	20.8408	0.235469	485
	embl-cds:ABQ16754	Phosphopantetheine adenylyltransferase OS=Dehalococcoides mccartyi (strain ATCC BAA-2100 / JCM 16839 / KCTC 5957 / BAV1) GN=DehaBAV1_0163 SV=1 UP=UP000002607:Chromosome	46.5409	8	21.8503	19.7947	20.8225	1.02781	486
	embl-cds:ABQ17828	putative transcriptional regulator, MerR family OS=Dehalococcoides mccartyi (strain ATCC BAA-2100 / JCM 16839 / KCTC 5957 / BAV1) GN=DehaBAV1_1249 SV=1 UP=UP000002607:Chromosome	59.1241	8	19.8518	21.7862	20.819	0.967168	487
	embl-cds:ABQ17405	amino acid/amide ABC transporter ATP-binding protein 1, HAAT family OS=Dehalococcoides mccartyi (strain ATCC BAA-2100 / JCM 16839 / KCTC 5957 / BAV1) GN=DehaBAV1_0822 SV=1 UP=UP000002607:Chromosome	59.058	18	20.638	20.9929	20.8154	0.177451	488
	embl-cds:ABQ17688	hypothetical protein OS=Dehalococcoides mccartyi (strain ATCC BAA-2100 / JCM 16839 / KCTC 5957 / BAV1) GN=DehaBAV1_1108 SV=1 UP=UP000002607:Chromosome	55.6604	5	18.0294	23.5693	20.7993	2.76998	489
	embl-cds:ABQ17519	oligopeptide/dipeptide ABC transporter, ATPase subunit OS=Dehalococcoides mccartyi (strain ATCC BAA-2100 / JCM 16839 / KCTC 5957 / BAV1) GN=DehaBAV1_0939 SV=1 UP=UP000002607:Chromosome	34.6505	14	21.0819	20.5028	20.7923	0.289565	490
	embl-cds:ABQ16832	hydrogenobyrinic acid a,c-diamide synthase (glutamine-hydrolysing) / cobyrinate a,c-diamide synthase OS=Dehalococcoides mccartyi (strain ATCC BAA-2100 / JCM 16839 / KCTC 5957 / BAV1) GN=DehaBAV1_0243 SV=1 UP=UP000002607:Chromosome	36.933	14	20.7039	20.8782	20.791	0.0871792	491
	embl-cds:ABQ17366	tungsten-dependent benzoyl-CoA reductase-related protein bamI OS=Dehalococcoides mccartyi (strain ATCC BAA-2100 / JCM 16839 / KCTC 5957 / BAV1) GN=DehaBAV1_0783 SV=1 UP=UP000002607:Chromosome	26.9036	6	20.8278	20.7372	20.7825	0.0452837	492
	embl-cds:ABQ17351	biotin--acetyl-CoA-carboxylase ligase OS=Dehalococcoides mccartyi (strain ATCC BAA-2100 / JCM 16839 / KCTC 5957 / BAV1) GN=DehaBAV1_0768 SV=1 UP=UP000002607:Chromosome	43.1298	11	20.1644	21.3855	20.7749	0.610583	493
	embl-cds:ABQ17300	phosphoribosyltransferase OS=Dehalococcoides mccartyi (strain ATCC BAA-2100 / JCM 16839 / KCTC 5957 / BAV1) GN=DehaBAV1_0716 SV=1 UP=UP000002607:Chromosome	10.6557	3	18.9098	22.6152	20.7625	1.85268	494
	embl-cds:ABQ17762	dihydroorotate oxidase B, catalytic subunit OS=Dehalococcoides mccartyi (strain ATCC BAA-2100 / JCM 16839 / KCTC 5957 / BAV1) GN=DehaBAV1_1183 SV=1 UP=UP000002607:Chromosome	34.8765	9	20.7603	20.7583	20.7593	0.000979397	495
	embl-cds:ABQ17798	putative transcriptional regulator, MerR family OS=Dehalococcoides mccartyi (strain ATCC BAA-2100 / JCM 16839 / KCTC 5957 / BAV1) GN=DehaBAV1_1219 SV=1 UP=UP000002607:Chromosome	39.604	4	19.7825	21.719	20.7507	0.968293	496
	embl-cds:ABQ17151	2-hydroxyglutaryl-CoA dehydratase, D-component OS=Dehalococcoides mccartyi (strain ATCC BAA-2100 / JCM 16839 / KCTC 5957 / BAV1) GN=DehaBAV1_0566 SV=1 UP=UP000002607:Chromosome	28.3186	10	20.3842	21.1106	20.7474	0.363242	497
	embl-cds:ABQ17200	sugar-phosphate isomerase, RpiB/LacA/LacB family OS=Dehalococcoides mccartyi (strain ATCC BAA-2100 / JCM 16839 / KCTC 5957 / BAV1) GN=DehaBAV1_0615 SV=1 UP=UP000002607:Chromosome	60.5263	7	18.8313	22.6603	20.7458	1.91449	498
	embl-cds:ABQ17056	protein translocase subunit secY/sec61 alpha OS=Dehalococcoides mccartyi (strain ATCC BAA-2100 / JCM 16839 / KCTC 5957 / BAV1) GN=DehaBAV1_0471 SV=1 UP=UP000002607:Chromosome	11.6438	7	20.8003	20.6728	20.7365	0.06374	499
	embl-cds:ABQ17087	peptidase U62, modulator of DNA gyrase OS=Dehalococcoides mccartyi (strain ATCC BAA-2100 / JCM 16839 / KCTC 5957 / BAV1) GN=DehaBAV1_0502 SV=1 UP=UP000002607:Chromosome	29.0993	13	20.1122	21.3335	20.7229	0.610665	500
	embl-cds:ABQ17833	hypothetical protein OS=Dehalococcoides mccartyi (strain ATCC BAA-2100 / JCM 16839 / KCTC 5957 / BAV1) GN=DehaBAV1_1254 SV=1 UP=UP000002607:Chromosome	55.6391	7	19.7141	21.6837	20.6989	0.984812	501
	embl-cds:ABQ17932	metallophosphoesterase OS=Dehalococcoides mccartyi (strain ATCC BAA-2100 / JCM 16839 / KCTC 5957 / BAV1) GN=DehaBAV1_1355 SV=1 UP=UP000002607:Chromosome	38.6719	9	21.0479	20.3475	20.6977	0.350193	502
	embl-cds:ABQ17020	ATP-NAD/AcoX kinase OS=Dehalococcoides mccartyi (strain ATCC BAA-2100 / JCM 16839 / KCTC 5957 / BAV1) GN=DehaBAV1_0435 SV=1 UP=UP000002607:Chromosome	43.3099	10	19.7346	21.6477	20.6912	0.956577	503
	embl-cds:ABQ17863	extracellular solute-binding protein, family 5 OS=Dehalococcoides mccartyi (strain ATCC BAA-2100 / JCM 16839 / KCTC 5957 / BAV1) GN=DehaBAV1_1284 SV=1 UP=UP000002607:Chromosome	14.733	6	21.6797	19.6713	20.6755	1.0042	504
	embl-cds:ABQ17395	NADH-quinone oxidoreductase, chain I OS=Dehalococcoides mccartyi (strain ATCC BAA-2100 / JCM 16839 / KCTC 5957 / BAV1) GN=DehaBAV1_0812 SV=1 UP=UP000002607:Chromosome	36.0656	7	21.1615	20.1859	20.6737	0.487776	505
	embl-cds:ABQ17753	mannosyl-3-phosphoglycerate synthase / mannosyl-3-phosphoglycerate phosphatase OS=Dehalococcoides mccartyi (strain ATCC BAA-2100 / JCM 16839 / KCTC 5957 / BAV1) GN=DehaBAV1_1174 SV=1 UP=UP000002607:Chromosome	38.9049	28	20.5093	20.805	20.6572	0.147809	506
	embl-cds:ABQ17125	16S rRNA processing protein RimM OS=Dehalococcoides mccartyi (strain ATCC BAA-2100 / JCM 16839 / KCTC 5957 / BAV1) GN=DehaBAV1_0540 SV=1 UP=UP000002607:Chromosome	42.7711	8	20.702	20.5868	20.6444	0.0576032	507
	embl-cds:ABQ16906	S-adenosyl-methyltransferase MraW OS=Dehalococcoides mccartyi (strain ATCC BAA-2100 / JCM 16839 / KCTC 5957 / BAV1) GN=DehaBAV1_0320 SV=1 UP=UP000002607:Chromosome	31.8052	11	20.9807	20.3005	20.6406	0.340105	508
	embl-cds:ABQ17016	hydro-lyase, Fe-S type, tartrate/fumarate subfamily, beta subunit OS=Dehalococcoides mccartyi (strain ATCC BAA-2100 / JCM 16839 / KCTC 5957 / BAV1) GN=DehaBAV1_0431 SV=1 UP=UP000002607:Chromosome	38.6243	7	21.7121	19.5634	20.6378	1.07433	509
	embl-cds:ABQ17245	NADH dehydrogenase (ubiquinone), 24 kDa subunit OS=Dehalococcoides mccartyi (strain ATCC BAA-2100 / JCM 16839 / KCTC 5957 / BAV1) GN=DehaBAV1_0660 SV=1 UP=UP000002607:Chromosome	21.6561	4	19.4733	21.7831	20.6282	1.15486	510
	embl-cds:ABQ17383	protein of unknown function DUF75 OS=Dehalococcoides mccartyi (strain ATCC BAA-2100 / JCM 16839 / KCTC 5957 / BAV1) GN=DehaBAV1_0800 SV=1 UP=UP000002607:Chromosome	26.8212	9	21.0085	20.2359	20.6222	0.386279	511
	embl-cds:ABQ16595	nicotinate-nucleotide adenylyltransferase OS=Dehalococcoides mccartyi (strain ATCC BAA-2100 / JCM 16839 / KCTC 5957 / BAV1) GN=DehaBAV1_0003 SV=1 UP=UP000002607:Chromosome	25	6	20.6992	20.5268	20.613	0.0862105	512
	embl-cds:ABQ17517	two component transcriptional regulator, winged helix family OS=Dehalococcoides mccartyi (strain ATCC BAA-2100 / JCM 16839 / KCTC 5957 / BAV1) GN=DehaBAV1_0937 SV=1 UP=UP000002607:Chromosome	33.9207	9	21.3909	19.8278	20.6094	0.781539	513
	embl-cds:ABQ17216	integral membrane sensor signal transduction histidine kinase OS=Dehalococcoides mccartyi (strain ATCC BAA-2100 / JCM 16839 / KCTC 5957 / BAV1) GN=DehaBAV1_0631 SV=1 UP=UP000002607:Chromosome	18.6352	7	20.4834	20.725	20.6042	0.120784	514
	embl-cds:ABQ17852	anthranilate phosphoribosyltransferase OS=Dehalococcoides mccartyi (strain ATCC BAA-2100 / JCM 16839 / KCTC 5957 / BAV1) GN=DehaBAV1_1273 SV=1 UP=UP000002607:Chromosome	25.5132	10	19.9621	21.2076	20.5849	0.622784	515
	embl-cds:ABQ17088	peptidase U62, modulator of DNA gyrase OS=Dehalococcoides mccartyi (strain ATCC BAA-2100 / JCM 16839 / KCTC 5957 / BAV1) GN=DehaBAV1_0503 SV=1 UP=UP000002607:Chromosome	27.0742	16	20.5084	20.6558	20.5821	0.0736878	516
	embl-cds:ABQ17288	thymidylate kinase OS=Dehalococcoides mccartyi (strain ATCC BAA-2100 / JCM 16839 / KCTC 5957 / BAV1) GN=DehaBAV1_0704 SV=1 UP=UP000002607:Chromosome	51.4423	9	20.4224	20.7335	20.5779	0.155537	517
	embl-cds:ABQ17214	adenosylcobinamide kinase OS=Dehalococcoides mccartyi (strain ATCC BAA-2100 / JCM 16839 / KCTC 5957 / BAV1) GN=DehaBAV1_0629 SV=1 UP=UP000002607:Chromosome	22.8723	4	20.3706	20.7692	20.5699	0.199283	518
	embl-cds:ABQ17666	LSU ribosomal protein L32P OS=Dehalococcoides mccartyi (strain ATCC BAA-2100 / JCM 16839 / KCTC 5957 / BAV1) GN=DehaBAV1_1086 SV=1 UP=UP000002607:Chromosome	62.5	3	19.2036	21.9127	20.5581	1.35454	519
	embl-cds:ABQ16894	hypothetical protein OS=Dehalococcoides mccartyi (strain ATCC BAA-2100 / JCM 16839 / KCTC 5957 / BAV1) GN=DehaBAV1_0308 SV=1 UP=UP000002607:Chromosome	34.6633	14	20.8613	20.245	20.5531	0.308187	520
	embl-cds:ABQ17136	lysyl-tRNA synthetase OS=Dehalococcoides mccartyi (strain ATCC BAA-2100 / JCM 16839 / KCTC 5957 / BAV1) GN=DehaBAV1_0551 SV=1 UP=UP000002607:Chromosome	35.9438	23	20.2903	20.8153	20.5528	0.262499	521
	embl-cds:ABQ17668	3-oxoacyl-[acyl-carrier-protein] reductase OS=Dehalococcoides mccartyi (strain ATCC BAA-2100 / JCM 16839 / KCTC 5957 / BAV1) GN=DehaBAV1_1088 SV=1 UP=UP000002607:Chromosome	32.4	6	20.0253	21.0659	20.5456	0.520319	522
	embl-cds:ABQ16912	protein of unknown function DUF88 OS=Dehalococcoides mccartyi (strain ATCC BAA-2100 / JCM 16839 / KCTC 5957 / BAV1) GN=DehaBAV1_0326 SV=1 UP=UP000002607:Chromosome	29.8969	8	20.0329	21.0537	20.5433	0.510397	523
	embl-cds:ABQ17129	bacterial peptide chain release factor 2 (bRF-2) OS=Dehalococcoides mccartyi (strain ATCC BAA-2100 / JCM 16839 / KCTC 5957 / BAV1) GN=DehaBAV1_0544 SV=1 UP=UP000002607:Chromosome	16.8539	7	20.6253	20.4567	20.541	0.0843037	524
	embl-cds:ABQ17360	GTP-binding protein LepA OS=Dehalococcoides mccartyi (strain ATCC BAA-2100 / JCM 16839 / KCTC 5957 / BAV1) GN=DehaBAV1_0777 SV=1 UP=UP000002607:Chromosome	40.6612	20	19.901	21.1791	20.5401	0.639044	525
	embl-cds:ABQ17714	NAD-dependent epimerase/dehydratase OS=Dehalococcoides mccartyi (strain ATCC BAA-2100 / JCM 16839 / KCTC 5957 / BAV1) GN=DehaBAV1_1135 SV=1 UP=UP000002607:Chromosome	24.1722	8	20.2662	20.7595	20.5129	0.246628	526
	embl-cds:ABQ17287	single-stranded nucleic acid binding R3H domain protein OS=Dehalococcoides mccartyi (strain ATCC BAA-2100 / JCM 16839 / KCTC 5957 / BAV1) GN=DehaBAV1_0703 SV=1 UP=UP000002607:Chromosome	43.222	19	20.8141	20.2095	20.5118	0.302289	527
	embl-cds:ABQ17544	cysteine synthase OS=Dehalococcoides mccartyi (strain ATCC BAA-2100 / JCM 16839 / KCTC 5957 / BAV1) GN=DehaBAV1_0964 SV=1 UP=UP000002607:Chromosome	67.8125	16	20.6183	20.4052	20.5117	0.106532	528
	embl-cds:ABQ16727	aldo/keto reductase OS=Dehalococcoides mccartyi (strain ATCC BAA-2100 / JCM 16839 / KCTC 5957 / BAV1) GN=DehaBAV1_0136 SV=1 UP=UP000002607:Chromosome	27.1605	9	20.2903	20.68	20.4852	0.194859	529
	embl-cds:ABQ17419	hypothetical protein OS=Dehalococcoides mccartyi (strain ATCC BAA-2100 / JCM 16839 / KCTC 5957 / BAV1) GN=DehaBAV1_0836 SV=1 UP=UP000002607:Chromosome	39.2857	3	19.1417	21.8277	20.4847	1.343	530
	embl-cds:ABQ17019	N-acetylglutamate synthase OS=Dehalococcoides mccartyi (strain ATCC BAA-2100 / JCM 16839 / KCTC 5957 / BAV1) GN=DehaBAV1_0434 SV=1 UP=UP000002607:Chromosome	38.6076	6	20.6373	20.316	20.4766	0.160615	531
	embl-cds:ABQ17598	nucleotidyltransferase OS=Dehalococcoides mccartyi (strain ATCC BAA-2100 / JCM 16839 / KCTC 5957 / BAV1) GN=DehaBAV1_1018 SV=1 UP=UP000002607:Chromosome	41.2742	12	20.7578	20.1936	20.4757	0.282089	532
	embl-cds:ABQ17535	two component transcriptional regulator, winged helix family OS=Dehalococcoides mccartyi (strain ATCC BAA-2100 / JCM 16839 / KCTC 5957 / BAV1) GN=DehaBAV1_0955 SV=1 UP=UP000002607:Chromosome	18.3857	6	20.9629	19.986	20.4744	0.488449	533
	embl-cds:ABQ16720	hypothetical protein OS=Dehalococcoides mccartyi (strain ATCC BAA-2100 / JCM 16839 / KCTC 5957 / BAV1) GN=DehaBAV1_0129 SV=1 UP=UP000002607:Chromosome	28.8732	7	20.4465	20.5012	20.4739	0.0273605	534
	embl-cds:ABQ17204	hypothetical protein OS=Dehalococcoides mccartyi (strain ATCC BAA-2100 / JCM 16839 / KCTC 5957 / BAV1) GN=DehaBAV1_0619 SV=1 UP=UP000002607:Chromosome	34.9282	7	20.9919	19.9548	20.4734	0.518562	535
	embl-cds:ABQ17689	small GTP-binding protein OS=Dehalococcoides mccartyi (strain ATCC BAA-2100 / JCM 16839 / KCTC 5957 / BAV1) GN=DehaBAV1_1109 SV=1 UP=UP000002607:Chromosome	26.6881	14	20.2249	20.7134	20.4691	0.244255	536
	embl-cds:ABQ17770	diguanylate cyclase with GAF sensor OS=Dehalococcoides mccartyi (strain ATCC BAA-2100 / JCM 16839 / KCTC 5957 / BAV1) GN=DehaBAV1_1191 SV=1 UP=UP000002607:Chromosome	25.8026	23	21.1173	19.8151	20.4662	0.65109	537
	embl-cds:ABQ17518	integral membrane sensor signal transduction histidine kinase OS=Dehalococcoides mccartyi (strain ATCC BAA-2100 / JCM 16839 / KCTC 5957 / BAV1) GN=DehaBAV1_0938 SV=1 UP=UP000002607:Chromosome	26.6385	12	21.0334	19.8983	20.4658	0.567586	538
	embl-cds:ABQ16936	4-hydroxy-3-methylbut-2-en-1-yl diphosphate synthase OS=Dehalococcoides mccartyi (strain ATCC BAA-2100 / JCM 16839 / KCTC 5957 / BAV1) GN=DehaBAV1_0351 SV=1 UP=UP000002607:Chromosome	58.6207	16	20.4942	20.424	20.4591	0.0351103	539
	embl-cds:ABQ17393	NADH dehydrogenase subunit D OS=Dehalococcoides mccartyi (strain ATCC BAA-2100 / JCM 16839 / KCTC 5957 / BAV1) GN=DehaBAV1_0810 SV=1 UP=UP000002607:Chromosome	32.1526	11	20.1271	20.771	20.4491	0.321934	540
	embl-cds:ABQ17234	translation elongation factor P (EF-P) OS=Dehalococcoides mccartyi (strain ATCC BAA-2100 / JCM 16839 / KCTC 5957 / BAV1) GN=DehaBAV1_0649 SV=1 UP=UP000002607:Chromosome	53.7634	7	20.8742	20.0206	20.4474	0.426809	541
	embl-cds:ABQ16594	small GTP-binding protein OS=Dehalococcoides mccartyi (strain ATCC BAA-2100 / JCM 16839 / KCTC 5957 / BAV1) GN=DehaBAV1_0002 SV=1 UP=UP000002607:Chromosome	33.9623	14	20.4343	20.4523	20.4433	0.00900751	542
	embl-cds:ABQ17914	CutA1 divalent ion tolerance protein OS=Dehalococcoides mccartyi (strain ATCC BAA-2100 / JCM 16839 / KCTC 5957 / BAV1) GN=DehaBAV1_1337 SV=1 UP=UP000002607:Chromosome	34.2105	4	20.4987	20.3866	20.4426	0.0560785	543
	embl-cds:ABQ17132	extracellular solute-binding protein, family 5 OS=Dehalococcoides mccartyi (strain ATCC BAA-2100 / JCM 16839 / KCTC 5957 / BAV1) GN=DehaBAV1_0547 SV=1 UP=UP000002607:Chromosome	17.5141	9	20.7853	20.0885	20.4369	0.348365	544
	embl-cds:ABQ16669	phage repressor like transcriptional regulator, XRE family OS=Dehalococcoides mccartyi (strain ATCC BAA-2100 / JCM 16839 / KCTC 5957 / BAV1) GN=DehaBAV1_0077 SV=1 UP=UP000002607:Chromosome	48.3092	13	20.075	20.7904	20.4327	0.357701	545
	embl-cds:ABQ17270	2-hydroxy-3-keto-5-methylthiopentenyl-1-phosphate phosphatase OS=Dehalococcoides mccartyi (strain ATCC BAA-2100 / JCM 16839 / KCTC 5957 / BAV1) GN=DehaBAV1_0686 SV=1 UP=UP000002607:Chromosome	38.3562	11	20.8761	19.9341	20.4051	0.470975	546
	contaminant_tr|Q61869	Keratin 2 epidermis - Mus musculus (Mouse).	8.20368	11	21.4503	19.3539	20.4021	1.04817	547
	embl-cds:ABQ17418	nitrogen-fixing NifU domain protein OS=Dehalococcoides mccartyi (strain ATCC BAA-2100 / JCM 16839 / KCTC 5957 / BAV1) GN=DehaBAV1_0835 SV=1 UP=UP000002607:Chromosome	52.7559	5	18.6645	22.1311	20.3978	1.7333	548
	embl-cds:ABQ17901	MscS Mechanosensitive ion channel OS=Dehalococcoides mccartyi (strain ATCC BAA-2100 / JCM 16839 / KCTC 5957 / BAV1) GN=DehaBAV1_1324 SV=1 UP=UP000002607:Chromosome	32.7511	14	19.8456	20.9388	20.3922	0.546636	549
	embl-cds:ABQ17593	dihydroorotate oxidase B, electron transfer subunit OS=Dehalococcoides mccartyi (strain ATCC BAA-2100 / JCM 16839 / KCTC 5957 / BAV1) GN=DehaBAV1_1013 SV=1 UP=UP000002607:Chromosome	29.8851	8	20.3861	20.398	20.392	0.00594442	550
	embl-cds:ABQ17189	periplasmic solute binding protein OS=Dehalococcoides mccartyi (strain ATCC BAA-2100 / JCM 16839 / KCTC 5957 / BAV1) GN=DehaBAV1_0604 SV=1 UP=UP000002607:Chromosome	20.6897	5	20.3046	20.4722	20.3884	0.0837663	551
[truncated: 275 more rows]
