# Supplementary material for: Targeted detection of Dehalococcoides mccartyi microbial protein biomarkers as indicators of reductive dechlorination activity in contaminated groundwater
Source: Sci Rep. 2019 Jul 22;9:10604. doi: 10.1038/s41598-019-46901-6 (PMC6646388; doi:10.1038/s41598-019-46901-6)
Supplement: Supplementary file 3 — Supplemental Table S2 [file 41598_2019_46901_MOESM3_ESM.xlsx]

## Sheet: Cover_Sheet
Table S2. In-silico specificity of the selected peptides.
Table of contents
Sheet 1: GroEL peptides
Sheet 2: rpL7/L12 peptides
Sheet 3: EF-TU peptides
Sheet 4: S-layer peptides
Sheet 5: FdhA peptides
Sheet 6: TceA and BvcA peptides

## Sheet: GroEL
UniPept Searches					BLASTP Searches
Peptides in pure cultures	Microorganisms and IDs of proteins producing the same tryptic peptide (L=I residues)				Query peptide	Accession	Match ID. In nr database
	Accession	Name	Organism		K.GVDTLANTVR	WP_103908287.1	chaperonin GroEL [Dehalococcoides mccartyi]
GVDTLANTVR	demc_1274	chaperonin GroEL	Dehalococcoides mccartyi FL2			WP_011309787.1	molecular chaperone GroEL [Dehalococcoides mccartyi]
	Q3Z6L3	60 kDa chaperonin	Dehalococcoides mccartyi 195			WP_096476922.1	chaperonin GroEL [Dehalococcoides mccartyi]
	ABQ17815	60 kDa chaperonin	Dehalococcoides mccartyi BAV1			WP_012034171.1	molecular chaperone GroEL [Dehalococcoides mccartyi]
	CAI83436	60 kDa chaperonin	Dehalococcoides mccartyi CBDB1			WP_010937113.1	molecular chaperone GroEL [Dehalococcoides mccartyi]
	A0A076IE67	60 kDa chaperonin	Dehalococcoides mccartyi CG1			WP_058316880.1	molecular chaperone GroEL [Dehalococcoides mccartyi]
	AGG06885	60 kDa chaperonin	Dehalococcoides mccartyi DCMB5			WP_041343058.1	molecular chaperone GroEL [Dehalococcoides mccartyi]
	D2BJ22	60 kDa chaperonin	Dehalococcoides mccartyi VS			WP_015407240.1	molecular chaperone GroEL [Dehalococcoides mccartyi]
	A0A0C6EQI8	60 kDa chaperonin	Dehalococcoides sp. UCH007			WP_012882466.1	MULTISPECIES: chaperonin GroEL [Dehalococcoides]
	BAS32302	chaperonin GroEL	Dehalococcoides mccartyi IBARAKI		K.WGAPTVIDDGVTIAR	WP_103908287.1	chaperonin GroEL [Dehalococcoides mccartyi]
	AGG08380	chaperonin GroEL	Dehalococcoides mccartyi BTF08			WP_011309787.1	molecular chaperone GroEL [Dehalococcoides mccartyi]
	AQU03637	molecular chaperone GroEL	Dehalococcoides mccartyi KBTCE2			WP_096476922.1	chaperonin GroEL [Dehalococcoides mccartyi]
	AQX75094	molecular chaperone GroEL	Dehalococcoides mccartyi KBVC2			WP_012034171.1	molecular chaperone GroEL [Dehalococcoides mccartyi]
	AHB14037	chaperonin GroEL (HSP60)	Dehalococcoides mccartyi GY50			WP_010937113.1	molecular chaperone GroEL [Dehalococcoides mccartyi]
	ADC74506	chaperonin GroEL	Dehalococcoides mccartyi GT			WP_058316880.1	molecular chaperone GroEL [Dehalococcoides mccartyi]
	AII61383	molecular chaperone GroEL	Dehalococcoides mccartyi CG5			WP_041343058.1	molecular chaperone GroEL [Dehalococcoides mccartyi]
	AII59968	molecular chaperone GroEL	Dehalococcoides mccartyi CG4			WP_015407240.1	molecular chaperone GroEL [Dehalococcoides mccartyi]
	AQU07852	molecular chaperone GroEL	Dehalococcoides mccartyi KBDCA2			WP_012882466.1	MULTISPECIES: chaperonin GroEL [Dehalococcoides]
	AQU04937	molecular chaperone GroEL	Dehalococcoides mccartyi KBDCA3		K.IETVAELLPALEK	WP_103908287.1	chaperonin GroEL [Dehalococcoides mccartyi]
	AQY73670	molecular chaperone GroEL	Dehalococcoides mccartyi KBTCE1			WP_011309787.1	molecular chaperone GroEL [Dehalococcoides mccartyi]
	APH12952	molecular chaperone GroEL	Dehalococcoides mccartyi CG3			WP_096476922.1	chaperonin GroEL [Dehalococcoides mccartyi]
	KSV17804	molecular chaperone GroEL	Dehalococcoides mccartyi 11a			WP_012034171.1	molecular chaperone GroEL [Dehalococcoides mccartyi]
	A0A142VCZ3	60 kDa chaperonin	Dehalococcoides mccartyi 11a5			WP_010937113.1	molecular chaperone GroEL [Dehalococcoides mccartyi]
WGAPTVIDDGVTIAR	demc_1274	chaperonin GroEL	Dehalococcoides mccartyi FL2			WP_058316880.1	molecular chaperone GroEL [Dehalococcoides mccartyi]
	Q3Z6L3	60 kDa chaperonin	Dehalococcoides mccartyi 195			WP_041343058.1	molecular chaperone GroEL [Dehalococcoides mccartyi]
	A5FPR4	60 kDa chaperonin	Dehalococcoides mccartyi BAV1			WP_015407240.1	molecular chaperone GroEL [Dehalococcoides mccartyi]
	CAI83436	60 kDa chaperonin	Dehalococcoides mccartyi CBDB1			WP_012882466.1	MULTISPECIES: chaperonin GroEL [Dehalococcoides]
	A0A076IE67	60 kDa chaperonin	Dehalococcoides mccartyi CG1		R.GNLNILAVK	WP_103908287.1	chaperonin GroEL [Dehalococcoides mccartyi]
	AGG06885	60 kDa chaperonin	Dehalococcoides mccartyi DCMB5			WP_011309787.1	molecular chaperone GroEL [Dehalococcoides mccartyi]
	D2BJ22	60 kDa chaperonin	Dehalococcoides mccartyi VS			WP_096476922.1	chaperonin GroEL [Dehalococcoides mccartyi]
	A0A0C6EQI8	60 kDa chaperonin	Dehalococcoides sp. UCH007			WP_012034171.1	molecular chaperone GroEL [Dehalococcoides mccartyi]
	BAS32302	chaperonin GroEL	Dehalococcoides mccartyi IBARAKI			WP_010937113.1	molecular chaperone GroEL [Dehalococcoides mccartyi]
	AGG08380	chaperonin GroEL	Dehalococcoides mccartyi BTF08			WP_058316880.1	molecular chaperone GroEL [Dehalococcoides mccartyi]
	AQU03637	molecular chaperone GroEL	Dehalococcoides mccartyi KBTCE2			WP_041343058.1	molecular chaperone GroEL [Dehalococcoides mccartyi]
	AQX75094	molecular chaperone GroEL	Dehalococcoides mccartyi KBVC2			WP_015407240.1	molecular chaperone GroEL [Dehalococcoides mccartyi]	alignment length
	AHB14037	chaperonin GroEL (HSP60)	Dehalococcoides mccartyi GY50			WP_012882466.1	MULTISPECIES: chaperonin GroEL [Dehalococcoides]
	ADC74506	chaperonin GroEL	Dehalococcoides mccartyi GT		K.AQIEETESAFDR	WP_103908287.1	chaperonin GroEL [Dehalococcoides mccartyi]
	AII61383	molecular chaperone GroEL	Dehalococcoides mccartyi CG5			WP_011309787.1	molecular chaperone GroEL [Dehalococcoides mccartyi]
	AII59968	molecular chaperone GroEL	Dehalococcoides mccartyi CG4			WP_096476922.1	chaperonin GroEL [Dehalococcoides mccartyi]
	AQU07852	molecular chaperone GroEL	Dehalococcoides mccartyi KBDCA2			WP_012034171.1	molecular chaperone GroEL [Dehalococcoides mccartyi]
	AQU04937	molecular chaperone GroEL	Dehalococcoides mccartyi KBTCE3			WP_010937113.1	molecular chaperone GroEL [Dehalococcoides mccartyi]
	PKH45800	molecular chaperone GroEL	Dehalococcoides mccartyi KKB3.003			WP_058316880.1	molecular chaperone GroEL [Dehalococcoides mccartyi]
	AQU06410	molecular chaperone GroEL	Dehalococcoides mccartyi KBDCA1			WP_041343058.1	molecular chaperone GroEL [Dehalococcoides mccartyi]
	AQU04937	molecular chaperone GroEL	Dehalococcoides mccartyi KBDCA3			WP_015407240.1	molecular chaperone GroEL [Dehalococcoides mccartyi]
	AQY73670	molecular chaperone GroEL	Dehalococcoides mccartyi KBTCE1			WP_012882466.1	MULTISPECIES: chaperonin GroEL [Dehalococcoides]
	APH12952	molecular chaperone GroEL	Dehalococcoides mccartyi CG3		K.LEGDEATGVSIVR	WP_103908287.1	chaperonin GroEL [Dehalococcoides mccartyi]
	KSV17804	molecular chaperone GroEL	Dehalococcoides mccartyi 11a			WP_096476922.1	chaperonin GroEL [Dehalococcoides mccartyi]
	A0A142VCZ3	60 kDa chaperonin	Dehalococcoides mccartyi 11a5			WP_010937113.1	molecular chaperone GroEL [Dehalococcoides mccartyi]
DGVITIEESR	A0A1E8GIT7	60 kDa chaperonin	Anthococcus sp. DF1			WP_041343058.1	molecular chaperone GroEL [Dehalococcoides mccartyi]
	demc_1274	chaperonin GroEL	Dehalococcoides mccartyi FL2		K.DGVITIEESR	SDB43345.1	chaperonin GroEL [Streptococcus henryi]
	Q3Z6L3	60 kDa chaperonin	Dehalococcoides mccartyi 195			CIV59689.1	chaperonin GroEL [Streptococcus pneumoniae]
	A5FPR4	60 kDa chaperonin	Dehalococcoides mccartyi BAV1			WP_078146182.1	chaperonin GroEL [Exiguobacterium sp. HVEsp1]
	Q3ZYW8	60 kDa chaperonin	Dehalococcoides mccartyi CBDB1			WP_074032568.1	chaperonin GroEL [Exiguobacterium sp. AT1b]
	A0A076IE67	60 kDa chaperonin	Dehalococcoides mccartyi CG1			WP_072710211.1	chaperonin GroEL [Salinicoccus alkaliphilus]
	M1RBE9	60 kDa chaperonin	Dehalococcoides mccartyi DCMB5			WP_052254720.1	chaperonin GroEL [Salinicoccus sp. YB14-2]
	D2BJ22	60 kDa chaperonin	Dehalococcoides mccartyi VS			WP_046790923.1	chaperonin GroEL [Salinicoccus halodurans]
	A0A0C6EQI8	60 kDa chaperonin	Dehalococcoides sp. UCH007			WP_046517922.1	chaperonin GroEL [Salinicoccus sediminis]
	BAS32302	chaperonin GroEL	Dehalococcoides mccartyi IBARAKI			WP_017549555.1	chaperonin GroEL [Salinicoccus carnicancri]
	AGG08380	chaperonin GroEL	Dehalococcoides mccartyi BTF08			EOB32167.1	chaperonin GroEL [Streptococcus pneumoniae 845]
	AQU03637	molecular chaperone GroEL	Dehalococcoides mccartyi KBTCE2			WP_070793176.1	chaperonin GroEL [Floricoccus tropicus]
	AQX75094	molecular chaperone GroEL	Dehalococcoides mccartyi KBVC2			WP_070788274.1	chaperonin GroEL [Floricoccus penangensis]
	AHB14037	chaperonin GroEL (HSP60)	Dehalococcoides mccartyi GY50			WP_093649722.1	chaperonin GroEL [Streptococcus varani]
	ADC74506	chaperonin GroEL	Dehalococcoides mccartyi GT			WP_018166362.1	chaperonin GroEL [Streptococcus minor]
	AII61383	molecular chaperone GroEL	Dehalococcoides mccartyi CG5			WP_101770896.1	chaperonin GroEL [Streptococcus parasanguinis]
	AII59968	molecular chaperone GroEL	Dehalococcoides mccartyi CG4			WP_099638904.1	chaperonin GroEL [Sporosarcina sp. P3]
	AQU07852	molecular chaperone GroEL	Dehalococcoides mccartyi KBDCA2			WP_097040289.1	chaperonin GroEL [Salinicoccus kekensis]
	AQU04937	molecular chaperone GroEL	Dehalococcoides mccartyi KBTCE3			WP_083035041.1	chaperonin GroEL [Sporosarcina ureae]
	PKH45800	molecular chaperone GroEL	Dehalococcoides mccartyi KKB3.003			WP_070845872.1	chaperonin GroEL [Streptococcus sp. HMSC076C09]
	AQU06410	molecular chaperone GroEL	Dehalococcoides mccartyi KBDCA1			WP_070590330.1	chaperonin GroEL [Streptococcus sp. HMSC061E03]
	AQU04937	molecular chaperone GroEL	Dehalococcoides mccartyi KBDCA3			WP_070465259.1	chaperonin GroEL [Streptococcus sp. HMSC074F05]
	AQY73670	molecular chaperone GroEL	Dehalococcoides mccartyi KBTCE1			WP_061604247.1	chaperonin GroEL [Streptococcus parasanguinis]
	APH12952	molecular chaperone GroEL	Dehalococcoides mccartyi CG3			WP_061591434.1	chaperonin GroEL [Streptococcus parasanguinis]
	KSV17804	molecular chaperone GroEL	Dehalococcoides mccartyi 11a			WP_049499845.1	chaperonin GroEL [Streptococcus parasanguinis]
	A0A142VCZ3	60 kDa chaperonin	Dehalococcoides mccartyi 11a5			WP_049475003.1	chaperonin GroEL [Streptococcus parasanguinis]
	A0A1N1SZ06	60 kDa chaperonin	Mycobacterium abscessus subsp. abscessus			WP_049472854.1	chaperonin GroEL [Streptococcus parasanguinis]
	A0A095ZBZ7	60 kDa chaperonin	Peptoniphilus lacrimalis DNF00528			WP_049618589.1	chaperonin GroEL [Streptococcus sp. X13SY08]
	A0A1M7H210	60 kDa chaperonin	Salinicoccus alkaliphilus DSM 16010			WP_045759010.1	chaperonin GroEL [Streptococcus parasanguinis]
	A0A0F7HNW4	60 kDa chaperonin	Salinicoccus halodurans			WP_027974128.1	chaperonin GroEL [Streptococcus porci]
	A0A0M2SJY0	60 kDa chaperonin	Salinicoccus sediminis			WP_009732095.1	chaperonin GroEL [Streptococcus sp. F0442]
	A0A1S0Z7F6	60 kDa chaperonin	Salmonella enterica subsp. enterica serovar Saintpaul			WP_003013748.1	chaperonin GroEL [Streptococcus parasanguinis]
	A0A1G6DES8	60 kDa chaperonin	Streptococcus henryi			WP_003004647.1	MULTISPECIES: chaperonin GroEL [Streptococcus]
	A0A139RK96	60 kDa chaperonin	Streptococcus infantis			WP_013904507.1	chaperonin GroEL [Streptococcus parasanguinis]
	D1KK87	60 kDa chaperonin protein	Streptococcus infantis			WP_109290300.1	chaperonin GroEL [Streptococcus sp. VT-4]
	A0A0F3H9P8	60 kDa chaperonin	Streptococcus infantis			WP_061766241.1	chaperonin GroEL [Streptococcus pneumoniae]
	D1KK88	60 kDa chaperonin protein	Streptococcus infantis			WP_061645560.1	chaperonin GroEL [Streptococcus pneumoniae]
	A0A0F2DZ79	60 kDa chaperonin	Streptococcus infantis			WP_061649762.1	chaperonin GroEL [Streptococcus pneumoniae]
	E8JY38	60 kDa chaperonin	Streptococcus infantis ATCC 700779			WP_061764174.1	chaperonin GroEL [Streptococcus pneumoniae]
	F5VZZ8	60 kDa chaperonin	Streptococcus infantis SK1076			WP_102210520.1	chaperonin GroEL [Streptococcus sp. UMB0029]
	E1M8Q1	60 kDa chaperonin	Streptococcus infantis SK1302			WP_101786423.1	chaperonin GroEL [Streptococcus mitis]
	F9PZI6	60 kDa chaperonin	Streptococcus infantis SK970			WP_101800394.1	chaperonin GroEL [Streptococcus oralis]
	F9PCS4	60 kDa chaperonin	Streptococcus infantis X			WP_101782678.1	MULTISPECIES: chaperonin GroEL [Streptococcus]
	A0A150NP37	60 kDa chaperonin	Streptococcus mitis			WP_100127933.1	chaperonin GroEL [Streptococcus pseudopneumoniae]
	Q9L6F4	60 kDa chaperonin protein	Streptococcus mitis			WP_094753570.1	chaperonin GroEL [Streptococcus sp. KR]
	A0A081Q6M3	60 kDa chaperonin	Streptococcus mitis			WP_096422709.1	chaperonin GroEL [Streptococcus oralis]
	A0A0F2D8Y3	60 kDa chaperonin	Streptococcus mitis			WP_088777830.1	chaperonin GroEL [Streptococcus pneumoniae]
	A0A1T0C5J8	Chaperonin GroL	Streptococcus mitis			WP_088803775.1	chaperonin GroEL [Streptococcus pneumoniae]
	A0A081QJ77	60 kDa chaperonin	Streptococcus mitis			WP_088824500.1	chaperonin GroEL [Streptococcus pneumoniae]
	A0A139RAZ3	60 kDa chaperonin	Streptococcus mitis			WP_088787008.1	chaperonin GroEL [Streptococcus pneumoniae]
	A0A081QVT2	60 kDa chaperonin	Streptococcus mitis			WP_088786069.1	chaperonin GroEL [Streptococcus pneumoniae]
	A0A0M5KEK1	60 kDa chaperonin	Streptococcus mitis			WP_088803260.1	chaperonin GroEL [Streptococcus pneumoniae]
	A0A150NXJ6	60 kDa chaperonin	Streptococcus mitis			WP_088789214.1	chaperonin GroEL [Streptococcus pneumoniae]
	A0A139PYD1	60 kDa chaperonin	Streptococcus mitis			WP_088785287.1	chaperonin GroEL [Streptococcus pneumoniae]
	Q93TL1	60 kDa chaperonin protein	Streptococcus mitis			WP_088850087.1	chaperonin GroEL [Streptococcus pneumoniae]
	A0A1S9ZD91	Molecular chaperone GroEL	Streptococcus mitis			WP_088784886.1	chaperonin GroEL [Streptococcus pneumoniae]
	Q6VEF0	60 kDa chaperonin	Streptococcus mitis			WP_088790406.1	chaperonin GroEL [Streptococcus pneumoniae]
	A0A081PTQ4	60 kDa chaperonin	Streptococcus mitis			WP_088786330.1	chaperonin GroEL [Streptococcus pneumoniae]
	A0A0F2DY50	60 kDa chaperonin	Streptococcus mitis			WP_084930038.1	chaperonin GroEL [Streptococcus mitis]
	A0A081QI04	60 kDa chaperonin	Streptococcus mitis			WP_084953044.1	chaperonin GroEL [Streptococcus mitis]
	A0A081Q447	60 kDa chaperonin	Streptococcus mitis			WP_084889585.1	chaperonin GroEL [Streptococcus mitis]
	A0A081R096	60 kDa chaperonin	Streptococcus mitis			WP_084949943.1	chaperonin GroEL [Streptococcus mitis]
	A0A139Q6H2	60 kDa chaperonin	Streptococcus mitis			WP_084861832.1	chaperonin GroEL [Streptococcus mitis]
	Q8GBB6	60 kDa chaperonin	Streptococcus mitis			WP_084864486.1	chaperonin GroEL [Streptococcus mitis]
	A0A133RV14	60 kDa chaperonin	Streptococcus mitis			WP_084927048.1	chaperonin GroEL [Streptococcus mitis]
	A0A150NRK5	60 kDa chaperonin	Streptococcus mitis			WP_084887608.1	chaperonin GroEL [Streptococcus mitis]
	A0A110A129	60 kDa chaperonin	Streptococcus mitis			WP_084947434.1	chaperonin GroEL [Streptococcus mitis]
	A0A081SDB3	60 kDa chaperonin	Streptococcus mitis			WP_084976054.1	chaperonin GroEL [Streptococcus oralis]
	A0A081PP59	60 kDa chaperonin	Streptococcus mitis			WP_084948566.1	chaperonin GroEL [Streptococcus oralis]
	R0LEL1	60 kDa chaperonin	Streptococcus mitis 11/5			WP_084971007.1	chaperonin GroEL [Streptococcus oralis]
	R0P0D9	60 kDa chaperonin	Streptococcus mitis 13/39			WP_084945832.1	chaperonin GroEL [Streptococcus oralis]
	S7X9F2	60 kDa chaperonin	Streptococcus mitis 17/34			WP_084974251.1	chaperonin GroEL [Streptococcus oralis]
	S7XD39	60 kDa chaperonin	Streptococcus mitis 18/56			WP_084936659.1	chaperonin GroEL [Streptococcus oralis]
	V8I7H3	60 kDa chaperonin	Streptococcus mitis 21/39			WP_084877518.1	chaperonin GroEL [Streptococcus oralis]
	V8IB46	60 kDa chaperonin	Streptococcus mitis 27/7			WP_084856723.1	chaperonin GroEL [Streptococcus oralis]
	E0PSR0	60 kDa chaperonin	Streptococcus mitis ATCC 6249			WP_084942742.1	chaperonin GroEL [Streptococcus oralis]
	D3H7B2	60 kDa chaperonin	Streptococcus mitis B6			WP_084874650.1	chaperonin GroEL [Streptococcus oralis]
	E1M2N2	60 kDa chaperonin	Streptococcus mitis NCTC 12261			WP_084848916.1	chaperonin GroEL [Streptococcus oralis]
	F9HCP6	60 kDa chaperonin	Streptococcus mitis SK1073			WP_084938825.1	chaperonin GroEL [Streptococcus oralis]
	F9HK57	60 kDa chaperonin	Streptococcus mitis SK1080			WP_084568380.1	chaperonin GroEL [Streptococcus pneumoniae]
	E1LHW0	60 kDa chaperonin	Streptococcus mitis SK321			WP_084394959.1	chaperonin GroEL [Streptococcus pneumoniae]
	E1LP26	60 kDa chaperonin	Streptococcus mitis SK564			WP_084376953.1	chaperonin GroEL [Streptococcus pneumoniae]
	F9ML76	60 kDa chaperonin	Streptococcus mitis SK569			WP_084868885.1	chaperonin GroEL [Streptococcus oralis]
	I0SVM6	60 kDa chaperonin	Streptococcus mitis SK575			WP_084932728.1	chaperonin GroEL [Streptococcus oralis]
	I0T8F1	60 kDa chaperonin	Streptococcus mitis SK579			WP_081571634.1	chaperonin GroEL [Streptococcus pneumoniae]
	E1LQ07	60 kDa chaperonin	Streptococcus mitis SK597			WP_078352921.1	chaperonin GroEL [Streptococcus mitis]
	I0SER4	60 kDa chaperonin	Streptococcus mitis SK616			WP_077804734.1	chaperonin GroEL [Streptococcus mitis]
	J1SC15	60 kDa chaperonin	Streptococcus mitis SPAR10			WP_076742468.1	chaperonin GroEL [Streptococcus pneumoniae]
	F9P3A7	60 kDa chaperonin	Streptococcus mitis bv. 2 str. F0392			WP_071209529.1	chaperonin GroEL [Streptococcus pneumoniae]
	F9LYF7	60 kDa chaperonin	Streptococcus mitis bv. 2 str. SK95			WP_070837617.1	chaperonin GroEL [Streptococcus sp. HMSC066F01]
	A0A139PFR8	60 kDa chaperonin	Streptococcus oralis			WP_070842197.1	chaperonin GroEL [Streptococcus sp. HMSC063B03]
	A0A139PHY8	60 kDa chaperonin	Streptococcus oralis			WP_092986233.1	chaperonin GroEL [Salinicoccus qingdaonensis]
	D1KK91	60 kDa chaperonin protein	Streptococcus oralis			WP_093585848.1	chaperonin GroEL [Streptococcus sp. NLAE-zl-C503]
	A0A139QMA6	60 kDa chaperonin	Streptococcus oralis			WP_070696472.1	chaperonin GroEL [Streptococcus sp. HMSC072D05]
	A0A139RAJ9	Heat shock protein 60 family chaperone GroEL	Streptococcus oralis			WP_070481766.1	chaperonin GroEL [Streptococcus sp. HMSC077D04]
	A0A1S9Z293	Molecular chaperone GroEL	Streptococcus oralis			WP_070526425.1	chaperonin GroEL [Streptococcus sp. HMSC073F11]
	Q6VBA1	60 kDa chaperonin	Streptococcus oralis			WP_070535150.1	chaperonin GroEL [Streptococcus sp. HMSC077F03]
	A0A081R7D5	60 kDa chaperonin	Streptococcus oralis			WP_096406140.1	chaperonin GroEL [Streptococcus sp. NPS 308]
	A0A139QWZ0	60 kDa chaperonin	Streptococcus oralis			WP_063626636.1	chaperonin GroEL [Streptococcus pneumoniae]
	Q8KIY3	60 kDa chaperonin	Streptococcus oralis			WP_061599000.1	chaperonin GroEL [Streptococcus oralis]
	A0A139PTG3	60 kDa chaperonin	Streptococcus oralis			WP_061590191.1	chaperonin GroEL [Streptococcus mitis]
	A0A139NWX2	60 kDa chaperonin	Streptococcus oralis		R.DGVITIEESR	AQM32628.1	chaperonin GroEL [uncultured virus]
	Q9L6F0	60 kDa chaperonin protein	Streptococcus oralis			AQM32665.1	chaperonin GroEL [uncultured virus]
	A0A139M885	60 kDa chaperonin	Streptococcus oralis			WP_018368849.1	chaperonin GroEL [Streptococcus entericus]
	A0A1L8Q317	60 kDa chaperonin	Streptococcus oralis			AMQ66421.1	chaperonin GroEL, partial [uncultured virus]
	A0A139PUS1	60 kDa chaperonin	Streptococcus oralis
	A0A139NX91	60 kDa chaperonin	Streptococcus oralis
	A0A139Q4F9	60 kDa chaperonin	Streptococcus oralis
	D4FPC4	60 kDa chaperonin	Streptococcus oralis ATCC 35037
	E6KIE0	60 kDa chaperonin	Streptococcus oralis ATCC 49296
	I0QEH3	60 kDa chaperonin	Streptococcus oralis SK10
	I0QAX5	60 kDa chaperonin	Streptococcus oralis SK100
	I0SMV3	60 kDa chaperonin	Streptococcus oralis SK1074
	F5VUE4	60 kDa chaperonin	Streptococcus oralis SK255
	J4UE64	60 kDa chaperonin	Streptococcus oralis SK304
	F9PZY2	60 kDa chaperonin	Streptococcus oralis SK313
	I0Q5K1	60 kDa chaperonin	Streptococcus oralis SK610
	F2QBS2	60 kDa chaperonin	Streptococcus oralis Uo5
	A0A0F2CZ07	60 kDa chaperonin	Streptococcus oralis subsp. oralis
	A0A0F2CZU1	60 kDa chaperonin	Streptococcus oralis subsp. oralis
	A0A0F2DW51	60 kDa chaperonin	Streptococcus oralis subsp. tigurinus
	S9R3M6	60 kDa chaperonin	Streptococcus oralis subsp. tigurinus 2426
	M3I6M3	60 kDa chaperonin	Streptococcus oralis subsp. tigurinus AZ_3a
	A0A0F3H633	60 kDa chaperonin	Streptococcus parasanguinis
	Q93TL3	60 kDa chaperonin protein	Streptococcus parasanguinis
	Q6VB99	60 kDa chaperonin	Streptococcus parasanguinis
	F8DH20	60 kDa chaperonin	Streptococcus parasanguinis ATCC 15912
	E8K842	60 kDa chaperonin	Streptococcus parasanguinis ATCC 903
	V8BA75	60 kDa chaperonin	Streptococcus parasanguinis CC87K
	W1VFG8	60 kDa chaperonin	Streptococcus parasanguinis DORA_23_24
	E3CET9	60 kDa chaperonin	Streptococcus parasanguinis F0405
	I2NCK0	60 kDa chaperonin	Streptococcus parasanguinis F0449
	I1ZJW2	60 kDa chaperonin	Streptococcus parasanguinis FW213
	F9M4U5	60 kDa chaperonin	Streptococcus parasanguinis SK236
	E8K9Z4	60 kDa chaperonin	Streptococcus peroris ATCC 700780
	A0A0T8GRS9	60 kDa chaperonin	Streptococcus pneumoniae
	A0A0T8UBN6	60 kDa chaperonin	Streptococcus pneumoniae
	A0A0Y3LS44	60 kDa chaperonin	Streptococcus pneumoniae
	A0A0U0CVI0	60 kDa chaperonin	Streptococcus pneumoniae
	A0A0T7T4A8	60 kDa chaperonin	Streptococcus pneumoniae
	A0A0T8BV87	60 kDa chaperonin	Streptococcus pneumoniae
	A0A0T8UCX9	60 kDa chaperonin	Streptococcus pneumoniae
	A0A064BWR1	60 kDa chaperonin	Streptococcus pneumoniae
	A0A0U0KLX9	60 kDa chaperonin	Streptococcus pneumoniae
	A0A0T8FC23	60 kDa chaperonin	Streptococcus pneumoniae
	A0A0T7K9K3	60 kDa chaperonin	Streptococcus pneumoniae
	A0A0E7S289	60 kDa chaperonin	Streptococcus pneumoniae
	A0A0T8A9J2	60 kDa chaperonin	Streptococcus pneumoniae
	A0A0U0L540	60 kDa chaperonin	Streptococcus pneumoniae
	A0A0U0KV66	60 kDa chaperonin	Streptococcus pneumoniae
	A0A0X9FLW5	60 kDa chaperonin	Streptococcus pneumoniae
	A0A0B7MAR8	60 kDa chaperonin	Streptococcus pneumoniae
	A0A0T8TK20	60 kDa chaperonin	Streptococcus pneumoniae
	A0A0T8EL29	60 kDa chaperonin	Streptococcus pneumoniae
	A0A0U0KUU3	60 kDa chaperonin	Streptococcus pneumoniae
	A0A0Y2JAF4	60 kDa chaperonin	Streptococcus pneumoniae
	A0A0B7LTF3	60 kDa chaperonin	Streptococcus pneumoniae
	Q9L6F3	60 kDa chaperonin protein	Streptococcus pneumoniae
	A0A0U0DYB0	60 kDa chaperonin	Streptococcus pneumoniae
	A0A0T7ZQH9	60 kDa chaperonin	Streptococcus pneumoniae
	Q9X4R5	60 kDa chaperonin	Streptococcus pneumoniae
	Q6VB96	60 kDa chaperonin	Streptococcus pneumoniae
	J1NT41	60 kDa chaperonin	Streptococcus pneumoniae 2070335
	C1C9H6	60 kDa chaperonin	Streptococcus pneumoniae 70585
	B8ZNK9	60 kDa chaperonin	Streptococcus pneumoniae ATCC 700669
	B2ILZ5	60 kDa chaperonin	Streptococcus pneumoniae CGSP14
	Q04IQ3	60 kDa chaperonin	Streptococcus pneumoniae D39
	B5E223	60 kDa chaperonin	Streptococcus pneumoniae G54
	G6LQ43	60 kDa chaperonin	Streptococcus pneumoniae GA44500
	G6JD05	60 kDa chaperonin	Streptococcus pneumoniae GA47502
	A0A158LID8	60 kDa chaperonin	Streptococcus pneumoniae GA49447
	B1I8B2	60 kDa chaperonin	Streptococcus pneumoniae Hungary19A-6
	C1CGD7	60 kDa chaperonin	Streptococcus pneumoniae JJA
	C1CML7	60 kDa chaperonin	Streptococcus pneumoniae P1031
	M5KGI3	60 kDa chaperonin	Streptococcus pneumoniae PCS8106
	M5JYQ7	60 kDa chaperonin	Streptococcus pneumoniae PCS8203
	M5N5J4	60 kDa chaperonin	Streptococcus pneumoniae PNI0446
	P0A336	60 kDa chaperonin	Streptococcus pneumoniae R6
	A5MC79	60 kDa chaperonin	Streptococcus pneumoniae SP14-BS69
	D6ZNP6	60 kDa chaperonin	Streptococcus pneumoniae TCH8431/19A
	P0A335	60 kDa chaperonin	Streptococcus pneumoniae TIGR4
	C1CTD6	60 kDa chaperonin	Streptococcus pneumoniae Taiwan19F-14
	A0A1S9ZT41	Molecular chaperone GroEL	Streptococcus pseudopneumoniae
	A0A0E2P3T2	60 kDa chaperonin	Streptococcus pseudopneumoniae 22725
	V8IKF8	60 kDa chaperonin	Streptococcus pseudopneumoniae 5247
	G0I7E4	60 kDa chaperonin	Streptococcus pseudopneumoniae IS7493
	X8HKZ3	60 kDa chaperonin	Streptococcus sp. BS21
	W3XS39	60 kDa chaperonin	Streptococcus sp. BS29a
	J4X5H0	60 kDa chaperonin	Streptococcus sp. BS35b
	E9FJE5	60 kDa chaperonin	Streptococcus sp. C300
	D1KKA0	60 kDa chaperonin protein	Streptococcus sp. C300
	D1KK99	60 kDa chaperonin protein	Streptococcus sp. C520
	D1KK72	60 kDa chaperonin protein	Streptococcus sp. C82
	A0A178KJY7	60 kDa chaperonin	Streptococcus sp. CCUG 49591
	X8KJ78	60 kDa chaperonin	Streptococcus sp. CM6
	W1UEG7	60 kDa chaperonin	Streptococcus sp. DORA_10
	K8MLJ0	60 kDa chaperonin	Streptococcus sp. F0441
	K8MUG9	60 kDa chaperonin	Streptococcus sp. F0442
	K1B4A0	60 kDa chaperonin	Streptococcus sp. GMD1S
	K0ZZ04	Chaperonin GroEL	Streptococcus sp. GMD2S
	K0ZQX5	60 kDa chaperonin	Streptococcus sp. GMD4S
	K0ZMX7	60 kDa chaperonin	Streptococcus sp. GMD6S
	A0A1E8ZR55	60 kDa chaperonin	Streptococcus sp. HMSC034E03
	A0A1E9B2S2	60 kDa chaperonin	Streptococcus sp. HMSC056C01
	A0A1F0ATF1	60 kDa chaperonin	Streptococcus sp. HMSC057G03
	A0A1F0A017	60 kDa chaperonin	Streptococcus sp. HMSC061D10
	A0A1F0ZTC0	60 kDa chaperonin	Streptococcus sp. HMSC061E03
	A0A1F0TDF0	60 kDa chaperonin	Streptococcus sp. HMSC062D07
	A0A1F1EWI8	60 kDa chaperonin	Streptococcus sp. HMSC062H02
	A0A1S1CR31	60 kDa chaperonin	Streptococcus sp. HMSC063B03
	A0A1F0KE95	60 kDa chaperonin	Streptococcus sp. HMSC065E03
	A0A1S1DQ98	60 kDa chaperonin	Streptococcus sp. HMSC066F01
	A0A1F0N7H4	60 kDa chaperonin	Streptococcus sp. HMSC067H01
	A0A1F0C0S9	60 kDa chaperonin	Streptococcus sp. HMSC070B10
	A0A1E8TXU7	60 kDa chaperonin	Streptococcus sp. HMSC071D03
	A0A1F1DJY8	60 kDa chaperonin	Streptococcus sp. HMSC072C09
	A0A1F1CK11	60 kDa chaperonin	Streptococcus sp. HMSC072G04
	A0A1E8UK17	60 kDa chaperonin	Streptococcus sp. HMSC073D05
	A0A1E9GCD9	60 kDa chaperonin	Streptococcus sp. HMSC073F11
	A0A1F0BER7	60 kDa chaperonin	Streptococcus sp. HMSC074B11
	A0A1E9G5M9	60 kDa chaperonin	Streptococcus sp. HMSC076C08
	A0A1S1E9Z0	60 kDa chaperonin	Streptococcus sp. HMSC076C09
	A0A1F0ASC8	60 kDa chaperonin	Streptococcus sp. HMSC077D04
	A0A1F0YFA0	60 kDa chaperonin	Streptococcus sp. HMSC078D09
	A0A1S1H327	60 kDa chaperonin	Streptococcus sp. HMSC34B10
	S3BH16	60 kDa chaperonin	Streptococcus sp. HPH0090
	T0TUF1	60 kDa chaperonin	Streptococcus sp. HSISM1
	A0A1E8GDT1	60 kDa chaperonin	Streptococcus sp. HibF3
	D2ENM7	60 kDa chaperonin	Streptococcus sp. M143
	E9FNW2	60 kDa chaperonin	Streptococcus sp. M334
	D1KK73	60 kDa chaperonin protein	Streptococcus sp. M646
	D1KK95	60 kDa chaperonin protein	Streptococcus sp. M95
	D2DJ91	CPN60	Streptococcus sp. N127
	D2DJ97	CPN60	Streptococcus sp. N142
	D2DJA5	CPN60	Streptococcus sp. N163
	D2DJC3	CPN60	Streptococcus sp. N80
	A0A1E1G983	60 kDa chaperonin	Streptococcus sp. NPS 308
	I2J125	60 kDa chaperonin	Streptococcus sp. SK140
	I2J359	60 kDa chaperonin	Streptococcus sp. SK643
	X8KCQ3	60 kDa chaperonin	Streptococcus sp. SR1
	A0A024DCK8	60 kDa chaperonin	Streptococcus sp. VT 162
	Q9L6E7	60 kDa chaperonin	Streptococcus sp. Z12
	Q9L6E6	60 kDa chaperonin	Streptococcus sp. Z89
	G6C795	60 kDa chaperonin	Streptococcus sp. oral taxon 058 str. F0407
	A0A1B1ID14	60 kDa chaperonin	Streptococcus sp. oral taxon 064
	E0PZI4	60 kDa chaperonin	Streptococcus sp. oral taxon 071 str. 73H25AP
	A0A0X8JX62	60 kDa chaperonin	Streptococcus sp. oral taxon 431
	G9MD88	60 kDa chaperonin	Streptococcus suis
	Q9L6F5	60 kDa chaperonin	Streptococcus suis
	A0A0E4CS05	60 kDa chaperonin	Streptococcus varani
	D7NJT5	60 kDa chaperonin	uncultured bacterium
	M4WPV9	60 kDa chaperonin	uncultured bacterium
	Q1L337	60 kDa chaperonin	uncultured bacterium
	Q1L3I1	60 kDa chaperonin	uncultured bacterium
	Q1L317	60 kDa chaperonin	uncultured bacterium
	C3UNL9	60 kDa chaperonin	uncultured bacterium
	Q1L347	60 kDa chaperonin	uncultured bacterium
	M4WLN4	60 kDa chaperonin	uncultured bacterium
	B2YKA6	Cpn60	uncultured soil bacterium
IETVAELLPALEK	demc_1274	chaperonin GroEL	Dehalococcoides mccartyi FL2
	Q3Z6L3	60 kDa chaperonin	Dehalococcoides mccartyi 195
	A5FPR4	60 kDa chaperonin	Dehalococcoides mccartyi BAV1
	Q3ZYW8	60 kDa chaperonin	Dehalococcoides mccartyi CBDB1
	A0A076IE67	60 kDa chaperonin	Dehalococcoides mccartyi CG1
	M1RBE9	60 kDa chaperonin	Dehalococcoides mccartyi DCMB5
	D2BJ22	60 kDa chaperonin	Dehalococcoides mccartyi VS
	A0A0C6EQI8	60 kDa chaperonin	Dehalococcoides sp. UCH007
	AGG08380	chaperonin GroEL	Dehalococcoides mccartyi BTF08
	AQU03637	molecular chaperone GroEL	Dehalococcoides mccartyi KBTCE2
	AQX75094	molecular chaperone GroEL	Dehalococcoides mccartyi KBVC2
	AHB14037	chaperonin GroEL (HSP60)	Dehalococcoides mccartyi GY50
	ADC74506	chaperonin GroEL	Dehalococcoides mccartyi GT
	AII61383	molecular chaperone GroEL	Dehalococcoides mccartyi CG5
	AII59968	molecular chaperone GroEL	Dehalococcoides mccartyi CG4
	AQU07852	molecular chaperone GroEL	Dehalococcoides mccartyi KBDCA2
	AQU04937	molecular chaperone GroEL	Dehalococcoides mccartyi KBTCE3
	PKH45800	molecular chaperone GroEL	Dehalococcoides mccartyi KKB3.003
	AQU06410	molecular chaperone GroEL	Dehalococcoides mccartyi KBDCA1
	AQU04937	molecular chaperone GroEL	Dehalococcoides mccartyi KBDCA3
	AQY73670	molecular chaperone GroEL	Dehalococcoides mccartyi KBTCE1
	APH12952	molecular chaperone GroEL	Dehalococcoides mccartyi CG3
	KSV17804	molecular chaperone GroEL	Dehalococcoides mccartyi 11a
	A0A142VCZ3	60 kDa chaperonin	Dehalococcoides mccartyi 11a5
GNLNILAVK	demc_1274	chaperonin GroEL	Dehalococcoides mccartyi FL2
	Q3Z6L3	60 kDa chaperonin	Dehalococcoides mccartyi 195
	A5FPR4	60 kDa chaperonin	Dehalococcoides mccartyi BAV1
	Q3ZYW8	60 kDa chaperonin	Dehalococcoides mccartyi CBDB1
	A0A076IE67	60 kDa chaperonin	Dehalococcoides mccartyi CG1
	M1RBE9	60 kDa chaperonin	Dehalococcoides mccartyi DCMB5
	D2BJ22	60 kDa chaperonin	Dehalococcoides mccartyi VS
	A0A0C6EQI8	60 kDa chaperonin	Dehalococcoides sp. UCH007					mismatches	gap opens	q. start	q.end	s.start	s.end	evalue	bit score	% positives	Match ID.
	BAS32302	chaperonin GroEL	Dehalococcoides mccartyi IBARAKI
	AGG08380	chaperonin GroEL	Dehalococcoides mccartyi BTF08
	AQU03637	molecular chaperone GroEL	Dehalococcoides mccartyi KBTCE2
	AQX75094	molecular chaperone GroEL	Dehalococcoides mccartyi KBVC2
	AHB14037	chaperonin GroEL (HSP60)	Dehalococcoides mccartyi GY50
	ADC74506	chaperonin GroEL	Dehalococcoides mccartyi GT
	AII61383	molecular chaperone GroEL	Dehalococcoides mccartyi CG5
	AII59968	molecular chaperone GroEL	Dehalococcoides mccartyi CG4
	AQU07852	molecular chaperone GroEL	Dehalococcoides mccartyi KBDCA2
	AQU04937	molecular chaperone GroEL	Dehalococcoides mccartyi KBTCE3
	PKH45800	molecular chaperone GroEL	Dehalococcoides mccartyi KKB3.003
	AQU06410	molecular chaperone GroEL	Dehalococcoides mccartyi KBDCA1
	AQU04937	molecular chaperone GroEL	Dehalococcoides mccartyi KBDCA3
	AQY73670	molecular chaperone GroEL	Dehalococcoides mccartyi KBTCE1
	APH12952	molecular chaperone GroEL	Dehalococcoides mccartyi CG3
	KSV17804	molecular chaperone GroEL	Dehalococcoides mccartyi 11a
	A0A142VCZ3	60 kDa chaperonin	Dehalococcoides mccartyi 11a5
AQIEETESAFDR	demc_1274	chaperonin GroEL	Dehalococcoides mccartyi FL2
	Q3Z6L3	60 kDa chaperonin	Dehalococcoides mccartyi 195
	A5FPR4	60 kDa chaperonin	Dehalococcoides mccartyi BAV1
	Q3ZYW8	60 kDa chaperonin	Dehalococcoides mccartyi CBDB1
	A0A076IE67	60 kDa chaperonin	Dehalococcoides mccartyi CG1
	M1RBE9	60 kDa chaperonin	Dehalococcoides mccartyi DCMB5
	D2BJ22	60 kDa chaperonin	Dehalococcoides mccartyi VS
	A0A0C6EQI8	60 kDa chaperonin	Dehalococcoides sp. UCH007
	BAS32302	chaperonin GroEL	Dehalococcoides mccartyi IBARAKI
	AGG08380	chaperonin GroEL	Dehalococcoides mccartyi BTF08
	AQU03637	molecular chaperone GroEL	Dehalococcoides mccartyi KBTCE2
	AQX75094	molecular chaperone GroEL	Dehalococcoides mccartyi KBVC2
	AHB14037	chaperonin GroEL (HSP60)	Dehalococcoides mccartyi GY50
	ADC74506	chaperonin GroEL	Dehalococcoides mccartyi GT
	AII61383	molecular chaperone GroEL	Dehalococcoides mccartyi CG5
	AII59968	molecular chaperone GroEL	Dehalococcoides mccartyi CG4
	AQU07852	molecular chaperone GroEL	Dehalococcoides mccartyi KBDCA2
	AQU04937	molecular chaperone GroEL	Dehalococcoides mccartyi KBTCE3
	PKH45800	molecular chaperone GroEL	Dehalococcoides mccartyi KKB3.003
	AQU06410	molecular chaperone GroEL	Dehalococcoides mccartyi KBDCA1
	AQU04937	molecular chaperone GroEL	Dehalococcoides mccartyi KBDCA3
	AQY73670	molecular chaperone GroEL	Dehalococcoides mccartyi KBTCE1
	APH12952	molecular chaperone GroEL	Dehalococcoides mccartyi CG3
	KSV17804	molecular chaperone GroEL	Dehalococcoides mccartyi 11a
	A0A142VCZ3	60 kDa chaperonin	Dehalococcoides mccartyi 11a5
LEGDEATGVSIVR	Q3Z6L3	60 kDa chaperonin	Dehalococcoides mccartyi 195
	AQU03637	molecular chaperone GroEL	Dehalococcoides mccartyi KBTCE2
	AII59968	molecular chaperone GroEL	Dehalococcoides mccartyi CG4
	AQU04937	molecular chaperone GroEL	Dehalococcoides mccartyi KBTCE3

## Sheet: rpL7L12
UniPept Searches					BLASTP Searches
Peptide targeted in mixed cultures and groundwater	Microorganisms and IDs of proteins producing the same tryptic peptide (L=I residues)				Query peptide	Accession	Match ID. In nr database
ELTSLGLK	Accession	Name	Organism		R.ELTSLGLK	WP_103889943.1	hypothetical protein [Streptomyces yanglinensis]
	A0A0T5XBI0	50S ribosomal protein L7/L12	Acetomicrobium hydrogeniformans ATCC BAA-1850			SEG90581.1	ribosomal protein L7/L12 [Streptomyces yanglinensis]
	A0A0R2R3E2	50S ribosomal protein L7/L12	Acidimicrobiia bacterium BACL6 MAG-120322-bin79			XP_024525050.1	uncharacterized protein LOC9654551 isoform X1 [Selaginella moellendorffii]
	A0A0R2QV51	50S ribosomal protein L7/L12	Acidimicrobiia bacterium BACL6 MAG-120910-bin40			XP_002975329.2	uncharacterized protein LOC9629583 [Selaginella moellendorffii]
	A0A0R2QCV6	50S ribosomal protein L7/L12	Acidimicrobiia bacterium BACL6 MAG-120924-bin43			XP_002964467.2	uncharacterized protein LOC9654551 isoform X2 [Selaginella moellendorffii]
	A0A0R2Q4M7	50S ribosomal protein L7/L12	Acidimicrobium sp. BACL17 MAG-120823-bin42			WP_083447771.1	50S ribosomal protein L7/L12 [Nitrospira moscoviensis]
	A0A0R2PE81	50S ribosomal protein L7/L12	Acidimicrobium sp. BACL17 MAG-120924-bin0			PLY29401.1	50S ribosomal protein L10 [Nitrospira sp. CG24B]
	A0A1Q7QYD2	50S ribosomal protein L7/L12	Acidobacteria bacterium 13_1_40CM_2_64_6			OYT25058.1	50S ribosomal protein L10 [Nitrospira sp. UW-LDO-02]
	A0A1F2R043	50S ribosomal protein L7/L12	Acidobacteria bacterium RIFCSPLOWO2_02_FULL_64_15			WP_087476553.1	50S ribosomal protein L7/L12 [Nitrospira cf. moscoviensis SBR1015]
	A0LRL2	50S ribosomal protein L7/L12	Acidothermus cellulolyticus 11B			OQW63946.1	50S ribosomal protein L10 [Nitrospira sp. ST-bin4]
	A0A0N1NFT4	50S ribosomal protein L7/L12	Actinobacteria bacterium OK074			WP_080886873.1	50S ribosomal protein L7/L12 [Nitrospira japonica]
	A0A0N1HFD9	50S ribosomal protein L7/L12	Actinobacteria bacterium OV320			WP_090894226.1	50S ribosomal protein L7/L12 [Candidatus Nitrospira nitrificans]
	A0A0N1GXK2	50S ribosomal protein L7/L12	Actinobacteria bacterium OV450			WP_082633664.1	50S ribosomal protein L7/L12 [Candidatus Nitrospira inopinata]
	A0A1M3DS28	50S ribosomal protein L7/L12	Alphaproteobacteria bacterium 43-37			WP_013247878.1	fused 50S ribosomal protein L10/L7/L12 [Nitrospira defluvii]
	A0A133XQ53	50S ribosomal protein L7/L12	Atopobium deltae			PLY34899.1	50S ribosomal protein L10 [Nitrospira sp. CG24A]
	B9CL97	50S ribosomal protein L7/L12	Atopobium rimae ATCC 49626			PLY23860.1	50S ribosomal protein L10 [Nitrospira sp. CG24C]
	S2ZSU0	50S ribosomal protein L7/L12	Atopobium sp. oral taxon 199 str. F0494			PLY21583.1	50S ribosomal protein L10 [Nitrospira sp. CG24E]
	A0A1N6LWW5	Carbamoyl-phosphate synthase// aspartate carbamoyltransferase	Babesia microti strain RI			WP_080878373.1	50S ribosomal protein L7/L12 [Nitrospira sp. ND1]
	A0A124FRN7	50S ribosomal protein L7/L12	Bacteroidetes bacterium 38_7			SPP64347.1	Fused 50S ribosomal proteins L10 and L7/L12 (Modular protein) [Nitrospira lenta]
	A0A1J5AY44	50S ribosomal protein L7/L12	Bacteroidetes bacterium CG2_30_32_10			PLY21349.1	50S ribosomal protein L10 [Nitrospira sp. CG24D]
	A0A1J5AM21	50S ribosomal protein L7/L12	Bacteroidetes bacterium CG2_30_33_31			PHX89786.1	50S ribosomal protein L10 [Nitrospirae bacterium]
	A0A1F3FVZ9	50S ribosomal protein L7/L12	Bacteroidetes bacterium GWE2_29_8			OQW62613.1	50S ribosomal protein L10 [Nitrospira sp. ST-bin5]
	A0A1F3J3P2	50S ribosomal protein L7/L12	Bacteroidetes bacterium GWE2_42_42			WP_086424541.1	50S ribosomal protein L7/L12 [Nitrospira cf. moscoviensis SBR1015]
	A0A1F3K8L7	50S ribosomal protein L7/L12	Bacteroidetes bacterium GWF2_29_10			EFJ34800.1	hypothetical protein SELMODRAFT_81106 [Selaginella moellendorffii]
	A0A1F3MDS0	50S ribosomal protein L7/L12	Bacteroidetes bacterium GWF2_41_31			EFJ23530.1	hypothetical protein SELMODRAFT_103319 [Selaginella moellendorffii]
	A0A1F3KMA1	50S ribosomal protein L7/L12	Bacteroidetes bacterium GWF2_43_11			YP_009268260.1	Ribosomal protein L12 [Ostreobium quekettii]
	A0A1F4FC01	50S ribosomal protein L7/L12	Betaproteobacteria bacterium RIFCSPLOWO2_12_FULL_68_20			ARS45062.1	ribosomal protein L12 [Ostreobium sp. HV05007bc]
	D0EVR4	50S ribosomal protein L12, chloroplastic	Bryopsis hypnoides			OQX88895.1	50S ribosomal protein L7/L12 [candidate division KSB1 bacterium 4484_87]
	A0A0A1H5R0	50S ribosomal protein L7/L12	Burkholderiales bacterium GJ-E10			BAL53591.1	50S ribosomal protein L7/L12 [uncultured Acidobacteria bacterium]
	A0A151QWM9	Uncharacterized protein	Cajanus cajan			ARQ82260.1	ribosomal protein L12 [Ostreobium sp. HV05042]
	A0A1F5AL00	50S ribosomal protein L7/L12	Candidatus Aminicenantes bacterium RBG_16_63_16			ALV34139.1	50S ribosomal protein L7/L12 [Streptomyces sp. CdTB01]
	A0A1F5A8F4	Uncharacterized protein	Candidatus Aminicenantes bacterium RBG_16_66_30			ALC21508.1	50S ribosomal protein L7/L12 [Streptomyces pristinaespiralis]
	A0A1F5C703	50S ribosomal protein L7/L12	Candidatus Aminicenantes bacterium RBG_19FT_COMBO_58_17			EGJ75325.1	putative ribosomal protein L7/L12 [Streptomyces sp. Tu6071]
	A0A1F5BCT4	50S ribosomal protein L7/L12	Candidatus Aminicenantes bacterium RBG_19FT_COMBO_59_29			ARS45085.1	ribosomal protein L12 [Ostreobium sp. HV05007bc]
	A0A1G1YYF5	50S ribosomal protein L7/L12	Candidatus Colwellbacteria bacterium RBG_13_48_8			KXK07845.1	fused 50S ribosomal protein L10 and L7/L12 [Nitrospira sp. OLB3]
	A0A0T5ZU73	50S ribosomal protein L7/L12	Candidatus Dadabacteria bacterium CSP1-2			EWS93849.1	ribosomal protein L7/L12 [Streptomyces roseosporus NRRL 11379]
	A0A078KHS9	50S ribosomal protein L7/L12	Candidatus Evansia muelleri			EKD79186.1	50S ribosomal protein L7/L12 [uncultured bacterium]
	A0A1F5YA38	50S ribosomal protein L7/L12	Candidatus Glassbacteria bacterium GWA2_58_10			OHB67796.1	50S ribosomal protein L7/L12 [Planctomycetes bacterium RBG_13_60_9]
	A0A1F5Z2M8	50S ribosomal protein L7/L12	Candidatus Glassbacteria bacterium RIFCSPLOWO2_12_FULL_58_11			KKU33565.1	50S ribosomal protein L7/L12 [Candidatus Uhrbacteria bacterium GW2011_GWF2_46_218]
	G2J8U8	50S ribosomal protein L7/L12	Candidatus Glomeribacter gigasporarum BEG34			EFF92547.1	50S ribosomal protein L7/L12 [Streptomyces sp. e14]
	M1LXU6	50S ribosomal protein L7/L12	Candidatus Kinetoplastibacterium crithidii TCC036E			WP_097645001.1	50S ribosomal protein L7/L12 [Chloroflexi bacterium Kir15-3F]
	A0A0S4KU30	50S ribosomal protein L10	Candidatus Nitrospira inopinata			WP_097650493.1	50S ribosomal protein L7/L12 [Candidatus Chloroploca asiatica]
	A0A0S4L8J2	50S ribosomal protein L10	Candidatus Nitrospira nitrificans			T11792	ribosomal protein L12 - Streptomyces virginiae [Streptomyces virginiae]
	A0A1J4YXK1	50S ribosomal protein L7/L12	Candidatus Omnitrophica bacterium CG1_02_43_210			OGU00757.1	50S ribosomal protein L7/L12 [Gemmatimonadetes bacterium GWC2_71_10]
	A0A1G2KBM5	50S ribosomal protein L7/L12	Candidatus Sungbacteria bacterium RIFCSPHIGHO2_01_FULL_47_32			EFL16951.1	ribosomal protein L7/L12 [Streptomyces sp. C]
	A0A1G2KLZ8	50S ribosomal protein L7/L12	Candidatus Sungbacteria bacterium RIFCSPHIGHO2_02_FULL_49_12			WP_012875758.1	50S ribosomal protein L7/L12 [Thermobaculum terrenum]
	A0A1G2L4B3	50S ribosomal protein L7/L12	Candidatus Sungbacteria bacterium RIFCSPLOWO2_01_FULL_47_10			PMP73036.1	50S ribosomal protein L7/L12 [Chloroflexus aggregans]
	A0A1G2LUY0	50S ribosomal protein L7/L12	Candidatus Sungbacteria bacterium RIFCSPLOWO2_12_FULL_41_11			PLS80400.1	50S ribosomal protein L7/L12 [Chloroflexi bacterium]
	A0A0G1SGD6	50S ribosomal protein L7/L12	Candidatus Uhrbacteria bacterium GW2011_GWE2_46_68			OLB56899.1	50S ribosomal protein L7/L12 [Nitrospirae bacterium 13_2_20CM_2_62_8]
	A0A0G1SJP1	50S ribosomal protein L7/L12	Candidatus Uhrbacteria bacterium GW2011_GWF2_46_218			OGW47173.1	50S ribosomal protein L7/L12 [Nitrospirae bacterium RBG_19FT_COMBO_58_9]
	C7Q2K6	50S ribosomal protein L7/L12	Catenulispora acidiphila DSM 44928			WP_066787811.1	50S ribosomal protein L7/L12 [Chloroflexus islandicus]
	A0A1Q7VVT0	50S ribosomal protein L7/L12	Catenulispora sp. 13_1_20CM_3_70_7			WP_012258053.1	50S ribosomal protein L7/L12 [Chloroflexus aurantiacus]
	G2LHU7	50S ribosomal protein L7/L12	Chloracidobacterium thermophilum B			OAI47448.1	50S ribosomal protein L7/L12 [Nitrospira sp. SCGC AG-212-E16]
	A0A1Q3TVQ2	50S ribosomal protein L7/L12	Chloroflexi bacterium 54-19			WP_026370709.1	50S ribosomal protein L7/L12 [bacterium JKG1]
	A0A1F8M0J8	50S ribosomal protein L7/L12	Chloroflexi bacterium RBG_13_48_17			EDY45890.2	ribosomal protein L7/L12 [Streptomyces sp. SPB074]
	A0A1F8MQG3	50S ribosomal protein L7/L12	Chloroflexi bacterium RBG_13_51_52			WP_015940237.1	50S ribosomal protein L7/L12 [Chloroflexus aggregans]
	A0A1F8N6A2	50S ribosomal protein L7/L12	Chloroflexi bacterium RBG_13_57_8			GBC83423.1	50S ribosomal protein L7/L12 [bacterium HR10]
	B8G988	50S ribosomal protein L7/L12	Chloroflexus aggregans DSM 9485			WP_008481833.1	50S ribosomal protein L7/L12 [Nitrolancea hollandica]
	A9WFP9	50S ribosomal protein L7/L12	Chloroflexus aurantiacus J-10-fl			KPJ98575.1	50S ribosomal protein L7/L12 [Gemmatimonas sp. SG8_28]
	A0A178M9W8	50S ribosomal protein L7/L12	Chloroflexus islandicus			WP_006563720.1	50S ribosomal protein L7/L12 [Oscillochloris trichoides]
	B9LI32	50S ribosomal protein L7/L12	Chloroflexus sp. Y-400-fl			PWB70105.1	50S ribosomal protein L7/L12 [candidate division GN15 bacterium]
	F7V5P2	Glycerol-3-phosphate dehydrogenase [NAD(P)+]	Clostridium sp. SY8519			GBC78725.1	50S ribosomal protein L7/L12 [bacterium HR08]
	A0A1I9LKG3	50S ribosomal protein L12, chloroplastic	Codium decorticatum			WP_011719135.1	50S ribosomal protein L7/L12 [Acidothermus cellulolyticus]
	C4F9W4	50S ribosomal protein L7/L12	Collinsella intestinalis DSM 13280			OJW06821.1	50S ribosomal protein L7/L12 [Chloroflexi bacterium 54-19]
	R7D4S7	50S ribosomal protein L7/L12	Collinsella sp. CAG:289			WP_093851479.1	50S ribosomal protein L7/L12 [Streptomyces pini]
	R6ZJA8	50S ribosomal protein L7/L12	Collinsella sp. CAG:398			WP_067397043.1	MULTISPECIES: 50S ribosomal protein L7/L12 [Streptomyces]
	B6GB73	50S ribosomal protein L7/L12	Collinsella stercoris DSM 13279			WP_031510644.1	50S ribosomal protein L7/L12 [Streptomyces megasporus]
	demc_114	ribosomal protein L7/L12	Dehalococcoides mccartyi FL2			WP_030883841.1	MULTISPECIES: 50S ribosomal protein L7/L12 [Streptomyces]
	Q3Z7T6	50S ribosomal protein L7/L12	Dehalococcoides mccartyi 195			WP_030736352.1	MULTISPECIES: 50S ribosomal protein L7/L12 [Streptomyces]
	A5FQQ9	50S ribosomal protein L7/L12	Dehalococcoides mccartyi BAV1			WP_019433395.1	MULTISPECIES: 50S ribosomal protein L7/L12 [Streptomyces]
	Q3ZXY0	50S ribosomal protein L7/L12	Dehalococcoides mccartyi CBDB1			WP_016909647.1	MULTISPECIES: 50S ribosomal protein L7/L12 [Streptomyces]
	A0A076I7C3	50S ribosomal protein L7/L12	Dehalococcoides mccartyi CG1			WP_109281751.1	50S ribosomal protein L7/L12 [Streptomyces orinoci]
	AGG06534	50S ribosomal protein L7/L12	Dehalococcoides mccartyi DCMB5			WP_109501050.1	50S ribosomal protein L7/L12 [Streptomyces sp. Act143]
	D2BI39	50S ribosomal protein L7/L12	Dehalococcoides mccartyi VS			WP_109381536.1	50S ribosomal protein L7/L12 [Streptomyces sp. NWU339]
	A0A0C6EPJ3	50S ribosomal protein L7/L12	Dehalococcoides sp. UCH007			WP_106980597.1	MULTISPECIES: 50S ribosomal protein L7/L12 [Streptomyces]
	AHB13652	50S ribosomal protein L7/L12	Dehalococcoides mccartyi GY50			WP_106964460.1	50S ribosomal protein L7/L12 [Streptomyces sp. HGB0020]
	ADC74199	ribosomal protein L7/L12	Dehalococcoides mccartyi GT			WP_104531101.1	50S ribosomal protein L7/L12 [Streptomyces specialis]
	AGG08024	50S ribosomal protein L7/L12	Dehalococcoides mccartyi BTF08			WP_103781429.1	50S ribosomal protein L7/L12 [Streptomyces sp. Ru71]
	BAS31941	50S ribosomal protein L7/L12	Dehalococcoides mccartyi IBARAKI			WP_103841195.1	50S ribosomal protein L7/L12 [Streptomyces sp. Ru72]
	AII61044	50S ribosomal protein L7/L12	Dehalococcoides mccartyi CG5			WP_103831824.1	50S ribosomal protein L7/L12 [Streptomyces sp. Ru73]
	AII59629	50S ribosomal protein L7/L12	Dehalococcoides mccartyi CG4			WP_106412919.1	50S ribosomal protein L7/L12 [Streptomyces sp. DH-12]
	AQU07451	50S ribosomal protein L7/L12	Dehalococcoides mccartyi KBDCA2			WP_102931489.1	50S ribosomal protein L7/L12 [Streptomyces diastaticus]
	AQU04578	50S ribosomal protein L7/L12	Dehalococcoides mccartyi KBTCE3			WP_100201502.1	50S ribosomal protein L7/L12 [Streptomyces sp. TRM SA0054]
	PKH44889	50S ribosomal protein L7/L12	Dehalococcoides mccartyi KKB3.003			WP_099883455.1	50S ribosomal protein L7/L12 [Streptomyces sp. CNZ279]
	AQU06006	50S ribosomal protein L7/L12	Dehalococcoides mccartyi KBDCA1			PID38839.1	50S ribosomal protein L7/L12 [Proteobacteria bacterium]
	AQW62552	50S ribosomal protein L7/L12	Dehalococcoides mccartyi KBDCA3			WP_098753489.1	50S ribosomal protein L7/L12 [Streptomyces sp. Ru87]
	AQY73297	50S ribosomal protein L7/L12	Dehalococcoides mccartyi KBTCE1			WP_077059567.1	50S ribosomal protein L7/L12 [Streptomyces sp. MP131-18]
	APH12545	50S ribosomal protein L7/L12	Dehalococcoides mccartyi CG3			WP_076097176.1	50S ribosomal protein L7/L12 [Streptomyces sp. IMTB 2501]
	AQU03261	50S ribosomal protein L7/L12	Dehalococcoides mccartyi KBTCE2			WP_073725154.1	50S ribosomal protein L7/L12 [Streptomyces sp. CB02414]
	KSV17461	50S ribosomal protein L7/L12	Dehalococcoides mccartyi 11a			WP_071273106.1	MULTISPECIES: 50S ribosomal protein L7/L12 [Streptomyces]
	A0A142VAC4	50S ribosomal protein L7/L12	Dehalococcoides mccartyi 11a5			WP_093613733.1	50S ribosomal protein L7/L12 [Streptomyces indicus]
	A0A1J5CSA2	50S ribosomal protein L7/L12	Dehalococcoidia bacterium CG2_30_46_19			WP_070017404.1	50S ribosomal protein L7/L12 [Streptomyces nanshensis]
	A0A0F7GF85	50S ribosomal protein L7/L12	Dehalogenimonas sp. WBC-2			WP_070008907.1	50S ribosomal protein L7/L12 [Streptomyces abyssalis]
	A0A1F8ZZ82	50S ribosomal protein L7/L12	Deltaproteobacteria bacterium GWD2_55_8			WP_066930915.1	50S ribosomal protein L7/L12 [Streptomyces sp. NBRC 110611]
	A0A1F9B5D8	50S ribosomal protein L7/L12	Deltaproteobacteria bacterium RBG_16_42_7			WP_069865238.1	MULTISPECIES: 50S ribosomal protein L7/L12 [Streptomyces]
	A0A1F9D2B7	50S ribosomal protein L7/L12	Deltaproteobacteria bacterium RBG_16_48_10			WP_093720402.1	50S ribosomal protein L7/L12 [Streptomyces sp. DI166]
	A0A1F9DV09	50S ribosomal protein L7/L12	Deltaproteobacteria bacterium RBG_16_55_12			WP_064729330.1	50S ribosomal protein L7/L12 [Streptomyces parvulus]
	A0A1F9E1S2	50S ribosomal protein L7/L12	Deltaproteobacteria bacterium RBG_19FT_COMBO_52_11			WP_063482831.1	50S ribosomal protein L7/L12 [Streptomyces ambofaciens]
	A0A1F9I5L5	50S ribosomal protein L7/L12	Deltaproteobacteria bacterium RIFCSPLOWO2_02_56_12			WP_062928577.1	50S ribosomal protein L7/L12 [Streptomyces sp. S10(2016)]
	A0A1F9JMM5	50S ribosomal protein L7/L12	Deltaproteobacteria bacterium RIFCSPLOWO2_12_55_13			WP_061920797.1	50S ribosomal protein L7/L12 [Streptomyces bungoensis]
	A0A1F9LW24	50S ribosomal protein L7/L12	Deltaproteobacteria bacterium RIFOXYA2_FULL_55_11		K.ELTSLGLK	SCU97385.1	LAMI_0F09890g1_1 [Lachancea mirantina]
	D4H6X8	Aldehyde Dehydrogenase	Denitrovibrio acetiphilus DSM 12809			WP_028052862.1	histidinol-phosphate transaminase [Carboxydothermus ferrireducens]
	A0A096LN64	50S ribosomal protein L7/L12	Eggerthella lenta 1_1_60AFAA			KUK59740.1	50S ribosomal protein L7/L12 [Bacteroidetes bacterium 38_7]
	C8WKD1	50S ribosomal protein L7/L12	Eggerthella lenta DSM 2243			PKP03589.1	50S ribosomal protein L7/L12 [Bacteroidetes bacterium HGW-Bacteroidetes-9]
	A0A022QX34	Uncharacterized protein	Erythranthe guttata			WP_062040025.1	50S ribosomal protein L7/L12 [Lentimicrobium saccharophilum]
	A0A1G0GW63	50S ribosomal protein L7/L12	Gammaproteobacteria bacterium RIFCSPHIGHO2_12_FULL_37_34			PLW93754.1	50S ribosomal protein L7/L12 [Marinilabiliales bacterium]
	A0A1G0HP14	50S ribosomal protein L7/L12	Gammaproteobacteria bacterium RIFCSPHIGHO2_12_FULL_42_13			PKP54219.1	50S ribosomal protein L7/L12 [Bacteroidetes bacterium HGW-Bacteroidetes-1]
	A0A1G0LPN3	50S ribosomal protein L7/L12	Gemmatimonadetes bacterium GWC2_71_10			PKP48963.1	50S ribosomal protein L7/L12 [Bacteroidetes bacterium HGW-Bacteroidetes-11]
	A0A0S8AH83	50S ribosomal protein L7/L12	Gemmatimonas sp. SG8_28			OIO99493.1	50S ribosomal protein L7/L12 [Bacteroidetes bacterium CG2_30_32_10]
	S8CS85	Uncharacterized protein	Genlisea aurea			KWW25982.1	large subunit ribosomal protein L7/L12 [bacterium F082]
	I1K4P8	Uncharacterized protein	Glycine max			PLX11492.1	50S ribosomal protein L7/L12 [Marinilabiliales bacterium]
	A0A0R0K7A8	Uncharacterized protein	Glycine max			PLX03544.1	50S ribosomal protein L7/L12 [Marinilabiliales bacterium]
	I1KT93	Uncharacterized protein	Glycine max			PLX00532.1	50S ribosomal protein L7/L12 [Marinilabiliales bacterium]
	C6SYS6	Putative uncharacterized protein	Glycine max			PKP32273.1	50S ribosomal protein L7/L12 [Bacteroidetes bacterium HGW-Bacteroidetes-16]
	A0A0R0ILX5	Uncharacterized protein	Glycine max			PIQ27609.1	50S ribosomal protein L7/L12 [Bacteroidetes bacterium CG18_big_fil_WC_8_21_14_2_50_41_14]
	A0A0B2RV00	Uncharacterized protein	Glycine soja			PID95265.1	50S ribosomal protein L7/L12 [Bacteroidetes bacterium]
	A0A0B2R658	Uncharacterized protein	Glycine soja			OYT17264.1	50S ribosomal protein L7/L12 [Bacteroidetes bacterium 4572_77]
	D6EB29	50S ribosomal protein L7/L12	Gordonibacter pamelaeae 7-10-1-b			OYT14258.1	50S ribosomal protein L7/L12 [Bacteroidetes bacterium 4572_114]
	A0A1U8NNY5	uncharacterized protein LOC107950373 isoform X2	Gossypium hirsutum			OIO99584.1	50S ribosomal protein L7/L12 [Bacteroidetes bacterium CG2_30_33_31]
	A0A1U8NNY8	uncharacterized protein LOC107950373 isoform X1	Gossypium hirsutum			OFY50768.1	50S ribosomal protein L7/L12 [Bacteroidetes bacterium GWF2_41_31]
	A0A0D2QNB5	Uncharacterized protein	Gossypium raimondii			OFY24901.1	50S ribosomal protein L7/L12 [Bacteroidetes bacterium GWF2_29_10]
	A0A0D2NWB6	Uncharacterized protein	Gossypium raimondii			PKP27281.1	50S ribosomal protein L7/L12 [Bacteroidetes bacterium HGW-Bacteroidetes-22]
	A0A0S7BZW1	50S ribosomal protein L7/L12	Lentimicrobium saccharophilum			PKP03070.1	50S ribosomal protein L7/L12 [Bacteroidetes bacterium HGW-Bacteroidetes-6]
	A0A094W567	50S ribosomal protein L7/L12	Leptospirillum ferriphilum			OFY16092.1	50S ribosomal protein L7/L12 [Bacteroidetes bacterium GWE2_42_24]
	J9ZBM7	50S ribosomal protein L7/L12	Leptospirillum ferriphilum ML-04			OFY11026.1	50S ribosomal protein L7/L12 [Bacteroidetes bacterium GWE2_42_42]
	A0A059XUI6	50S ribosomal protein L7/L12	Leptospirillum ferriphilum YSK			OFX71513.1	50S ribosomal protein L7/L12, partial [Bacteroidetes bacterium GWE2_29_8]
	C6HVV2	50S ribosomal protein L7/L12	Leptospirillum ferrodiazotrophum			PLW97600.1	50S ribosomal protein L7/L12, partial [Marinilabiliales bacterium]
	I0IMS9	50S ribosomal protein L7/L12	Leptospirillum ferrooxidans C2-3
	B6APG3	50S ribosomal protein L7/L12	Leptospirillum sp. Group II '5-way CG'
	U4QUJ6	50S ribosomal protein L7/L12	Leptospirillum sp. Group II 'C75'
	A0A0K0WLH7	50S ribosomal protein L7/L12	Leptospirillum sp. Group II 'CF-1'
	T0Z5M8	50S ribosomal protein L7/L12	Leptospirillum sp. Group IV 'UBA BS'
	Q1H4P5	50S ribosomal protein L7/L12	Methylobacillus flagellatus KT
	A0A1A9NLK7	50S ribosomal protein L7/L12	Methylobacillus sp. MM2
	C6X8S2	50S ribosomal protein L7/L12	Methylovorus glucosetrophus SIP3-4
	I4ENA1	50S ribosomal protein L7/L12	Nitrolancea hollandica Lb
	D8PCU3	50S ribosomal protein L10	Nitrospira defluvii
	A0A0K2G9H7	50S ribosomal protein L10	Nitrospira moscoviensis
	A0A136KEJ8	Fused 50S ribosomal protein L10 and L7/L12	Nitrospira sp. OLB3
	A0A177QIV3	50S ribosomal protein L7/L12	Nitrospira sp. SCGC AG-212-E16
	A0A1Q7PQR6	50S ribosomal protein L7/L12	Nitrospirae bacterium 13_1_40CM_2_62_10
	A0A1Q7GSB9	50S ribosomal protein L7/L12	Nitrospirae bacterium 13_1_40CM_4_62_6
	A0A1Q7DE22	50S ribosomal protein L7/L12	Nitrospirae bacterium 13_1_40CM_62_7
	A0A1Q7A457	50S ribosomal protein L7/L12	Nitrospirae bacterium 13_2_20CM_2_62_8
	A0A109CHG8	50S ribosomal protein L7/L12	Nitrospirae bacterium HCH-1
	A0A1G1G0Q9	50S ribosomal protein L7/L12	Nitrospirae bacterium RBG_13_39_12
	A0A1G1GQG1	50S ribosomal protein L7/L12	Nitrospirae bacterium RBG_13_41_22
	A0A1G1H0Q9	50S ribosomal protein L7/L12	Nitrospirae bacterium RBG_19FT_COMBO_42_15
	A0A1G1GT78	50S ribosomal protein L7/L12	Nitrospirae bacterium RBG_19FT_COMBO_58_9
	A0A1G1HWD9	50S ribosomal protein L7/L12	Nitrospirae bacterium RIFCSPHIGHO2_01_FULL_66_17
	A0A1G1I9E5	50S ribosomal protein L7/L12	Nitrospirae bacterium RIFCSPLOWO2_02_FULL_62_14
	A0A1G1K5B1	50S ribosomal protein L7/L12	Nitrospirae bacterium RIFCSPLOWO2_12_FULL_63_8
	A0A136MCT3	50S ribosomal protein L7/L12	Omnitrophica bacterium OLB16
	E1IIK3	50S ribosomal protein L7/L12	Oscillochloris trichoides DG-6
	A0A1A8GYN0	Ribosomal protein L12	Ostreobium quekettii
	A0A173CTF1	50S ribosomal protein L12, chloroplastic	Ostreobium sp. OS1B
	A0A0G0YME1	50S ribosomal protein L7/L12	Parcubacteria group bacterium GW2011_GWA2_42_14
	A0A0G1R4S6	50S ribosomal protein L7/L12	Parcubacteria group bacterium GW2011_GWA2_47_10
	A0A0S7YQY4	50S ribosomal protein L7/L12	Planctomycetes bacterium DG_20
	A0A1G2ZAT4	50S ribosomal protein L7/L12	Planctomycetes bacterium RBG_13_60_9
	A0A0S8EQQ4	50S ribosomal protein L7/L12	Planctomycetes bacterium SM23_25
	B9H5B1	Uncharacterized protein	Populus trichocarpa
	A0A0B6WTI9	50S ribosomal protein L7/L12	Pyrinomonas methylaliphatogenes
	D8QZG8	Putative uncharacterized protein	Selaginella moellendorffii
	D8RWE2	Putative uncharacterized protein	Selaginella moellendorffii
	A0A1H7M3T3	50S ribosomal protein L7/L12	Streptacidiphilus jiangxiensis
	A0A1C6NPH1	50S ribosomal protein L7/L12	Streptomyces
	A0A1C6QLP1	50S ribosomal protein L7/L12	Streptomyces
	A0A1C6MWR9	50S ribosomal protein L7/L12	Streptomyces
	A0A1C6ND67	50S ribosomal protein L7/L12	Streptomyces
	A0A1E7JFH8	50S ribosomal protein L7/L12	Streptomyces abyssalis
	A0A117E9R0	50S ribosomal protein L7/L12	Streptomyces acidiscabies
	A0A0L0JZ58	50S ribosomal protein L7/L12	Streptomyces acidiscabies
	C6FX58	50S ribosomal protein L7/L12	Streptomyces actuosus
	S4MMW1	50S ribosomal protein L7/L12	Streptomyces afghaniensis 772
	A0A1E5P7S2	50S ribosomal protein L7/L12	Streptomyces agglomeratus
	A0A059VY96	50S ribosomal protein L7/L12	Streptomyces albulus
	A0A1A9QP81	50S ribosomal protein L7/L12	Streptomyces albulus
	X0N5Q7	50S ribosomal protein L7/L12	Streptomyces albulus PD-1
	A0A126Y5Y4	50S ribosomal protein L7/L12	Streptomyces albus
	D6B5A4	50S ribosomal protein L7/L12	Streptomyces albus J1074
	A0A0X3SQU9	50S ribosomal protein L7	Streptomyces albus subsp. albus
	A0A0X7JMD6	50S ribosomal protein L7/L12	Streptomyces albus subsp. albus
	A0A0X3RQ72	50S ribosomal protein L7/L12	Streptomyces albus subsp. albus
	A0A0B5F013	50S ribosomal protein L7/L12	Streptomyces albus subsp. albus DSM 41398
	A0A0K2AXH9	50S ribosomal protein L7/L12	Streptomyces ambofaciens ATCC 23877
	A0A1R0L736	50S ribosomal protein L7/L12	Streptomyces amritsarensis
	P29342	50S ribosomal protein L7/L12	Streptomyces antibioticus
	A0A1S9NKQ0	50S ribosomal protein L7	Streptomyces antibioticus
	A0A101QB12	50S ribosomal protein L7/L12	Streptomyces antibioticus
	A0A0L8N8E6	50S ribosomal protein L7/L12	Streptomyces antibioticus
	A0A0F5AE31	50S ribosomal protein L7/L12	Streptomyces antioxidans
	A0A1K2AHU2	50S ribosomal protein L7/L12	Streptomyces atratus
	S3ZB90	50S ribosomal protein L7/L12	Streptomyces aurantiacus JA 4570
	J2JZI7	50S ribosomal protein L7/L12	Streptomyces auratus AGR0001
	A0A0L8PBZ7	50S ribosomal protein L7/L12	Streptomyces aureofaciens
	A0A1P8XYT1	50S ribosomal protein L7/L12	Streptomyces autolyticus
	A0A1T1CNI4	50S ribosomal protein L7/L12	Streptomyces avermitilis
	Q82DQ6	50S ribosomal protein L7/L12	Streptomyces avermitilis MA-4680 = NBRC 14893
	A0A0K8PZD3	50S ribosomal protein L7/L12	Streptomyces azureus
	D7BQR7	50S ribosomal protein L7/L12	Streptomyces bingchenggensis BCW-1
	M3DEA2	50S ribosomal protein L7/L12	Streptomyces bottropensis ATCC 25435
	A0A101T3Z8	50S ribosomal protein L7/L12	Streptomyces bungoensis
	A0A0K9XAF8	50S ribosomal protein L7/L12	Streptomyces caatingaensis
	A0A0M9X6L8	50S ribosomal protein L7/L12	Streptomyces caelestis
	A0A101TUZ8	50S ribosomal protein L7/L12	Streptomyces caeruleatus
	A0A101SFZ6	50S ribosomal protein L7/L12	Streptomyces canus
	F8JYD1	50S ribosomal protein L7/L12	Streptomyces cattleya NRRL 8057 = DSM 46488
	A0A124HDA3	50S ribosomal protein L7/L12	Streptomyces cellostaticus
	A0A0N0XW68	50S ribosomal protein L7/L12	Streptomyces chattanoogensis
	A0A117Q4K5	50S ribosomal protein L7/L12	Streptomyces ciscaucasicus
	Q14RS7	50S ribosomal protein L7/L12	Streptomyces clavuligerus
	B5GX62	50S ribosomal protein L7/L12	Streptomyces clavuligerus ATCC 27064
	E2Q2B2	50S ribosomal protein L7/L12	Streptomyces clavuligerus ATCC 27064
	H1QGN4	50S ribosomal protein L7/L12	Streptomyces coelicoflavus ZG0656
	P41102	50S ribosomal protein L7/L12	Streptomyces coelicolor A3(2)
	S5UVI5	50S ribosomal protein L7/L12	Streptomyces collinus Tu 365
	A0A117QIN8	50S ribosomal protein L7/L12	Streptomyces corchorusii
	A0A117P6T7	50S ribosomal protein L7/L12	Streptomyces curacoi
	A0A0C5G408	50S ribosomal protein L7/L12	Streptomyces cyaneogriseus subsp. noncyanogenus
	K4R5Y0	50S ribosomal protein L7/L12	Streptomyces davawensis JCM 4913
	A0A0L8MHJ3	50S ribosomal protein L7/L12	Streptomyces decoyicus
	A0A1G6P7Y5	50S ribosomal protein L7/L12	Streptomyces emeiensis
	A0A081EH56	50S ribosomal protein L7/L12	Streptomyces fradiae
	N0D288	50S ribosomal protein L7/L12	Streptomyces fulvissimus DSM 40593
	M3DJM6	50S ribosomal protein L7/L12	Streptomyces gancidicus BKS 13-15
	D6A4P6	50S ribosomal protein L7/L12	Streptomyces ghanaensis ATCC 14672
	A0A089XFP5	50S ribosomal protein L7/L12	Streptomyces glaucescens
	A0A0U3M542	50S ribosomal protein L7/L12	Streptomyces globisporus C-1027
	F3NJ06	50S ribosomal protein L7/L12	Streptomyces griseoaurantiacus M045
	A0A1B1BBU7	50S ribosomal protein L7/L12	Streptomyces griseochromogenes
	A0A0L8NT39	50S ribosomal protein L7/L12	Streptomyces griseoflavus
	D9XWF2	50S ribosomal protein L7/L12	Streptomyces griseoflavus Tu4000
	A0A117R801	50S ribosomal protein L7/L12	Streptomyces griseoruber
	A0A101SBW1	50S ribosomal protein L7/L12	Streptomyces griseorubiginosus
	P02396	50S ribosomal protein L7/L12	Streptomyces griseus
	A0A0D6VKH9	50S ribosomal protein L7/L12	Streptomyces griseus
	A0A0X3X4U5	50S ribosomal protein L7/L12	Streptomyces griseus subsp. griseus
	B1W443	50S ribosomal protein L7/L12	Streptomyces griseus subsp. griseus NBRC 13350
	A0A0L8Q1N4	50S ribosomal protein L7/L12	Streptomyces griseus subsp. rhodochrous
	D9WRC0	50S ribosomal protein L7/L12	Streptomyces himastatinicus ATCC 53653
	A0A1S6RP65	50S ribosomal protein L7/L12	Streptomyces hygroscopicus
	H2JRV4	50S ribosomal protein L7/L12	Streptomyces hygroscopicus subsp. jinggangensis 5008
	A0A0S2P4R4	50S ribosomal protein L7/L12	Streptomyces hygroscopicus subsp. limoneus
	A0A0G3AC28	50S ribosomal protein L7/L12	Streptomyces incarnatus
	L1KNA9	50S ribosomal protein L7/L12	Streptomyces ipomoeae 91-03
	A0A060ZNK0	50S ribosomal protein L7/L12	Streptomyces iranensis
	A0A177HMU6	50S ribosomal protein L7/L12	Streptomyces jeddahensis
	A0A117IVN6	50S ribosomal protein L7/L12	Streptomyces kanasensis
	A0A0F4K1C3	50S ribosomal protein L7/L12	Streptomyces katrae
	A0A160P483	50S ribosomal protein L7/L12	Streptomyces laurentii
	A0A0F7W0D5	50S ribosomal protein L7/L12	Streptomyces leeuwenhoekii
	A0A1B1MFF8	50S ribosomal protein L7/L12	Streptomyces lincolnensis
	D6EFE5	50S ribosomal protein L7/L12	Streptomyces lividans TK24
	A0A124HQ48	50S ribosomal protein L7/L12	Streptomyces longwoodensis
	A0A086MZE9	50S ribosomal protein L7/L12	Streptomyces luteus
	A0A1D7VEN7	50S ribosomal protein L7/L12	Streptomyces lydicus
	A0A1J4Q120	50S ribosomal protein L7/L12	Streptomyces malaysiense
	A0A1J4NYU7	50S ribosomal protein L7/L12	Streptomyces mangrovisoli
	A0A1I2IMY5	50S ribosomal protein L7/L12	Streptomyces mirabilis
	A0A1H5AA10	50S ribosomal protein L7/L12	Streptomyces misionensis
	M3AWM6	50S ribosomal protein L7/L12	Streptomyces mobaraensis NBRC 13819 = DSM 40847
	A0A1E7MK87	50S ribosomal protein L7/L12	Streptomyces nanshensis
	A0A1E7MN57	50S ribosomal protein L7/L12	Streptomyces nanshensis
	A0A1E7LF23	50S ribosomal protein L7/L12	Streptomyces nanshensis
	A0A1E7L4K3	50S ribosomal protein L7/L12	Streptomyces nanshensis
	A0A0D7CBY1	50S ribosomal protein L7/L12	Streptomyces natalensis ATCC 27448
	V6K7I9	50S ribosomal protein L7/L12	Streptomyces niveus NCIMB 11891
	A0A0B5DND9	50S ribosomal protein L7/L12	Streptomyces nodosus
	A0A1B2GVC0	50S ribosomal protein L7/L12	Streptomyces noursei ATCC 11455
	A0A1E7KHL4	50S ribosomal protein L7/L12	Streptomyces oceani
	A0A066Y4U6	50S ribosomal protein L7/L12	Streptomyces olindensis
	A0A124HU38	50S ribosomal protein L7/L12	Streptomyces olivochromogenes
	A0A1D8ST91	50S ribosomal protein L7/L12	Streptomyces pactum
	A0A1S6J8K8	50S ribosomal protein L7/L12	Streptomyces pactum
	A0A191V1T6	50S ribosomal protein L7/L12	Streptomyces parvulus
	A0A1M6TNA5	50S ribosomal protein L7/L12	Streptomyces paucisporeus
	A0A1M2X348	50S ribosomal protein L7/L12	Streptomyces phaeoluteigriseus
	A0A117PD70	50S ribosomal protein L7/L12	Streptomyces phaeopurpureus
	A0A1J7B3X3	50S ribosomal protein L7/L12	Streptomyces pluripotens
	E8W1J1	50S ribosomal protein L7/L12	Streptomyces pratensis ATCC 33331
	A0A0M4DAB9	50S ribosomal protein L7/L12	Streptomyces pristinaespiralis
	B5HFC6	50S ribosomal protein L7/L12	Streptomyces pristinaespiralis ATCC 25486
	A0A101N9M9	50S ribosomal protein L7/L12	Streptomyces pseudovenezuelae
	A0A1D7YAH5	50S ribosomal protein L7/L12	Streptomyces puniciscabiei
	A0A1E7KA53	50S ribosomal protein L7/L12	Streptomyces qinglanensis
	A0A1H9WRP4	50S ribosomal protein L7/L12	Streptomyces qinglanensis
	A0A0A0N8Z3	50S ribosomal protein L7/L12	Streptomyces rapamycinicus NRRL 5491
	A0A117MP80	50S ribosomal protein L7/L12	Streptomyces regalis
	A0A0J8AWB8	50S ribosomal protein L7/L12	Streptomyces regensis
	A0A0L8KZM8	50S ribosomal protein L7/L12	Streptomyces resistomycificus
	A0A0U5MC09	50S ribosomal protein L7/L12	Streptomyces reticuli
	A0A0M8R974	50S ribosomal protein L7/L12	Streptomyces rimosus subsp. pseudoverticillatus
	A0A0M8QRC6	50S ribosomal protein L7/L12	Streptomyces rimosus subsp. rimosus
	L8ETF9	50S ribosomal protein L7/L12	Streptomyces rimosus subsp. rimosus ATCC 10970
	V6KPU7	50S ribosomal protein L7/L12	Streptomyces roseochromogenus subsp. oscitans DS 12.976
	W9FTM9	50S ribosomal protein L7/L12	Streptomyces roseosporus NRRL 11379
	D6AF28	50S ribosomal protein L7/L12	Streptomyces roseosporus NRRL 15998
	A0A0J7AQ89	50S ribosomal protein L7/L12	Streptomyces roseus
	A0A1H8M716	50S ribosomal protein L7/L12	Streptomyces rubidus
	A0A1D8G4S3	50S ribosomal protein L7/L12	Streptomyces rubrolavendulae
	A0A086GXP2	50S ribosomal protein L7/L12	Streptomyces scabiei
	A0A117ECK2	50S ribosomal protein L7/L12	Streptomyces scabiei
	C9YWA3	50S ribosomal protein L7/L12	Streptomyces scabiei 87.22
	A0A1P8TGW6	50S ribosomal protein L7/L12	Streptomyces silaceus
	A0A0W7X422	50S ribosomal protein L7/L12	Streptomyces silvensis
	A0A0C2B8A7	50S ribosomal protein L7/L12	Streptomyces sp. 150FB
	A0A1H2CMU7	50S ribosomal protein L7/L12	Streptomyces sp. 2114.2
	A0A1M5Y2S7	50S ribosomal protein L7/L12	Streptomyces sp. 3124.6
	A0A0U3QAJ7	50S ribosomal protein L7/L12	Streptomyces sp. 4F
	A0A0A8EPA5	50S ribosomal protein L7/L12	Streptomyces sp. 769
	A0A0D4DQR5	50S ribosomal protein L7/L12	Streptomyces sp. A02
	G0PXR9	50S ribosomal protein L7/L12	Streptomyces sp. ACT-1
	A0A0M9ZET4	50S ribosomal protein L7/L12	Streptomyces sp. AS58
	A0A1D2IF18	50S ribosomal protein L7/L12	Streptomyces sp. AVP053U2
	A0A0C1X1A0	50S ribosomal protein L7/L12	Streptomyces sp. AcH 505
	A0A1C4KG86	50S ribosomal protein L7/L12	Streptomyces sp. BpilaLS-43
	A0A1C4HRC4	50S ribosomal protein L7/L12	Streptomyces sp. BvitLS-983
	D9VTM7	50S ribosomal protein L7/L12	Streptomyces sp. C
	A0A1Q5AJZ2	50S ribosomal protein L7/L12	Streptomyces sp. CB00072
	A0A1Q5FKU8	50S ribosomal protein L7/L12	Streptomyces sp. CB00316
	A0A1Q5N3J6	50S ribosomal protein L7/L12	Streptomyces sp. CB00455
	A0A1Q5E154	50S ribosomal protein L7/L12	Streptomyces sp. CB01249
	A0A1Q5GN79	50S ribosomal protein L7/L12	Streptomyces sp. CB01580
	A0A1Q5JT65	50S ribosomal protein L7/L12	Streptomyces sp. CB01883
	A0A1Q5ISI1	50S ribosomal protein L7/L12	Streptomyces sp. CB02009
	A0A1Q5DPA8	50S ribosomal protein L7/L12	Streptomyces sp. CB02058
	A0A1Q5IN99	50S ribosomal protein L7/L12	Streptomyces sp. CB02115
	A0A1Q5GC93	50S ribosomal protein L7/L12	Streptomyces sp. CB02130
	A0A1Q5JFP6	50S ribosomal protein L7/L12	Streptomyces sp. CB02261
	A0A1Q5H855	50S ribosomal protein L7/L12	Streptomyces sp. CB02366
	A0A1Q5M9E2	50S ribosomal protein L7/L12	Streptomyces sp. CB02400
	A0A1Q5CXR9	50S ribosomal protein L7/L12	Streptomyces sp. CB02414
	A0A1Q5K9Y9	50S ribosomal protein L7/L12	Streptomyces sp. CB02460
	A0A1Q5NEK6	50S ribosomal protein L7/L12	Streptomyces sp. CB02488
	A0A1Q4VHK7	50S ribosomal protein L7/L12	Streptomyces sp. CB02923
	A0A1Q5LVF5	50S ribosomal protein L7/L12	Streptomyces sp. CB03234
	A0A1Q4ZA59	50S ribosomal protein L7/L12	Streptomyces sp. CB03578
	A0A1S2K217	50S ribosomal protein L7/L12	Streptomyces sp. CC53
	A0A151DTC1	50S ribosomal protein L7/L12	Streptomyces sp. CC71
	A0A1S2K8P3	50S ribosomal protein L7/L12	Streptomyces sp. CC77
	A0A0N6ZJ51	50S ribosomal protein L7/L12	Streptomyces sp. CCM_MD2014
	A0A0M3QME4	50S ribosomal protein L7/L12	Streptomyces sp. CFMR 7
	A0A0F7N6J7	50S ribosomal protein L7/L12	Streptomyces sp. CNQ-509
	A0A0U3NS26	50S ribosomal protein L7/L12	Streptomyces sp. CdTB01
	A0A1C5CES4	50S ribosomal protein L7/L12	Streptomyces sp. Cmuel-A718b
	A0A1A9BR97	50S ribosomal protein L7/L12	Streptomyces sp. DI166
	A0A101UK14	50S ribosomal protein L7/L12	Streptomyces sp. DSM 15324
	A0A1C5CTZ3	50S ribosomal protein L7/L12	Streptomyces sp. DconLS
	A0A1C4K8W3	50S ribosomal protein L7/L12	Streptomyces sp. DfronAA-171
	A0A1C4KDW4	50S ribosomal protein L7/L12	Streptomyces sp. DpondAA-D4
	A0A1C6Y3K9	50S ribosomal protein L7/L12	Streptomyces sp. DpondAA-F4
	A0A1C4SJQ6	50S ribosomal protein L7/L12	Streptomyces sp. DpondAA-F4a
	A0A1C4SHD9	50S ribosomal protein L7/L12	Streptomyces sp. DvalAA-14
	A0A1C4I1V2	50S ribosomal protein L7/L12	Streptomyces sp. DvalAA-19
	A0A1C4M5N9	50S ribosomal protein L7/L12	Streptomyces sp. DvalAA-43
	A0A197SN66	50S ribosomal protein L7/L12	Streptomyces sp. ERV7
	A0A1K2G1L1	50S ribosomal protein L7/L12	Streptomyces sp. F-1
	A0A170ZCI0	50S ribosomal protein L7/L12	Streptomyces sp. F-3
	A0A0S1UQH6	50S ribosomal protein L7/L12	Streptomyces sp. FR-008
	A0A176L6E8	50S ribosomal protein L7/L12	Streptomyces sp. FXJ1.172
	A0A1A5P296	50S ribosomal protein L7/L12	Streptomyces sp. H-KF8
	A0A0M8U981	50S ribosomal protein L7/L12	Streptomyces sp. H021
	A0A0M8UMA2	50S ribosomal protein L7/L12	Streptomyces sp. H036
	V6UDE2	50S ribosomal protein L7/L12	Streptomyces sp. HCCB10043
	S2ZAJ1	50S ribosomal protein L7/L12	Streptomyces sp. HGB0020
	S3B4K6	50S ribosomal protein L7/L12	Streptomyces sp. HPH0547
	A0A1R0L8Q9	50S ribosomal protein L7/L12	Streptomyces sp. IMTB 2501
	A0A1C4PSC8	50S ribosomal protein L7/L12	Streptomyces sp. IgraMP-1
	A0A087KDV7	50S ribosomal protein L7/L12	Streptomyces sp. JS01
	A0A0H1B038	50S ribosomal protein L7/L12	Streptomyces sp. KE1
	A0A1C5EKL8	50S ribosomal protein L7/L12	Streptomyces sp. LamerLS-31b
	A0A1C5AAS7	50S ribosomal protein L7/L12	Streptomyces sp. LcepLS
	A0A1R1WIN9	50S ribosomal protein L7/L12	Streptomyces sp. M1013
	A0A0D6WV47	50S ribosomal protein L7/L12	Streptomyces sp. MBRL 10
	A0A0D6WYJ1	50S ribosomal protein L7	Streptomyces sp. MBRL 601
	A0A1Q5B5E0	50S ribosomal protein L7/L12	Streptomyces sp. MJM1172
	A0A0M9ZL65	50S ribosomal protein L7/L12	Streptomyces sp. MMG1121
	A0A0M8SXK1	50S ribosomal protein L7/L12	Streptomyces sp. MMG1522
	A0A0M9YRG2	50S ribosomal protein L7/L12	Streptomyces sp. MMG1533
	A0A1Q8U6T6	50S ribosomal protein L7/L12	Streptomyces sp. MNU77
	A0A1S2PN08	50S ribosomal protein L7/L12	Streptomyces sp. MUSC 1
	A0A1S2PSB3	50S ribosomal protein L7/L12	Streptomyces sp. MUSC 14
	A0A1S2Q1L2	50S ribosomal protein L7/L12	Streptomyces sp. MUSC 93
	A0A0G3ULX7	50S ribosomal protein L7/L12	Streptomyces sp. Mg1
	B4V510	50S ribosomal protein L7/L12	Streptomyces sp. Mg1
	A0A1C5ESX9	50S ribosomal protein L7/L12	Streptomyces sp. MnatMP-M17
	A0A1C5DNC4	50S ribosomal protein L7/L12	Streptomyces sp. MnatMP-M27
	A0A1A9DBL8	50S ribosomal protein L7/L12	Streptomyces sp. MnatMP-M77
	A0A0P4R8W6	50S ribosomal protein L7/L12	Streptomyces sp. NBRC 110027
	A0A1B6AJ38	50S ribosomal protein L7/L12	Streptomyces sp. NBRC 110611
	A0A0N0TD22	50S ribosomal protein L7/L12	Streptomyces sp. NRRL B-1140
	A0A0M8WXF7	50S ribosomal protein L7/L12	Streptomyces sp. NRRL B-3648
	A0A0F0H4F2	50S ribosomal protein L7/L12	Streptomyces sp. NRRL F-4428
	A0A0X3UZZ3	50S ribosomal protein L7/L12	Streptomyces sp. NRRL F-4489
	A0A101C807	50S ribosomal protein L7/L12	Streptomyces sp. NRRL F-5122
	A0A0M8RUD9	50S ribosomal protein L7/L12	Streptomyces sp. NRRL F-5755
	A0A0M8YB46	50S ribosomal protein L7/L12	Streptomyces sp. NRRL F-6491
	A0A0N0Z2J0	50S ribosomal protein L7/L12	Streptomyces sp. NRRL F-6602
	A0A0N1KD14	50S ribosomal protein L7/L12	Streptomyces sp. NRRL F-6602
	A0A0M8Z4W1	50S ribosomal protein L7/L12	Streptomyces sp. NRRL F-7442
	A0A0F4I9W3	50S ribosomal protein L7/L12	Streptomyces sp. NRRL S-104
	A0A0X3W334	50S ribosomal protein L7/L12	Streptomyces sp. NRRL S-1521
	A0A0N0YHM0	50S ribosomal protein L7/L12	Streptomyces sp. NRRL S-4
	A0A0F4KN97	50S ribosomal protein L7/L12	Streptomyces sp. NRRL S-444
	A0A101JVB9	50S ribosomal protein L7/L12	Streptomyces sp. NRRL WC-3605
	A0A0M9ZJL6	50S ribosomal protein L7/L12	Streptomyces sp. NRRL WC-3618
	A0A0M8VUG7	50S ribosomal protein L7/L12	Streptomyces sp. NRRL WC-3723
	A0A0N0YT70	50S ribosomal protein L7/L12	Streptomyces sp. NRRL WC-3753
	A0A069JW27	50S ribosomal protein L7/L12	Streptomyces sp. NTK 937
	A0A1C5D3H7	50S ribosomal protein L7/L12	Streptomyces sp. Ncost-T10-10d
	A0A1A9D9B8	50S ribosomal protein L7/L12	Streptomyces sp. Ncost-T6T-1
	A0A1C5F7X6	50S ribosomal protein L7/L12	Streptomyces sp. Ncost-T6T-2b
	A0A1C4QDK9	50S ribosomal protein L7/L12	Streptomyces sp. OspMP-M43
	A0A1A9CF10	50S ribosomal protein L7/L12	Streptomyces sp. OspMP-M45
	M9TWQ7	50S ribosomal protein L7/L12	Streptomyces sp. PAMC 26508
	A0A0H4C468	50S ribosomal protein L7/L12	Streptomyces sp. PBH53
	A0A024YYV4	50S ribosomal protein L7/L12	Streptomyces sp. PCS3-D2
	A0A014MZQ1	50S ribosomal protein L7/L12	Streptomyces sp. PRh5
	A0A1B9ESU3	50S ribosomal protein L7/L12	Streptomyces sp. PTY087I2
	V4IME6	50S ribosomal protein L7/L12	Streptomyces sp. PVA 94-07
	A0A1C4JC42	50S ribosomal protein L7/L12	Streptomyces sp. PalvLS-984
	A0A1C4IQX3	50S ribosomal protein L7/L12	Streptomyces sp. PpalLS-921
	A0A0C1S435	50S ribosomal protein L7/L12	Streptomyces sp. RSD-27
	A0A101V2A7	50S ribosomal protein L7/L12	Streptomyces sp. RV15
	A0A0Q7HYU9	50S ribosomal protein L7/L12	Streptomyces sp. Root1295
	A0A0T1SSE4	50S ribosomal protein L7/L12	Streptomyces sp. Root1304
	A0A0T1TMJ2	50S ribosomal protein L7/L12	Streptomyces sp. Root1310
	A0A0Q7KZ25	50S ribosomal protein L7/L12	Streptomyces sp. Root1319
	A0A0Q8YY73	50S ribosomal protein L7/L12	Streptomyces sp. Root264
	A0A0Q6YQJ7	50S ribosomal protein L7/L12	Streptomyces sp. Root369
	A0A0T1Q1R7	50S ribosomal protein L7/L12	Streptomyces sp. Root431
	A0A0Q7U9Y6	50S ribosomal protein L7/L12	Streptomyces sp. Root55
	A0A0Q8DWM6	50S ribosomal protein L7/L12	Streptomyces sp. Root63
	A0A143C573	50S ribosomal protein L7/L12	Streptomyces sp. S10(2016)
	A0A1A9J292	50S ribosomal protein L7/L12	Streptomyces sp. SAT1
	K1V750	50S ribosomal protein L7/L12	Streptomyces sp. SM8
	B5GHU4	50S ribosomal protein L7/L12	Streptomyces sp. SPB074
	D9UNM8	50S ribosomal protein L7/L12	Streptomyces sp. SPB78
	A0A1C4SNA1	50S ribosomal protein L7/L12	Streptomyces sp. ScaeMP-6W
	A0A1C4QPS7	50S ribosomal protein L7/L12	Streptomyces sp. ScaeMP-e83
	A0A1C6MVY9	50S ribosomal protein L7/L12	Streptomyces sp. SceaMP-e96
	G2ND46	50S ribosomal protein L7/L12	Streptomyces sp. SirexAA-E
	A0A1C4J7U4	50S ribosomal protein L7/L12	Streptomyces sp. SolWspMP-5a-2
	A0A1C4N7Z7	50S ribosomal protein L7/L12	Streptomyces sp. SolWspMP-sol7th
	A0A1L7GI17	50S ribosomal protein L7/L12	Streptomyces sp. TN58
	A0A1Q5L2H6	50S ribosomal protein L7/L12	Streptomyces sp. TSRI0107
	A0A1Q5F4G9	50S ribosomal protein L7/L12	Streptomyces sp. TSRI0261
	A0A1Q4ZMT5	50S ribosomal protein L7/L12	Streptomyces sp. TSRI0281
	A0A1Q5CGP6	50S ribosomal protein L7/L12	Streptomyces sp. TSRI0395
	A0A1Q5BNF6	50S ribosomal protein L7/L12	Streptomyces sp. TSRI0445
	A0A1C4SRR8	50S ribosomal protein L7/L12	Streptomyces sp. Termitarium-T10T-6
	A0A022MUZ0	50S ribosomal protein L7/L12	Streptomyces sp. Tu 6176
	F3ZF03	50S ribosomal protein L7/L12	Streptomyces sp. Tu6071
	A0A1L6PIE7	50S ribosomal protein L7/L12	Streptomyces sp. Tue 6075
	A0A1C4J4T6	50S ribosomal protein L7/L12	Streptomyces sp. TverLS-915
	H0B454	50S ribosomal protein L7/L12	Streptomyces sp. W007
	A0A150VW31	50S ribosomal protein L7/L12	Streptomyces sp. WAC04657
	A0A0M8SP89	50S ribosomal protein L7/L12	Streptomyces sp. WM4235
	A0A0M8SCM7	50S ribosomal protein L7/L12	Streptomyces sp. WM6368
	A0A0M8SIE8	50S ribosomal protein L7/L12	Streptomyces sp. WM6372
	A0A0M9Y7U6	50S ribosomal protein L7/L12	Streptomyces sp. WM6378
	A0A0F5VPG9	50S ribosomal protein L7/L12	Streptomyces sp. WM6386
	A0A1C6NE28	50S ribosomal protein L7/L12	Streptomyces sp. WMMB 322
	A0A1C6QNT3	50S ribosomal protein L7/L12	Streptomyces sp. WMMB 714
	A0A0M9CM51	50S ribosomal protein L7/L12	Streptomyces sp. XY332
	A0A1C4QM61	50S ribosomal protein L7/L12	Streptomyces sp. di188
	A0A1C4NZA7	50S ribosomal protein L7/L12	Streptomyces sp. di50b
	D6KB16	50S ribosomal protein L7/L12	Streptomyces sp. e14
	A0A1R1SM90	50S ribosomal protein L7/L12	Streptomyces sparsogenes DSM 40356
	A0A0L0KBE0	50S ribosomal protein L7/L12	Streptomyces stelliscabiei
	A0A1E5PUW5	50S ribosomal protein L7/L12	Streptomyces subrutilus
	B5HQ45	50S ribosomal protein L7/L12	Streptomyces sviceus ATCC 29083
	A0A1D3DRC6	50S ribosomal protein L7/L12	Streptomyces thermolilacinus SPC6
	A0A081XX07	50S ribosomal protein L7/L12	Streptomyces toyocaensis
	I2N4B7	50S ribosomal protein L7/L12	Streptomyces tsukubensis NRRL18488
	L7ERL5	50S ribosomal protein L7/L12	Streptomyces turgidiscabies Car8
	A0A1Q4V2F8	50S ribosomal protein L7/L12	Streptomyces uncialis
	A0A0M2GG75	50S ribosomal protein L7/L12	Streptomyces variegatus
	A0A0L8QVM4	50S ribosomal protein L7	Streptomyces varsoviensis
	A0A0M7QS74	50S ribosomal protein L7/L12	Streptomyces venezuelae
	F2RIS4	50S ribosomal protein L7/L12	Streptomyces venezuelae ATCC 10712
	A0A0B5IAQ5	50S ribosomal protein L7/L12	Streptomyces vietnamensis
	A0A0X3VHV8	50S ribosomal protein L7/L12	Streptomyces violaceusniger
	G2PBK9	50S ribosomal protein L7/L12	Streptomyces violaceusniger Tu 4113
	P48936	50S ribosomal protein L7/L12	Streptomyces virginiae
	A0A0L8MU03	50S ribosomal protein L7/L12	Streptomyces virginiae
	A0A0L8JLL8	50S ribosomal protein L7/L12	Streptomyces viridochromogenes
	A0A0J7Z1J0	50S ribosomal protein L7/L12	Streptomyces viridochromogenes
	D9X8I7	50S ribosomal protein L7/L12	Streptomyces viridochromogenes DSM 40736
	L8PJE0	50S ribosomal protein L7/L12	Streptomyces viridochromogenes Tue57
	A0A0F7FTT6	50S ribosomal protein L7/L12	Streptomyces xiamenensis
	A0A1H6DZF6	Ribosomal protein L7/L12	Streptomyces yanglinensis
	A0A1H6DZF6	Ribosomal protein L7/L12	Streptomyces yanglinensis
	A0A1H6BTL1	50S ribosomal protein L7/L12	Streptomyces yanglinensis
	A0A101PCC0	50S ribosomal protein L7/L12	Streptomyces yokosukanensis
	A0A1M6WZ51	50S ribosomal protein L7/L12	Streptomyces yunnanensis
	G2GAH8	50S ribosomal protein L7/L12	Streptomyces zinciresistens K42
	V6KE68	50S ribosomal protein L7/L12	Streptomycetaceae bacterium MP113-05
	A0A117LMQ0	50S ribosomal protein L7/L12	Synergistales bacterium 53_16
	A0A101FNK4	50S ribosomal protein L7/L12	Synergistales bacterium 54_24
	A0A061DJ09	Uncharacterized protein isoform 1	Theobroma cacao
	D1CD61	50S ribosomal protein L7/L12	Thermobaculum terrenum ATCC BAA-798
	M1E5D1	50S ribosomal protein L7/L12	Thermodesulfobium narugense DSM 14796
	A0A1G3XTM7	50S ribosomal protein L7/L12	Thermodesulfovibrio sp. RBG_19FT_COMBO_41_18
	A0A1G3Y013	50S ribosomal protein L7/L12	Thermodesulfovibrio sp. RBG_19FT_COMBO_42_12
	A0A1S3V6J7	uncharacterized protein LOC106772231	Vigna radiata var. radiata
	A0A094P9N8	50S ribosomal protein L7/L12	actinobacterium acAcidi
	A0A094PW78	50S ribosomal protein L7/L12	actinobacterium acAcidi
	A0A094PC22	50S ribosomal protein L7/L12	actinobacterium acAcidi
	A0A0B5HS40	Carbamoyl-phosphate synthase large subunit	archaeon GW2011_AR10
	A0A132H675	50S ribosomal protein L7/L12	bacterium P201
	A0A0S7WKC0	50S ribosomal protein L7/L12	candidate division Zixibacteria bacterium DG_27
	A0A1F4Y7I0	50S ribosomal protein L7/L12	candidate division Zixibacteria bacterium RBG_16_48_11
	A0A0S8IS34	50S ribosomal protein L7/L12	candidate division Zixibacteria bacterium SM23_73_3
	K2C070	50S ribosomal protein L7/L12	groundwater metagenome
	A0A0W8E3J7	Lsu ribosomal protein l7/l12 (P1/p2)	hydrocarbon metagenome
	T1AA42	Ribosomal protein L7/L12	mine drainage metagenome
	H5SBQ5	50S ribosomal protein L7/L12	uncultured Acidobacteria bacterium
	A0A1C5U3T0	50S ribosomal protein L7/L12	uncultured Collinsella sp.
	A0A0H4TTA1	50S ribosomal protein L7/L12	uncultured delta proteobacterium Rifle_16ft_4_minimus_39832

## Sheet: EF-Tu
UniPept Searches					BLASTP Searches
Peptide in pure cultures	Microorganisms and IDs of proteins producing the same tryptic peptide (L=I residues)				Query peptide	Accession	Match ID. In nr database
	Accession	Name	Organism		K.ILDSAEPGDAVGLLLR	WP_010936699.1	elongation factor Tu [Dehalococcoides mccartyi]
TTLTAAITR	D4J738	Elongation factor Tu	Coprococcus catus GD/7			WP_012882149.1	MULTISPECIES: elongation factor Tu [Dehalococcoides]
Note: 900 Uniprot entries identified in total	D3P939	Elongation factor Tu	Deferribacter desulfuricans SSM1		K.NSFPGDEIPVVR	WP_011309438.1	elongation factor Tu [Dehalococcoides mccartyi]
	Q3Z7S9	Elongation factor Tu	Dehalococcoides mccartyi 195			WP_012882149.1	MULTISPECIES: elongation factor Tu [Dehalococcoides]
	AQU03268	translation elongation factor Tu	Dehalococcoides mccartyi KBTCE2			PKH47512.1	elongation factor Tu [Dehalococcoides mccartyi]
	AII59636	elongation factor Tu	Dehalococcoides mccartyi CG4			PKH45358.1	elongation factor Tu, partial [Dehalococcoides mccartyi]
	AQU04585	translation elongation factor Tu	Dehalococcoides mccartyi KBTCE3		K.ILDTAEPGDAVGLLLR	WP_011309438.1	elongation factor Tu [Dehalococcoides mccartyi]
	A0A0S8CT65	Elongation factor Tu	Desulfobacterales bacterium SG8_35_2			PKH45358.1	elongation factor Tu, partial [Dehalococcoides mccartyi]
	A0A0F2NBW9	Elongation factor Tu	Desulfobulbaceae bacterium BRH_c16a		K.TTLTAAITR	PDH36903.1	elongation factor Tu [OM182 bacterium MED-G24]
	A0A0F2NBX9	Elongation factor Tu	Desulfobulbaceae bacterium BRH_c16a			KHN83821.1	DNA repair and recombination protein RAD54-like [Toxocara canis]
	A0A1E7J9R7	Elongation factor Tu	Desulfobulbaceae bacterium C00003063			CAN78927.1	hypothetical protein VITISV_044320 [Vitis vinifera]
	A0A1E7J7M6	Elongation factor Tu	Desulfobulbaceae bacterium C00003063			ODV87137.1	hypothetical protein CANARDRAFT_229352 [[Candida] arabinofermentans NRRL YB-2248]
	A0A1E7HB30	Elongation factor Tu	Desulfobulbaceae bacterium S3730MH12			CAN78928.1	hypothetical protein VITISV_044321 [Vitis vinifera]
	A0A1E7H836	Elongation factor Tu	Desulfobulbaceae bacterium S3730MH12			OJA21169.1	hypothetical protein AZE42_04557 [Rhizopogon vesiculosus]
	A0A1E7GIS1	Elongation factor Tu	Desulfobulbaceae bacterium S5133MH15			PAW70870.1	apolipoprotein N-acyltransferase [Opitutae bacterium Tous-C5TDCM]
	E8RDU2	Elongation factor Tu	Desulfobulbus propionicus DSM 2032			PHX84936.1	apolipoprotein N-acyltransferase [Opitutae bacterium]
	A0A0A2HSC6	Elongation factor Tu	Desulfobulbus sp. Tol-SR			CAN63602.1	hypothetical protein VITISV_006448 [Vitis vinifera]
	A0A1M5YPE8	Elongation factor Tu GTP binding domain-containing protein	Desulfofustis glycolicus DSM 9705			XP_021943557.1	elongation factor Tu, mitochondrial-like [Folsomia candida]
	A0A1M5W305	Elongation factor Tu	Desulfofustis glycolicus DSM 9705			XP_014677902.1	PREDICTED: elongation factor Tu, mitochondrial-like [Priapulus caudatus]
	C8X477	Elongation factor Tu	Desulfohalobium retbaense DSM 5692			XP_023292550.1	uncharacterized protein LOC111675915 isoform X1 [Lucilia cuprina]
	I4CE45	Elongation factor Tu	Desulfomonile tiedjei DSM 6799			XP_023292551.1	uncharacterized protein LOC111675915 isoform X2 [Lucilia cuprina]
	A0A1M7Y0F6	Elongation factor Tu	Desulfopila aestuarii DSM 18488			ELU14637.1	hypothetical protein CAPTEDRAFT_153883 [Capitella teleta]
	A0A1M7Y0D6	Elongation factor Tu	Desulfopila aestuarii DSM 18488			XP_009059440.1	hypothetical protein LOTGIDRAFT_124308 [Lottia gigantea]
	Q6AP86	Elongation factor Tu 1	Desulfotalea psychrophila LSv54			XP_002089480.2	uncharacterized protein Dyak_GE23915 [Drosophila yakuba]
	Q6AP73	Elongation factor Tu 2	Desulfotalea psychrophila LSv54			XP_023026775.1	elongation factor Tu, mitochondrial-like [Leptinotarsa decemlineata]
	S7UNY8	Elongation factor Tu	Desulfovibrio alkalitolerans DSM 16529			XP_013383296.1	uncharacterized protein LOC106153750 isoform X1 [Lingula anatina]
	E1JVU3	Elongation factor Tu	Desulfovibrio fructosivorans JJ			XP_005184336.1	PREDICTED: uncharacterized protein LOC101894922 [Musca domestica]
	C4XIP7	Elongation factor Tu	Desulfovibrio magneticus RS-1			XP_021342370.1	elongation factor Tu, mitochondrial-like [Mizuhopecten yessoensis]
	A0A1Q8QHY7	Elongation factor Tu	Desulfovibrio sp. DV			XP_012260730.1	elongation factor Tu, mitochondrial-like [Athalia rosae]
	A0A1Q8QN36	Elongation factor Tu	Desulfovibrio sp. DV			XP_013383297.1	uncharacterized protein LOC106153750 isoform X2 [Lingula anatina]
	G7Q9T6	Elongation factor Tu	Desulfovibrio sp. FW1012B			XP_022124201.1	elongation factor Tu, mitochondrial [Pieris rapae]
	G7QCZ7	Elongation factor Tu	Desulfovibrio sp. FW1012B			XP_008032886.1	translation elongation factor Tu [Trametes versicolor FP-101664 SS1]
	A0A0B1TYC4	Elongation factor Tu	Desulfovibrio sp. TomC			OWA52687.1	Elongation factor Tu, mitochondrial [Hypsibius dujardini]
	A0A0B1U638	Elongation factor Tu	Desulfovibrio sp. TomC			ACU18267.1	unknown [Glycine max]
	I2Q636	Elongation factor Tu	Desulfovibrio sp. U5L			OAX42393.1	translation elongation factor Tu [Rhizopogon vinicolor AM-OR11-026]
	S7V2C4	Small GTP-binding protein	Desulfovibrio sp. X2			KIJ68370.1	hypothetical protein HYDPIDRAFT_124799 [Hydnomerulius pinastri MD-312]
	D6Z3M4	Elongation factor Tu	Desulfurivibrio alkaliphilus AHT 2			XP_017132840.1	PREDICTED: elongation factor Tu [Drosophila elegans]
	A0A0D2JK03	Elongation factor Tu	Dethiosulfatarculus sandiegensis			XP_017049711.1	PREDICTED: elongation factor Tu [Drosophila ficusphila]
	A0A1B9F540	Elongation factor Tu	Dissulfuribacter thermophilus			XP_016958286.1	PREDICTED: elongation factor Tu [Drosophila biarmipes]
	A0A0N4U5V4	Uncharacterized protein	Dracunculus medinensis			XP_017001838.1	PREDICTED: elongation factor Tu [Drosophila takahashii]
	Q7K3V6	GH10272p	Drosophila melanogaster			XP_016940436.1	PREDICTED: elongation factor Tu [Drosophila suzukii]
	B4P1Q6	Uncharacterized protein	Drosophila yakuba			NP_610288.1	mitochondrial translation elongation factor Tu 2 [Drosophila melanogaster]
NSFPGDEIPIVR	Q3Z7S9	Elongation factor Tu	Dehalococcoides mccartyi 195			PNY11683.1	elongation factor Tu mitochondrial-like [Trifolium pratense]
	AQU03268	translation elongation factor Tu	Dehalococcoides mccartyi KBTCE2			NP_001242071.2	elongation factor Tu, mitochondrial-like [Glycine max]
	AII59636	elongation factor Tu	Dehalococcoides mccartyi CG4			XP_022854540.1	elongation factor Tu, mitochondrial-like [Olea europaea var. sylvestris]
	AQU04585	translation elongation factor Tu	Dehalococcoides mccartyi KBTCE3			XP_022851046.1	elongation factor Tu, mitochondrial-like isoform X1 [Olea europaea var. sylvestris]
ILDSAEPGDAVGLLLR	Q3Z7S9	Elongation factor Tu	Dehalococcoides mccartyi 195			XP_010070252.1	PREDICTED: elongation factor Tu, mitochondrial [Eucalyptus grandis]
	A0A076IB47	Elongation factor Tu	Dehalococcoides mccartyi CG1			XP_004493639.2	PREDICTED: elongation factor Tu, mitochondrial [Cicer arietinum]
	D2BI46	Elongation factor Tu	Dehalococcoides mccartyi VS			OVA04431.1	Elongation factor [Macleaya cordata]
	A0A0C6E2C1	Elongation factor Tu	Dehalococcoides sp. UCH007			XP_013449694.1	elongation factor Tu, mitochondrial [Medicago truncatula]
	AQU03268	translation elongation factor Tu	Dehalococcoides mccartyi KBTCE2			XP_012832671.1	PREDICTED: elongation factor Tu, mitochondrial [Erythranthe guttata]
	AHB13658	translation elongation factor Tu	Dehalococcoides mccartyi GY50			XP_008611190.1	elongation factor Tu [Saprolegnia diclina VS20]
	AII59636	elongation factor Tu	Dehalococcoides mccartyi CG4			XP_019424595.1	PREDICTED: elongation factor Tu, mitochondrial-like [Lupinus angustifolius]
	AQU04585	translation elongation factor Tu	Dehalococcoides mccartyi KBTCE3			XP_024168117.1	elongation factor Tu, mitochondrial [Rosa chinensis]
	APH12551	elongation factor Tu	Dehalococcoides mccartyi CG3			XP_004290683.1	PREDICTED: elongation factor Tu, mitochondrial [Fragaria vesca subsp. vesca]
	D8K3Y8	Elongation factor Tu	Dehalogenimonas lykanthroporepellens BL-DC-9			BAF30979.1	mitochondrial elongation factor Tu2 precursor [Ascaris suum]
	A0A0F7CU20	Elongation factor Tu	Dehalogenimonas sp. WBC-2			GAO17276.1	hypothetical protein UVI_02061220 [Ustilaginoidea virens]
NSFPGDEIPVVR	demc_108	Translation elongation factor Tu	Dehalococcoides mccartyi FL2			XP_018270508.1	hypothetical protein RHOBADRAFT_48625 [Rhodotorula graminis WP1]
	A5FQQ5	Elongation factor Tu	Dehalococcoides mccartyi BAV1			XP_022584351.1	hypothetical protein ASPZODRAFT_128378 [Penicilliopsis zonata CBS 506.65]
	Q3ZXX3	Elongation factor Tu	Dehalococcoides mccartyi CBDB1			CAN63335.1	hypothetical protein VITISV_032256 [Vitis vinifera]
	A0A076IB47	Elongation factor Tu	Dehalococcoides mccartyi CG1			XP_022851047.1	elongation factor Tu, mitochondrial-like isoform X2 [Olea europaea var. sylvestris]
	AGG06541	Elongation factor Tu	Dehalococcoides mccartyi DCMB5			XP_005836302.1	mitochondrial translation elongation factor Tu [Guillardia theta CCMP2712]
	D2BI46	Elongation factor Tu	Dehalococcoides mccartyi VS			ACO15638.1	Elongation factor Tu, mitochondrial precursor [Caligus clemensi]
	A0A0C6E2C1	Elongation factor Tu	Dehalococcoides sp. UCH007			PRP89637.1	hypothetical protein PROFUN_00901 [Planoprotostelium fungivorum]
	BAS31948	translation elongation factor Tu	Dehalococcoides mccartyi IBARAKI			XP_005647890.1	translation elongation factor, mitochondrial [Coccomyxa subellipsoidea C-169]
	AGG08031	translation elongation factor Tu	Dehalococcoides mccartyi BTF08			XP_012204439.1	elongation factor Tu [Saprolegnia parasitica CBS 223.65]
	AQX74727	longation factor Tu	Dehalococcoides mccartyi KBVC2			AHK63335.1	Elongation factor Tu [Chlamydia avium 10DC88]
	AHB13658	translation elongation factor Tu	Dehalococcoides mccartyi GY50			OQR98079.1	translation elongation factor Tu [Achlya hypogyna]
	ADC74206	translation elongation factor Tu	Dehalococcoides mccartyi GT			KRO95883.1	elongation factor Tu [SAR92 bacterium BACL26 MAG-121220-bin70]
	AII61051	elongation factor Tu	Dehalococcoides mccartyi CG5			WP_102183360.1	elongation factor Tu [Fischerella thermalis]
	AQU07458	translation elongation factor Tu	Dehalococcoides mccartyi KBDCA2			WP_073995624.1	elongation factor Tu [Armatimonadetes bacterium GXS]
	PKH45358	elongation factor Tu	Dehalococcoides mccartyi KKB3.003			WP_072260270.1	elongation factor Tu [Armatimonadetes bacterium GBS]
	AQU06013	translation elongation factor Tu	Dehalococcoides mccartyi KBDCA1			WP_072267653.1	elongation factor Tu [Armatimonadetes bacterium DC]
	AQW62559	translation elongation factor Tu	Dehalococcoides mccartyi KBDCA3			WP_052887444.1	elongation factor Tu [Thermogemmatispora carboxidivorans]
	AQY73304	elongation factor Tu	Dehalococcoides mccartyi KBTCE1			WP_069806337.1	elongation factor Tu [Thermogemmatispora onikobensis]
	APH12551	elongation factor Tu	Dehalococcoides mccartyi CG3			KPK26738.1	elongation factor Tu [Desulfobacterales bacterium SG8_35_2]
	KSV17468	elongation factor Tu	Dehalococcoides mccartyi 11a			AIE95479.1	translation elongation factor Tu (tuf, TUFM) [uncultured marine group II/III euryarchaeote AD1000_66_E09]
	A0A142VAB0	Elongation factor Tu	Dehalococcoides mccartyi 11a5			WP_014806106.1	MULTISPECIES: elongation factor Tu [Acetomicrobium]
ILDTAEPGDAVGLLLR	demc_108	Translation elongation factor Tu	Dehalococcoides mccartyi FL2			WP_091459801.1	elongation factor Tu [Acetomicrobium thermoterrenum]
	A5FQQ5	Elongation factor Tu	Dehalococcoides mccartyi BAV1			WP_091462190.1	elongation factor Tu [Acetomicrobium thermoterrenum]
	Q3ZXX3	Elongation factor Tu	Dehalococcoides mccartyi CBDB1			KMQ51372.1	Translation elongation factor Tu [Chitinispirillum alkaliphilum]
	AGG06541	Elongation factor Tu	Dehalococcoides mccartyi DCMB5			WP_009201748.1	elongation factor Tu [Acetomicrobium hydrogeniformans]
	BAS31948	translation elongation factor Tu	Dehalococcoides mccartyi IBARAKI			WP_009201489.1	elongation factor Tu [Acetomicrobium hydrogeniformans]
	AGG08031	translation elongation factor Tu	Dehalococcoides mccartyi BTF08			WP_013777320.1	elongation factor Tu [Tepidanaerobacter acetatoxydans]
	AQX74727	longation factor Tu	Dehalococcoides mccartyi KBVC2			PSR30529.1	elongation factor Tu [Sulfobacillus benefaciens]
	ADC74206	translation elongation factor Tu	Dehalococcoides mccartyi GT			PSR29639.1	elongation factor Tu [Sulfobacillus benefaciens]
	AII61051	elongation factor Tu	Dehalococcoides mccartyi CG5			PSR21405.1	elongation factor Tu [Sulfobacillus acidophilus]
	AQU07458	translation elongation factor Tu	Dehalococcoides mccartyi KBDCA2			WP_103374998.1	elongation factor Tu [Sulfobacillus sp. hq2]
	AQW62559	translation elongation factor Tu	Dehalococcoides mccartyi KBDCA3			WP_080908694.1	elongation factor Tu [Pseudoflavonifractor sp. Marseille-P3106]
	AQY73304	elongation factor Tu	Dehalococcoides mccartyi KBTCE1			KUK13133.1	Elongation factor Tu [bacterium 42_11]
	KSV17468	elongation factor Tu	Dehalococcoides mccartyi 11a			WP_010936699.1	elongation factor Tu [Dehalococcoides mccartyi]
	A0A142VAB0	Elongation factor Tu	Dehalococcoides mccartyi 11a5			WP_028962700.1	elongation factor Tu [Sulfobacillus thermosulfidooxidans]
						WP_020376699.1	elongation factor Tu [Sulfobacillus thermosulfidooxidans]
						AEJ38523.1	translation elongation factor 1A (EF-1A/EF-Tu) [Sulfobacillus acidophilus TPY]
						WP_013274960.1	elongation factor Tu [Thermosediminibacter oceani]
						GBD37809.1	Elongation factor Tu [bacterium HR37]
						PIQ85900.1	elongation factor Tu [Candidatus Omnitrophica bacterium CG11_big_fil_rev_8_21_14_0_20_45_26]
						WP_014449075.1	elongation factor Tu [Leptospirillum ferrooxidans]
						WP_014449063.1	elongation factor Tu [Leptospirillum ferrooxidans]
						WP_089760129.1	elongation factor Tu [Halarsenatibacter silvermanii]
						OGM14470.1	translation elongation factor Tu [Candidatus Woesebacteria bacterium RBG_16_39_8b]
						WP_044346220.1	elongation factor Tu [Dethiosulfatarculus sandiegensis]
						WP_025322806.1	elongation factor Tu [Deferrisoma camini]
						WP_099590561.1	elongation factor Tu [Leptospirillum ferriphilum]
						EQD24919.1	hypothetical protein D084_Lepto4C00313G0002 [Leptospirillum sp. Group IV 'UBA BS']
						ADI50997.1	Protein Translation Elongation Factor Tu (EF-TU) [Chlamydia trachomatis D-EC]
						EES53054.1	translation elongation factor Tu [Leptospirillum ferrodiazotrophum]
						WP_014961301.1	MULTISPECIES: elongation factor Tu [Leptospirillum
					R.TTLTAAITR	AAA62238.1	elongation factor Tu [Chlamydia trachomatis]

## Sheet: S-Layer
UniPept Searches					BLASTP Searches
Peptides in pure cultures	Microorganisms and IDs of proteins producing the same tryptic peptide (L=I residues)				Query peptide	Accession	Match ID. In nr database
	Accession	Name	Organism		RFYDVGILEWNADK	WP_059280173.1	hypothetical protein [Dehalococcoides mccartyi]
YFGNQWNQTALCK	Q3Z6N3	BNR/Asp-box repeat domain protein	Dehalococcoides mccartyi 195			WP_061977447.1	hypothetical protein [Dehalococcoides mccartyi]
	AHB14015	BNR/Asp-box repeat-containing protein	Dehalococcoides mccartyi GY50			WP_034376260.1	hypothetical protein [Dehalococcoides mccartyi]
AGIIPAPTTASDAYK	Q3Z6N3	BNR/Asp-box repeat domain protein	Dehalococcoides mccartyi 195			PKH44695.1	hypothetical protein KKB3_01600, partial [Dehalococcoides mccartyi]
VAYGTTTGTETTATTLK	Q3Z6N3	BNR/Asp-box repeat domain protein	Dehalococcoides mccartyi 195		RYFGNQWNQTALCK	WP_023652710.1	BNR/Asp-box repeat-containing protein [Dehalococcoides mccartyi]
FYDVGILEWNADK	demc_1296	BNR/Asp-box repeat family protein	Dehalococcoides mccartyi FL2			WP_010937093.1	hypothetical protein [Dehalococcoides mccartyi]
	BAS32280	BNR/Asp-box repeat-containing protein	Dehalococcoides mccartyi IBARAKI		RAGIIPAPTTASDAYK	WP_010937093.1	hypothetical protein [Dehalococcoides mccartyi]
	PKH44695	hypothetical protein	Dehalococcoides mccartyi KKB3.003		RVAYGTTTGTETTATTLK	WP_010937093.1	hypothetical protein [Dehalococcoides mccartyi]
	A0A142VB56	BNR/Asp-box repeat-containing protein	Dehalococcoides mccartyi 11a5		RTAVYATAVYDDGDDTLVR	WP_041344576.1	hypothetical protein [Dehalococcoides mccartyi]
TWYSADGLTFTK	demc_1296	BNR/Asp-box repeat family protein	Dehalococcoides mccartyi FL2			WP_058316876.1	hypothetical protein [Dehalococcoides mccartyi]
	AII61361	hypothetical protein	Dehalococcoides mccartyi CG5		RTWYSADGLTFTK	WP_059280173.1	hypothetical protein [Dehalococcoides mccartyi]
	KSV17783	hypothetical protein	Dehalococcoides mccartyi 11a			WP_103908284.1	hypothetical protein [Dehalococcoides mccartyi]
	A0A142VB56	BNR/Asp-box repeat-containing protein	Dehalococcoides mccartyi 11a5			OBW60954.1	hypothetical protein A9181_06565 [Dehalococcoides mccartyi]
AGIIDVPATADDATK	ADC74484.1	Fibronectin type III domain protein	Dehalococcoides mccartyi GT			WP_058292470.1	hypothetical protein [Dehalococcoides mccartyi]
	demc_1296	BNR/Asp-box repeat family protein	Dehalococcoides mccartyi FL2			WP_034376260.1	hypothetical protein [Dehalococcoides mccartyi]
	PKH44944	hypothetical protein	Dehalococcoides mccartyi KKB3.003			WP_041344576.1	hypothetical protein [Dehalococcoides mccartyi]
	KSV17783	hypothetical protein	Dehalococcoides mccartyi 11a			WP_058316876.1	hypothetical protein [Dehalococcoides mccartyi]
VCYGLPTGTDTIEATTLK	demc_1296	BNR/Asp-box repeat family protein	Dehalococcoides mccartyi FL2			PKH45133.1	hypothetical protein CVH13_01613, partial [Dehalococcoides mccartyi]
	ADC74484	Fibronectin type III domain protein	Dehalococcoides mccartyi GT		RAGIIDVPATADDATK	WP_058316876.1	hypothetical protein [Dehalococcoides mccartyi]
	KSV17783	hypothetical protein	Dehalococcoides mccartyi 11a			WP_012984490.1	hypothetical protein [Dehalococcoides mccartyi]
YFGNQWNQPATCK	demc_1296	BNR/Asp-box repeat family protein	Dehalococcoides mccartyi FL2			PKH44944.1	hypothetical protein KKB3_01440, partial [Dehalococcoides mccartyi]
	BAS32280	BNR/Asp-box repeat-containing protein	Dehalococcoides mccartyi IBARAKI		RVCYGLPTGTDTIEATTLK	WP_034376260.1	hypothetical protein [Dehalococcoides mccartyi]
	AII61361	hypothetical protein	Dehalococcoides mccartyi CG5			WP_058316876.1	hypothetical protein [Dehalococcoides mccartyi]
	KSV17783	hypothetical protein	Dehalococcoides mccartyi 11a			WP_012984490.1	hypothetical protein [Dehalococcoides mccartyi]
	A0A142VB56	BNR/Asp-box repeat-containing protein	Dehalococcoides mccartyi 11a5			PKH44944.1	hypothetical protein KKB3_01440, partial [Dehalococcoides mccartyi]
TAVYATAVYDDGDDTLVR	demc_1296	BNR/Asp-box repeat family protein	Dehalococcoides mccartyi FL2			PKH45134.1	hypothetical protein CVH13_01614, partial [Dehalococcoides mccartyi]
	AII61361	hypothetical protein	Dehalococcoides mccartyi CG5		RYFGNQWNQPATCK	WP_059280173.1	hypothetical protein [Dehalococcoides mccartyi]
	KSV17783	hypothetical protein	Dehalococcoides mccartyi 11a			WP_061977447.1	hypothetical protein [Dehalococcoides mccartyi]
						WP_034376260.1	hypothetical protein [Dehalococcoides mccartyi]
						WP_041344576.1	hypothetical protein [Dehalococcoides mccartyi]
						WP_058316876.1	hypothetical protein [Dehalococcoides mccartyi]

## Sheet: FdhA
UniPept Searches					BLASTP Searches
Peptides in pure cultures	Microorganisms and IDs of proteins producing the same tryptic peptide (L=I residues)				Query peptide	Accession	Match ID. In nr database
	Accession	Name	Organism		R.ALGIVYLDSQAR	WP_011308801.1	formate dehydrogenase-N subunit alpha [Dehalococcoides mccartyi]
ALGIVYLDSQAR	AHB12985	molybdopterin oxidoreductase, formate dehydrogenase subunit alpha	Dehalococcoides mccartyi GY50			WP_011928676.1	formate dehydrogenase-N subunit alpha [Dehalococcoides mccartyi]
	ADC73614	formate dehydrogenase alpha subunit	Dehalococcoides mccartyi GT			WP_077974979.1	formate dehydrogenase-N subunit alpha [Dehalococcoides mccartyi]
	ABQ16756	formate dehydrogenase alpha subunit	Dehalococcoides mccartyi BAV1			OBW62873.1	formate dehydrogenase-N subunit alpha [Dehalococcoides mccartyi]
	AGG07237	formate dehydrogenase-like protein, catalytic subunit	Dehalococcoides mccartyi BTF08			OBW60715.1	formate dehydrogenase-N subunit alpha [Dehalococcoides mccartyi]
	CAI82443	formate dehydrogenase, major subunit	Dehalococcoides mccartyi CBDB1			WP_010935990.1	formate dehydrogenase-N subunit alpha [Dehalococcoides mccartyi]
	BAS31306	formate dehydrogenase subunit alpha	Dehalococcoides mccartyi IBARAKI			WP_058292313.1	formate dehydrogenase-N subunit alpha [Dehalococcoides mccartyi]
	AII60386	formate dehydrogenase subunit alpha	Dehalococcoides mccartyi CG5			WP_046960827.1	formate dehydrogenase-N subunit alpha [Dehalococcoides sp. UCH007]
	AII58940	formate dehydrogenase subunit alpha	Dehalococcoides mccartyi CG4			WP_034376812.1	formate dehydrogenase-N subunit alpha [Dehalococcoides mccartyi]
	AQU06791	formate dehydrogenase-N subunit alpha	Dehalococcoides mccartyi KBDCA2			WP_041341032.1	formate dehydrogenase-N subunit alpha [Dehalococcoides mccartyi]
	AQU03987	formate dehydrogenase-N subunit alpha	Dehalococcoides mccartyi KBTCE3			WP_041330550.1	formate dehydrogenase-N subunit alpha [Dehalococcoides mccartyi]
	PKH47030	formate dehydrogenase-N subunit alpha	Dehalococcoides mccartyi KKB3.003			WP_023651851.1	formate dehydrogenase-N subunit alpha [Dehalococcoides mccartyi]
	AQU05338	formate dehydrogenase-N subunit alpha	Dehalococcoides mccartyi KBDCA1			WP_015407407.1	formate dehydrogenase-N subunit alpha [Dehalococcoides mccartyi]
	AQW61887	formate dehydrogenase-N subunit alpha	Dehalococcoides mccartyi KBDCA3			WP_012881523.1	formate dehydrogenase-N subunit alpha [Dehalococcoides mccartyi]
	AQY72623	formate dehydrogenase-N subunit alpha	Dehalococcoides mccartyi KBTCE1			POZ59165.1	Formate dehydrogenase-O, major subunit [Dehalococcoides mccartyi]
	APH11940	formate dehydrogenase	Dehalococcoides mccartyi CG3			AOV98834.1	formate dehydrogenase-o, major subunit [Dehalococcoides mccartyi]
	A0A142V9T1	Molybdopterin oxidoreductase, formate dehydrogenase subunit alpha	Dehalococcoides mccartyi 11a5			PKH47030.1	formate dehydrogenase-N subunit alpha, partial [Dehalococcoides mccartyi]
	KSV16534	formate dehydrogenase	Dehalococcoides mccartyi 11a			PKH47152.1	formate dehydrogenase-N subunit alpha [Dehalococcoides mccartyi]
	AQX74109	formate dehydrogenase-N subunit alpha	Dehalococcoides mccartyi KBVC2		R. LSTASSLEALAASFGR	WP_011308801.1	formate dehydrogenase-N subunit alpha [Dehalococcoides mccartyi]
	AQU02652	formate dehydrogenase-N subunit alpha	Dehalococcoides mccartyi KBTCE2			WP_011928676.1	formate dehydrogenase-N subunit alpha [Dehalococcoides mccartyi]
	demc_808	Formate dehydrogenase, alpha subunit	Dehalococcoides mccartyi FL2			OBW62873.1	formate dehydrogenase-N subunit alpha [Dehalococcoides mccartyi]
	Q3ZA14	Formate dehydrogenase, alpha subunit	Dehalococcoides mccartyi 195			WP_034376812.1	formate dehydrogenase-N subunit alpha [Dehalococcoides mccartyi]
	A0A076I8K2	Formate dehydrogenase subunit alpha	Dehalococcoides mccartyi CG1			WP_015407407.1	formate dehydrogenase-N subunit alpha [Dehalococcoides mccartyi]
	AGG05822	Formate dehydrogenase-like protein, catalytic subunit	Dehalococcoides mccartyi DCMB5			AOV98834.1	formate dehydrogenase-o, major subunit [Dehalococcoides mccartyi]
	D2BG97	Molybdopterin oxidoreductase, formate dehydrogenase alpha subunit	Dehalococcoides mccartyi VS			PKH47030.1	formate dehydrogenase-N subunit alpha, partial [Dehalococcoides mccartyi]
	A0A0C6ECS5	FdhA protein	Dehalococcoides sp. UCH007			PKH47152.1	formate dehydrogenase-N subunit alpha [Dehalococcoides mccartyi]
LSTASSLEALAASFGR	BAS31306	formate dehydrogenase subunit alpha	Dehalococcoides mccartyi IBARAKI		R.SGSEIAFIGGLIK	WP_011308801.1	formate dehydrogenase-N subunit alpha [Dehalococcoides mccartyi]
	AGG07237	formate dehydrogenase-like protein, catalytic subunit	Dehalococcoides mccartyi BTF08			WP_011928676.1	formate dehydrogenase-N subunit alpha [Dehalococcoides mccartyi]
	AQX74109	formate dehydrogenase-N subunit alpha	Dehalococcoides mccartyi KBVC2			OBW62873.1	formate dehydrogenase-N subunit alpha [Dehalococcoides mccartyi]
	AGG05822	Formate dehydrogenase-like protein, catalytic subunit	Dehalococcoides mccartyi DCMB5			WP_034376812.1	formate dehydrogenase-N subunit alpha [Dehalococcoides mccartyi]
	ADC73614	formate dehydrogenase alpha subunit	Dehalococcoides mccartyi GT			WP_015407407.1	formate dehydrogenase-N subunit alpha [Dehalococcoides mccartyi]
	ABQ16756	formate dehydrogenase alpha subunit	Dehalococcoides mccartyi BAV1			AOV98834.1	formate dehydrogenase-o, major subunit [Dehalococcoides mccartyi]
	CAI82443	formate dehydrogenase, major subunit	Dehalococcoides mccartyi CBDB1			PKH47030.1	formate dehydrogenase-N subunit alpha, partial [Dehalococcoides mccartyi]
	AII60386	formate dehydrogenase subunit alpha	Dehalococcoides mccartyi CG5			PKH47152.1	formate dehydrogenase-N subunit alpha [Dehalococcoides mccartyi]
	AQU06791	formate dehydrogenase-N subunit alpha	Dehalococcoides mccartyi KBDCA2		K.TDNNTNYSYINAIK	WP_011928676.1	formate dehydrogenase-N subunit alpha [Dehalococcoides mccartyi]
	PKH47030	formate dehydrogenase-N subunit alpha	Dehalococcoides mccartyi KKB3.003			WP_011308801.1	formate dehydrogenase-N subunit alpha [Dehalococcoides mccartyi]
	AQU05338	formate dehydrogenase-N subunit alpha	Dehalococcoides mccartyi KBDCA1			WP_011928676.1	formate dehydrogenase-N subunit alpha [Dehalococcoides mccartyi]
	AQW61887	formate dehydrogenase-N subunit alpha	Dehalococcoides mccartyi KBDCA3			WP_077974979.1	formate dehydrogenase-N subunit alpha [Dehalococcoides mccartyi]
	AQY72623	formate dehydrogenase-N subunit alpha	Dehalococcoides mccartyi KBTCE1			OBW62873.1	formate dehydrogenase-N subunit alpha [Dehalococcoides mccartyi]
	KSV16534	formate dehydrogenase	Dehalococcoides mccartyi 11a			OBW60715.1	formate dehydrogenase-N subunit alpha [Dehalococcoides mccartyi]
	A0A142V9T1	Molybdopterin oxidoreductase, formate dehydrogenase subunit alpha	Dehalococcoides mccartyi 11a5			WP_058292313.1	formate dehydrogenase-N subunit alpha [Dehalococcoides mccartyi]
	demc_808	Formate dehydrogenase, alpah subunit	Dehalococcoides mccartyi FL2			WP_034376812.1	formate dehydrogenase-N subunit alpha [Dehalococcoides mccartyi]
SGSEIAFIGGLIK	BAS31306	formate dehydrogenase subunit alpha	Dehalococcoides mccartyi IBARAKI			WP_041341032.1	formate dehydrogenase-N subunit alpha [Dehalococcoides mccartyi]
	AGG07237	formate dehydrogenase-like protein, catalytic subunit	Dehalococcoides mccartyi BTF08			WP_015407407.1	formate dehydrogenase-N subunit alpha [Dehalococcoides mccartyi]
	AQX74109	formate dehydrogenase-N subunit alpha	Dehalococcoides mccartyi KBVC2			POZ59165.1	Formate dehydrogenase-O, major subunit [Dehalococcoides mccartyi]
	AGG05822	Formate dehydrogenase-like protein, catalytic subunit	Dehalococcoides mccartyi DCMB5			AOV98834.1	formate dehydrogenase-o, major subunit [Dehalococcoides mccartyi]
	ADC73614	formate dehydrogenase alpha subunit	Dehalococcoides mccartyi GT			PKH47030.1	formate dehydrogenase-N subunit alpha, partial [Dehalococcoides mccartyi]
	ABQ16756	formate dehydrogenase alpha subunit	Dehalococcoides mccartyi BAV1			PKH47152.1	formate dehydrogenase-N subunit alpha [Dehalococcoides mccartyi]
	CAI82443	formate dehydrogenase, major subunit	Dehalococcoides mccartyi CBDB1		K.SWDWALGEIANK	WP_077974979.1	formate dehydrogenase-N subunit alpha [Dehalococcoides mccartyi]
	AII60386	formate dehydrogenase subunit alpha	Dehalococcoides mccartyi CG5			OBW60715.1	formate dehydrogenase-N subunit alpha [Dehalococcoides mccartyi]
	AQU06791	formate dehydrogenase-N subunit alpha	Dehalococcoides mccartyi KBDCA2			WP_010935990.1	formate dehydrogenase-N subunit alpha [Dehalococcoides mccartyi]
	PKH47030	formate dehydrogenase-N subunit alpha	Dehalococcoides mccartyi KKB3.003			WP_058292313.1	formate dehydrogenase-N subunit alpha [Dehalococcoides mccartyi]
	AQU05338	formate dehydrogenase-N subunit alpha	Dehalococcoides mccartyi KBDCA1			WP_041341032.1	formate dehydrogenase-N subunit alpha [Dehalococcoides mccartyi]
	AQW61887	formate dehydrogenase-N subunit alpha	Dehalococcoides mccartyi KBDCA3			POZ59165.1	Formate dehydrogenase-O, major subunit [Dehalococcoides mccartyi]
	AQY72623	formate dehydrogenase-N subunit alpha	Dehalococcoides mccartyi KBTCE1		K.GTELISVDCR	WP_010935990.1	formate dehydrogenase-N subunit alpha [Dehalococcoides mccartyi]
	KSV16534	formate dehydrogenase	Dehalococcoides mccartyi 11a		K.SSEQNAASLLK	WP_077974979.1	formate dehydrogenase-N subunit alpha [Dehalococcoides mccartyi]
	A0A142V9T1	Molybdopterin oxidoreductase, formate dehydrogenase subunit alpha	Dehalococcoides mccartyi 11a5			OBW60715.1	formate dehydrogenase-N subunit alpha [Dehalococcoides mccartyi]
	demc_808	Formate dehydrogenase, alpah subunit	Dehalococcoides mccartyi FL2			WP_010935990.1	formate dehydrogenase-N subunit alpha [Dehalococcoides mccartyi]
	M1QMK8	Formate dehydrogenase-like protein, catalytic subunit	Dehalococcoides mccartyi DCMB5			WP_058292313.1	formate dehydrogenase-N subunit alpha [Dehalococcoides mccartyi]
TDNNTNYSYINAIK	ABQ16756	Formate dehydrogenase-N subunit alpha [Dehalococcoides mccartyi]	Dehalococcoides mccartyi BAV1			WP_046960827.1	formate dehydrogenase-N subunit alpha [Dehalococcoides sp. UCH007]
SELEVISSLLSR	demc_808	Formate dehydrogenase, alpah subunit	Dehalococcoides mccartyi FL2			WP_041341032.1	formate dehydrogenase-N subunit alpha [Dehalococcoides mccartyi]
	AGG05822	Formate dehydrogenase-like protein, catalytic subunit	Dehalococcoides mccartyi DCMB5			WP_041330550.1	formate dehydrogenase-N subunit alpha [Dehalococcoides mccartyi]
	BAS31306	formate dehydrogenase subunit alpha	Dehalococcoides mccartyi IBARAKI			WP_023651851.1	formate dehydrogenase-N subunit alpha [Dehalococcoides mccartyi]
	AGG07237	formate dehydrogenase-like protein, catalytic subunit	Dehalococcoides mccartyi BTF08			WP_012881523.1	formate dehydrogenase-N subunit alpha [Dehalococcoides mccartyi]
	AQU02652	formate dehydrogenase-N subunit alpha	Dehalococcoides mccartyi KBTCE2			POZ59165.1	Formate dehydrogenase-O, major subunit [Dehalococcoides mccartyi]
	AQX74109	formate dehydrogenase-N subunit alpha	Dehalococcoides mccartyi KBVC2		K.TDTNTDYSYVNAIK	WP_077974979.1	formate dehydrogenase-N subunit alpha [Dehalococcoides mccartyi]
	ADC73614	formate dehydrogenase alpha subunit	Dehalococcoides mccartyi GT			OBW60715.1	formate dehydrogenase-N subunit alpha [Dehalococcoides mccartyi]
	ABQ16756	formate dehydrogenase alpha subunit	Dehalococcoides mccartyi BAV1			WP_010935990.1	formate dehydrogenase-N subunit alpha [Dehalococcoides mccartyi]
	CAI82443	formate dehydrogenase, major subunit	Dehalococcoides mccartyi CBDB1			WP_058292313.1	formate dehydrogenase-N subunit alpha [Dehalococcoides mccartyi]
	AII60386	formate dehydrogenase subunit alpha	Dehalococcoides mccartyi CG5			WP_041341032.1	formate dehydrogenase-N subunit alpha [Dehalococcoides mccartyi]
	AII58940	formate dehydrogenase subunit alpha	Dehalococcoides mccartyi CG4			WP_012881523.1	formate dehydrogenase-N subunit alpha [Dehalococcoides mccartyi]
	AQU06791	formate dehydrogenase-N subunit alpha	Dehalococcoides mccartyi KBDCA2			POZ59165.1	Formate dehydrogenase-O, major subunit [Dehalococcoides mccartyi]
	AQU03987	formate dehydrogenase-N subunit alpha	Dehalococcoides mccartyi KBTCE3		R.SELEVISSLFSR	WP_010935990.1	formate dehydrogenase-N subunit alpha [Dehalococcoides mccartyi]
	PKH47030	formate dehydrogenase-N subunit alpha	Dehalococcoides mccartyi KKB3.003		K.GSAGEYPVICTTVR	WP_077974979.1	formate dehydrogenase-N subunit alpha [Dehalococcoides mccartyi]
	AQU05338	formate dehydrogenase-N subunit alpha	Dehalococcoides mccartyi KBDCA1			OBW60715.1	formate dehydrogenase-N subunit alpha [Dehalococcoides mccartyi]
	AQW61887	formate dehydrogenase-N subunit alpha	Dehalococcoides mccartyi KBDCA3			WP_010935990.1	formate dehydrogenase-N subunit alpha [Dehalococcoides mccartyi]
	AQY72623	formate dehydrogenase-N subunit alpha	Dehalococcoides mccartyi KBTCE1			WP_058292313.1	formate dehydrogenase-N subunit alpha [Dehalococcoides mccartyi]
	KSV16534	formate dehydrogenase	Dehalococcoides mccartyi 11a			WP_041341032.1	formate dehydrogenase-N subunit alpha [Dehalococcoides mccartyi]
	A0A142V9T1	Molybdopterin oxidoreductase, formate dehydrogenase subunit alpha	Dehalococcoides mccartyi 11a5			POZ59165.1	Formate dehydrogenase-O, major subunit [Dehalococcoides mccartyi]
SWDWALGEIANK	Q3ZA14	Formate dehydrogenase, alpha subunit	Dehalococcoides mccartyi 195		K.VCAFFAATGK	WP_011308801.1	formate dehydrogenase-N subunit alpha [Dehalococcoides mccartyi]
	AQU02652	formate dehydrogenase-N subunit alpha	Dehalococcoides mccartyi KBTCE2			WP_034376812.1	formate dehydrogenase-N subunit alpha [Dehalococcoides mccartyi]
	AII58940	formate dehydrogenase subunit alpha	Dehalococcoides mccartyi CG4			WP_015407407.1	formate dehydrogenase-N subunit alpha [Dehalococcoides mccartyi]
	AQU03987	formate dehydrogenase-N subunit alpha	Dehalococcoides mccartyi KBTCE3			AOV98834.1	formate dehydrogenase-o, major subunit [Dehalococcoides mccartyi]
GTELISVDCR	Q3ZA14	Formate dehydrogenase, alpha subunit	Dehalococcoides mccartyi 195			PKH47152.1	formate dehydrogenase-N subunit alpha [Dehalococcoides mccartyi]
SGSEIAFTGGLIK	Q3ZA14	Formate dehydrogenase, alpha subunit	Dehalococcoides mccartyi 195		R.SGSEIAFTGGLIK	WP_077974979.1	formate dehydrogenase-N subunit alpha [Dehalococcoides mccartyi]
	A0A076I8K2	Formate dehydrogenase subunit alpha	Dehalococcoides mccartyi CG1			OBW60715.1	formate dehydrogenase-N subunit alpha [Dehalococcoides mccartyi]
	D2BG97	Molybdopterin oxidoreductase, formate dehydrogenase alpha subunit	Dehalococcoides mccartyi VS			WP_010935990.1	formate dehydrogenase-N subunit alpha [Dehalococcoides mccartyi]
	A0A0C6ECS5	FdhA protein	Dehalococcoides sp. UCH007			WP_058292313.1	formate dehydrogenase-N subunit alpha [Dehalococcoides mccartyi]
	AQU02652	formate dehydrogenase-N subunit alpha	Dehalococcoides mccartyi KBTCE2			WP_046960827.1	formate dehydrogenase-N subunit alpha [Dehalococcoides sp. UCH007]
	AHB12985	molybdopterin oxidoreductase, formate dehydrogenase subunit alpha	Dehalococcoides mccartyi GY50			WP_041341032.1	formate dehydrogenase-N subunit alpha [Dehalococcoides mccartyi]
	AII58940	formate dehydrogenase subunit alpha	Dehalococcoides mccartyi CG4			WP_041330550.1	formate dehydrogenase-N subunit alpha [Dehalococcoides mccartyi]
	AQU03987	formate dehydrogenase-N subunit alpha	Dehalococcoides mccartyi KBTCE3			WP_023651851.1	formate dehydrogenase-N subunit alpha [Dehalococcoides mccartyi]
	APH11940	formate dehydrogenase	Dehalococcoides mccartyi CG3			WP_012881523.1	formate dehydrogenase-N subunit alpha [Dehalococcoides mccartyi]
SSEQNAASLLK	Q3ZA14	Formate dehydrogenase, alpha subunit	Dehalococcoides mccartyi 195			POZ59165.1	Formate dehydrogenase-O, major subunit [Dehalococcoides mccartyi]
	A0A076I8K2	Formate dehydrogenase subunit alpha	Dehalococcoides mccartyi CG1
	D2BG97	Molybdopterin oxidoreductase, formate dehydrogenase alpha subunit	Dehalococcoides mccartyi VS
	A0A0C6ECS5	FdhA protein	Dehalococcoides sp. UCH007
	AQU02652	formate dehydrogenase-N subunit alpha	Dehalococcoides mccartyi KBTCE2
	AHB12985	molybdopterin oxidoreductase, formate dehydrogenase subunit alpha	Dehalococcoides mccartyi GY50
	AII58940	formate dehydrogenase subunit alpha	Dehalococcoides mccartyi CG4
	AQU03987	formate dehydrogenase-N subunit alpha	Dehalococcoides mccartyi KBTCE3
	APH11940	formate dehydrogenase	Dehalococcoides mccartyi CG3
TDTNTDYSYVNAIK	Q3ZA14	Formate dehydrogenase, alpha subunit	Dehalococcoides mccartyi 195
	D2BG97	Molybdopterin oxidoreductase, formate dehydrogenase alpha subunit	Dehalococcoides mccartyi VS
	AQU02652	formate dehydrogenase-N subunit alpha	Dehalococcoides mccartyi KBTCE2
	AII58940	formate dehydrogenase subunit alpha	Dehalococcoides mccartyi CG4
	AQU03987	formate dehydrogenase-N subunit alpha	Dehalococcoides mccartyi KBTCE3
SELEVISSLFSR	Q3ZA14	Formate dehydrogenase, alpha subunit	Dehalococcoides mccartyi 195
GSAGEYPVICTTVR	Q3ZA14	Formate dehydrogenase, alpha subunit	Dehalococcoides mccartyi 195
	AQU02652	formate dehydrogenase-N subunit alpha	Dehalococcoides mccartyi KBTCE2
	AII58940	formate dehydrogenase subunit alpha	Dehalococcoides mccartyi CG4
	AQU03987	formate dehydrogenase-N subunit alpha	Dehalococcoides mccartyi KBTCE3
VCAFFAATGK	demc_808	Formate dehydrogenase, alpha subunit	Dehalococcoides mccartyi FL2
	BAS31306	formate dehydrogenase subunit alpha	Dehalococcoides mccartyi IBARAKI
	AGG07237	formate dehydrogenase-like protein, catalytic subunit	Dehalococcoides mccartyi BTF08
	AQX74109	formate dehydrogenase-N subunit alpha	Dehalococcoides mccartyi KBVC2
	AGG05822	Formate dehydrogenase-like protein, catalytic subunit	Dehalococcoides mccartyi DCMB5
	ADC73614	formate dehydrogenase alpha subunit	Dehalococcoides mccartyi GT
	CAI82443	formate dehydrogenase, major subunit	Dehalococcoides mccartyi CBDB1
	AII60386	formate dehydrogenase subunit alpha	Dehalococcoides mccartyi CG5
	AQU06791	formate dehydrogenase-N subunit alpha	Dehalococcoides mccartyi KBDCA2
	AQW61887	formate dehydrogenase-N subunit alpha	Dehalococcoides mccartyi KBDCA3
	AQY72623	formate dehydrogenase-N subunit alpha	Dehalococcoides mccartyi KBTCE1
	KSV16534	formate dehydrogenase	Dehalococcoides mccartyi 11a
	A0A142V9T1	Molybdopterin oxidoreductase, formate dehydrogenase subunit alpha	Dehalococcoides mccartyi 11a5

## Sheet: RDases
UniPept Searches					BLASTP Searches				UniPept Searches					BLASTP Searches
	Microorganisms and IDs of proteins producing the same tryptic peptide (L=I residues)				Query peptide	Accession	Match ID. In nr database			Microorganisms and IDs of proteins producing the same tryptic peptide (L=I residues)				Query peptide	Accession	Match ID. In nr database
Peptides in pure cultures	Accession	Name	Organism		R.YFGASSVGAIK	AKG53095.1	1,2-trans-dichloroethene reductive dehalogenase catalytic A subunit TdrA [Dehalogenimonas sp. WBC-2]		Peptides in pure cultures	Accession	Name	Organism		R.DLYLAWAK	WP_011929137.1	reductive dehalogenase [Dehalococcoides mccartyi]
YFGASSVGAIK	demc_738	Reductive dehalogenase family protein	Dehalococcoides mccartyi FL2			AIZ97109.1	reductive dehalogenase-like protein KB1rdhA27 [Dehalococcoides mccartyi]		TPVPIVWEEVDK	ABQ17429	reductive dehalogenase	Dehalococcoides mccartyi BAV1			BAL14749.1	vinyl chloride reductase [uncultured Dehalococcoides sp.]
	Q3ZAB8	Trichloroethene reductive dehalogenase	Dehalococcoides mccartyi 195			WP_103908258.1	reductive dehalogenase [Dehalococcoides mccartyi]			Q2Q7M9	Reductive dehalogenase protein	Dehalococcoides sp. KB1			BAL14745.1	vinyl chloride reductase [uncultured Dehalococcoides sp.]
	E9KYT8	Reductive dehalogenase	Dehalococcoides sp. ANAS1			WP_077974936.1	reductive dehalogenase [Dehalococcoides mccartyi]			F8WQM9	Vinyl chloride dehalogenase	Dehalococcoides sp. enrichment culture clone ATV1-2			BAL14741.1	vinyl chloride reductase [uncultured Dehalococcoides sp.]
	Q0QWE6	Trichloroethene reductive dehalogenase	Dehalococcoides sp. BRS-PCE			WP_010935886.1	reductive dehalogenase [Dehalococcoides mccartyi]			U5S149	Putative reductive dehalogenase subunit A	bacterium enrichment culture clone WBC-2_1370_ORF_5			WP_077998113.1	reductive dehalogenase [Dehalococcoides mccartyi]
	Q0QWE8	Trichloroethene reductive dehalogenase	Dehalococcoides sp. CH-PCE			AAN85594.1	trichloroethene reductive dehalogenase [bacterium RC-VC2]			G5EJ83	Vinyl chloride reductase	uncultured Dehalococcoides sp.			BAK52810.1	vinyl chloride dehalogenase [Dehalococcoides sp. enrichment culture clone ATV1-2]
	Q0QWF8	Trichloroethene reductive dehalogenase	Dehalococcoides sp. FMC-TCE			AAF73916.1	trichloroethene reductive dehalogenase [Dehalococcoides mccartyi]			H8WU83	Vinyl chloride reductase	uncultured Dehalococcoides sp.			ABV44386.1	reductive dehalogenase, partial [uncultured Dehalococcoides sp.]
	Q0QWF2	Trichloroethene reductive dehalogenase	Dehalococcoides sp. Owls-PCE			AAN85590.1	trichloroethene reductive dehalogenase [bacterium YK-TCE1]			G5EJ87	Vinyl chloride reductase	uncultured Dehalococcoides sp.			ABA64533.1	reductive dehalogenase protein, partial [Dehalococcoides sp. KB1]
	Q0QWF6	Trichloroethene reductive dehalogenase	Dehalococcoides sp. SFR-cis-DCE			AAN85592.1	trichloroethene reductive dehalogenase [bacterium PM-VC1]			H8WU82	Vinyl chloride reductase	uncultured Dehalococcoides sp.			AGY78409.1	putative reductive dehalogenase subunit A, partial [uncultured bacterium]
	Q0QWF4	Trichloroethene reductive dehalogenase	Dehalococcoides sp. SNR-PCE			WP_046961370.1	reductive dehalogenase [Dehalococcoides sp. UCH007]			A8D4D8	Reductive dehalogenase	uncultured Dehalococcoides sp.			BAF45408.1	reductive dehalogenase, partial [uncultured bacterium]
	A0A0C6EKC7	TceA protein	Dehalococcoides sp. UCH007			WP_062900263.1	reductive dehalogenase [Dehalococcoides mccartyi]			D4QF10	Vinyl chloride reductase	uncultured Dehalococcoides sp.			AAT48558.1	putative reductive dehalogenase, partial [Dehalococcoides mccartyi BAV1]
	F5ATG9	Trichloroethene reductase	Dehalococcoides sp. enrichment culture clone 3C-tceA			ADV18463.2	reductive dehalogenase [Dehalococcoides sp. ANAS1]			H8WU81	Vinyl chloride reductase	uncultured Dehalococcoides sp.			AGY78804.1	putative reductive dehalogenase subunit A, partial [bacterium enrichment culture clone WBC-2_1370_ORF_5]
	F8WQN0	Trichloroethene dehalogenase	Dehalococcoides sp. enrichment culture clone ATV1-3			BAK52811.1	trichloroethene dehalogenase [Dehalococcoides sp. enrichment culture clone ATV1-3]			G5EJ81	Vinyl chloride reductase	uncultured Dehalococcoides sp.			AGY78551.1	putative reductive dehalogenase subunit A, partial [uncultured bacterium]
	A0A0F7CTK7	Trans-1,2-dichloroethene reductive dehalogenase subunit A	Dehalogenimonas sp. WBC-2			BAF34978.1	trichloroethene reductive dehalogenase [uncultured Dehalococcoides sp.]			G5EJ77	Vinyl chloride reductase	uncultured Dehalococcoides sp.			ADJ40003.1	reductive dehalogenase, partial [uncultured bacterium]
	Q8GCU0	Trichloroethene reductive dehalogenase	bacterium PM-VC1			BAF34984.1	trichloroethene reductive dehalogenase [uncultured Dehalococcoides sp.]			G5EJ85	Vinyl chloride reductase	uncultured Dehalococcoides sp.			ADJ40002.1	reductive dehalogenase, partial [uncultured bacterium]
	Q8GCT8	Trichloroethene reductive dehalogenase	bacterium RC-VC2			BAF34980.1	trichloroethene reductive dehalogenase [uncultured Dehalococcoides sp.]			A2A1A3	Vinyl chloride reductive dehalogenase	uncultured bacterium		R.STVAATPVFNSFFR	WP_011929137.1	reductive dehalogenase [Dehalococcoides mccartyi]
	Q8GCU2	Trichloroethene reductive dehalogenase	bacterium YK-TCE1			BAF34975.1	trichloroethene reductive dehalogenase [uncultured Dehalococcoides sp.]			U5S138	Putative reductive dehalogenase subunit A	uncultured bacterium			BAL14749.1	vinyl chloride reductase [uncultured Dehalococcoides sp.]
		Putative reductive dehalogenase subunit A	bacterium enrichment culture clone WBC-2_1225_ORF_3			BAF34974.1	trichloroethene reductive dehalogenase [uncultured Dehalococcoides sp.]			U5S4A5	Putative reductive dehalogenase subunit A	uncultured bacterium			BAL14745.1	vinyl chloride reductase [uncultured Dehalococcoides sp.]
	U5S4V4	Putative reductive dehalogenase subunit A	bacterium enrichment culture clone WBC-2_67_ORF_1			WP_015407437.1	reductive dehalogenase [Dehalococcoides mccartyi]			A2A1B5	Reductive dehalogenase	uncultured bacterium			BAL14741.1	vinyl chloride reductase [uncultured Dehalococcoides sp.]
	A0PAT5	Trichloroethene reductive dehalogenase	uncultured Dehalococcoides sp.			BAF34981.1	trichloroethene reductive dehalogenase [uncultured Dehalococcoides sp.]			U5S021	Putative reductive dehalogenase subunit A	uncultured bacterium			WP_077998113.1	reductive dehalogenase [Dehalococcoides mccartyi]
	A0PAS8	Trichloroethene reductive dehalogenase	uncultured Dehalococcoides sp.			ABB89715.1	trichloroethene reductive dehalogenase [Dehalococcoides sp. BRS-PCE]			AQU05943	reductive dehalogenase BvcA	Dehalococcoides mccartyi KBDCA1			BAK52810.1	vinyl chloride dehalogenase [Dehalococcoides sp. enrichment culture clone ATV1-2]
	A0PAT4	Trichloroethene reductive dehalogenase	uncultured Dehalococcoides sp.			ABB89705.1	trichloroethene reductive dehalogenase [Dehalococcoides sp. SFR-cis-DCE]			AQU07388	reductive dehalogenase BvcA	Dehalococcoides mccartyi KBDCA2			ABV44386.1	reductive dehalogenase, partial [uncultured Dehalococcoides sp.]
	A0PAT7	Trichloroethene reductive dehalogenase	uncultured Dehalococcoides sp.			ABB89703.1	trichloroethene reductive dehalogenase [Dehalococcoides sp. FMC-TCE]			AQW62492	reductive dehalogenase BvcA	Dehalococcoides mccartyi KBDCA3			AGY78409.1	putative reductive dehalogenase subunit A, partial [uncultured bacterium]
	A0PAS7	Trichloroethene reductive dehalogenase	uncultured Dehalococcoides sp.			AAN85588.1	trichloroethene reductive dehalogenase [Dehalococcoides mccartyi]		DLYLAWAK	ABQ17429	reductive dehalogenase	Dehalococcoides mccartyi BAV1			BAF45408.1	reductive dehalogenase, partial [uncultured bacterium]
	A0PAT1	Trichloroethene reductive dehalogenase	uncultured Dehalococcoides sp.			POZ59552.1	Tetrachloroethene reductive dehalogenase TceA [Dehalococcoides mccartyi]			Q2Q7M9	Reductive dehalogenase protein	Dehalococcoides sp. KB1		K.TPVPIVWEEVDK	AAT48558.1	putative reductive dehalogenase, partial [Dehalococcoides mccartyi BAV1]
	A0PAT3	Trichloroethene reductive dehalogenase	uncultured Dehalococcoides sp.			BAZ97537.1	trichloroethene reductive dehalogenase [Dehalococcoides mccartyi]			F8WQM9	Vinyl chloride dehalogenase	Dehalococcoides sp. enrichment culture clone ATV1-2			WP_011929137.1	reductive dehalogenase [Dehalococcoides mccartyi]
	A0PAT0	Trichloroethene reductive dehalogenase	uncultured Dehalococcoides sp.			BAQ35225.1	putative trichloroethene reductive dehalogenase [Dehalococcoides sp. UCH007]			U5S149	Putative reductive dehalogenase subunit A	bacterium enrichment culture clone WBC-2_1370_ORF_5			BAL14749.1	vinyl chloride reductase [uncultured Dehalococcoides sp.]
	A2A1A2	Trichloroethene reductive dehalogenase	uncultured bacterium			BAF34982.1	trichloroethene reductive dehalogenase [uncultured Dehalococcoides sp.]			G5EJ83	Vinyl chloride reductase	uncultured Dehalococcoides sp.			BAL14745.1	vinyl chloride reductase [uncultured Dehalococcoides sp.]
	U5S401	Putative reductive dehalogenase subunit A	uncultured bacterium			AGY78791.1	putative reductive dehalogenase subunit A, partial [bacterium enrichment culture clone WBC-2_67_ORF_1]			A8D4D8	Reductive dehalogenase	uncultured Dehalococcoides sp.			BAL14743.1	vinyl chloride reductase [uncultured Dehalococcoides sp.]
	U5S3S8	Putative reductive dehalogenase subunit A	uncultured bacterium			AGW27219.1	TCE reductive dehalogenase, partial [Dehalococcoides mccartyi]			G5EJ81	Vinyl chloride reductase	uncultured Dehalococcoides sp.			BAL14741.1	vinyl chloride reductase [uncultured Dehalococcoides sp.]
	U5S113	Putative reductive dehalogenase subunit A	uncultured bacterium			ABB89709.1	trichloroethene reductive dehalogenase, partial [Dehalococcoides sp. Owls-PCE]			G5EJ77	Vinyl chloride reductase	uncultured Dehalococcoides sp.			WP_077998113.1	reductive dehalogenase [Dehalococcoides mccartyi]
	U5S298	Putative reductive dehalogenase subunit A	uncultured bacterium			AGY78723.1	putative reductive dehalogenase subunit A, partial [uncultured bacterium]			G5EJ85	Vinyl chloride reductase	uncultured Dehalococcoides sp.			BAK52810.1	vinyl chloride dehalogenase [Dehalococcoides sp. enrichment culture clone ATV1-2]
LEIELQGK	A0A1F3D2R7	Uncharacterized protein	Bacteroidetes bacterium GWA2_40_15			AGY78797.1	putative reductive dehalogenase subunit A, partial [bacterium enrichment culture clone WBC-2_1225_ORF_3]			D9IFK8	Reductive dehalogenase	uncultured bacterium			ABV44386.1	reductive dehalogenase, partial [uncultured Dehalococcoides sp.]
	demc_738	Reductive dehalogenase family protein	Dehalococcoides mccartyi FL2			AGY79000.1	putative reductive dehalogenase subunit A, partial [uncultured bacterium]			D9IFK7	Reductive dehalogenase	uncultured bacterium			ABA64533.1	reductive dehalogenase protein, partial [Dehalococcoides sp. KB1]
	Q3ZAB8	Trichloroethene reductive dehalogenase	Dehalococcoides mccartyi 195			AGY78421.1	putative reductive dehalogenase subunit A, partial [uncultured bacterium]			U5S4A5	Putative reductive dehalogenase subunit A	uncultured bacterium			AGY78409.1	putative reductive dehalogenase subunit A, partial [uncultured bacterium]
	Q0QWF6	Trichloroethene reductive dehalogenase	Dehalococcoides sp. SFR-cis-DCE			AGY78572.1	putative reductive dehalogenase subunit A, partial [uncultured bacterium]			A2A1B5	Reductive dehalogenase	uncultured bacterium			BAF45408.1	reductive dehalogenase, partial [uncultured bacterium]
	Q0QWF4	Trichloroethene reductive dehalogenase	Dehalococcoides sp. SNR-PCE			AEC11110.1	trichloroethene reductase, partial [Dehalococcoides sp. enrichment culture clone 3C-tceA]			U5S021	Putative reductive dehalogenase subunit A	uncultured bacterium			AAT48558.1	putative reductive dehalogenase, partial [Dehalococcoides mccartyi BAV1]
	A0A0N1D137	Uncharacterized protein	Frigoribacterium sp. RIT-PI-h			BAF45395.1	trichloroethene reductive dehalogenase, partial [uncultured bacterium]		STVAATPVFNSFFR	ABQ17429	reductive dehalogenase	Dehalococcoides mccartyi BAV1			AGY78804.1	putative reductive dehalogenase subunit A, partial [bacterium enrichment culture clone WBC-2_1370_ORF_5]
	Q8GCU0	Trichloroethene reductive dehalogenase	bacterium PM-VC1		K.DVDDLLSAGK	AIZ97109.1	reductive dehalogenase-like protein KB1rdhA27 [Dehalococcoides mccartyi]			Q2Q7M9	Reductive dehalogenase protein	Dehalococcoides sp. KB1			AGY78551.1	putative reductive dehalogenase subunit A, partial [uncultured bacterium]
	Q8GCT8	Trichloroethene reductive dehalogenase	bacterium RC-VC2			WP_103908258.1	reductive dehalogenase [Dehalococcoides mccartyi]			F8WQM9	Vinyl chloride dehalogenase	Dehalococcoides sp. enrichment culture clone ATV1-2			AGY78748.1	putative reductive dehalogenase subunit A, partial [uncultured bacterium]
	Q8GCU2	Trichloroethene reductive dehalogenase	bacterium YK-TCE1			WP_077974936.1	reductive dehalogenase [Dehalococcoides mccartyi]			G5EJ83	Vinyl chloride reductase	uncultured Dehalococcoides sp.			BAF45396.1	vinyl chloride reductive dehalogenase, partial [uncultured bacterium]
DVDDLLSAGK	Q3ZAB8	Trichloroethene reductive dehalogenase	Dehalococcoides mccartyi 195			WP_010935886.1	reductive dehalogenase [Dehalococcoides mccartyi]			G5EJ87	Vinyl chloride reductase	uncultured Dehalococcoides sp.			BAJ06130.1	vinyl chloride reductase, partial [uncultured Dehalococcoides sp.]
	demc_738	Reductive dehalogenase family protein	Dehalococcoides mccartyi FL2			AAN85594.1	trichloroethene reductive dehalogenase [bacterium RC-VC2]			A8D4D8	Reductive dehalogenase	uncultured Dehalococcoides sp.			CCF74112.1	vinyl chloride reductase, partial [uncultured Dehalococcoides sp.]
	E9KYT8	Reductive dehalogenase	Dehalococcoides sp. ANAS1			AAF73916.1	trichloroethene reductive dehalogenase [Dehalococcoides mccartyi]			G5EJ81	Vinyl chloride reductase	uncultured Dehalococcoides sp.			CCF74110.1	vinyl chloride reductase, partial [uncultured Dehalococcoides sp.]
	Q0QWE6	Trichloroethene reductive dehalogenase	Dehalococcoides sp. BRS-PCE			AAN85590.1	trichloroethene reductive dehalogenase [bacterium YK-TCE1]			G5EJ77	Vinyl chloride reductase	uncultured Dehalococcoides sp.			CCF74111.1	vinyl chloride reductase, partial [uncultured Dehalococcoides sp.]				1
	Q0QWE8	Trichloroethene reductive dehalogenase	Dehalococcoides sp. CH-PCE			AAN85592.1	trichloroethene reductive dehalogenase [bacterium PM-VC1]			G5EJ85	Vinyl chloride reductase	uncultured Dehalococcoides sp.		K.STVAATPVFNSFFR	BAL14743.1	vinyl chloride reductase [uncultured Dehalococcoides sp.]
	Q0QWF8	Trichloroethene reductive dehalogenase	Dehalococcoides sp. FMC-TCE			WP_046961370.1	reductive dehalogenase [Dehalococcoides sp. UCH007]			A2A1B5	Reductive dehalogenase	uncultured bacterium			ABA64533.1	reductive dehalogenase protein, partial [Dehalococcoides sp. KB1]
	Q0QWF0	Trichloroethene reductive dehalogenase	Dehalococcoides sp. LH-PCE			WP_062900263.1	reductive dehalogenase [Dehalococcoides mccartyi]			U5S021	Putative reductive dehalogenase subunit A	uncultured bacterium
	Q0QWF2	Trichloroethene reductive dehalogenase	Dehalococcoides sp. Owls-PCE			ADV18463.2	reductive dehalogenase [Dehalococcoides sp. ANAS1]
	Q0QWF6	Trichloroethene reductive dehalogenase	Dehalococcoides sp. SFR-cis-DCE			BAK52811.1	trichloroethene dehalogenase [Dehalococcoides sp. enrichment culture clone ATV1-3]
	Q0QWF4	Trichloroethene reductive dehalogenase	Dehalococcoides sp. SNR-PCE			BAF34978.1	trichloroethene reductive dehalogenase [uncultured Dehalococcoides sp.]
	A0A0C6EKC7	TceA protein	Dehalococcoides sp. UCH007			BAF34984.1	trichloroethene reductive dehalogenase [uncultured Dehalococcoides sp.]
	F8WQN0	Trichloroethene dehalogenase	Dehalococcoides sp. enrichment culture clone ATV1-3			BAF34980.1	trichloroethene reductive dehalogenase [uncultured Dehalococcoides sp.]
	Q8GCU0	Trichloroethene reductive dehalogenase	bacterium PM-VC1			BAF34975.1	trichloroethene reductive dehalogenase [uncultured Dehalococcoides sp.]
	Q8GCT8	Trichloroethene reductive dehalogenase	bacterium RC-VC2			BAF34974.1	trichloroethene reductive dehalogenase [uncultured Dehalococcoides sp.]
	Q8GCU2	Trichloroethene reductive dehalogenase	bacterium YK-TCE1			WP_015407437.1	reductive dehalogenase [Dehalococcoides mccartyi]
	U5S4D0	Putative reductive dehalogenase subunit A	bacterium enrichment culture clone WBC-2_1225_ORF_3			BAF34981.1	trichloroethene reductive dehalogenase [uncultured Dehalococcoides sp.]
	D4QF07	Trichloroethene reductive dehalogenase	uncultured Dehalococcoides sp.			ABB89715.1	trichloroethene reductive dehalogenase [Dehalococcoides sp. BRS-PCE]
	A0PAT1	Trichloroethene reductive dehalogenase	uncultured Dehalococcoides sp.			ABB89705.1	trichloroethene reductive dehalogenase [Dehalococcoides sp. SFR-cis-DCE]
	A0PAT5	Trichloroethene reductive dehalogenase	uncultured Dehalococcoides sp.			ABB89703.1	trichloroethene reductive dehalogenase [Dehalococcoides sp. FMC-TCE]
	A0PAT3	Trichloroethene reductive dehalogenase	uncultured Dehalococcoides sp.			AAN85588.1	trichloroethene reductive dehalogenase [Dehalococcoides mccartyi]
	A0PAT0	Trichloroethene reductive dehalogenase	uncultured Dehalococcoides sp.			POZ59552.1	Tetrachloroethene reductive dehalogenase TceA [Dehalococcoides mccartyi]
	A0PAS7	Trichloroethene reductive dehalogenase	uncultured Dehalococcoides sp.			BAZ97537.1	trichloroethene reductive dehalogenase [Dehalococcoides mccartyi]
	A0PAT4	Trichloroethene reductive dehalogenase	uncultured Dehalococcoides sp.			BAQ35225.1	putative trichloroethene reductive dehalogenase [Dehalococcoides sp. UCH007]
	A0PAS8	Trichloroethene reductive dehalogenase	uncultured Dehalococcoides sp.			BAF34982.1	trichloroethene reductive dehalogenase [uncultured Dehalococcoides sp.]
	A0PAT7	Trichloroethene reductive dehalogenase	uncultured Dehalococcoides sp.			AGW27219.1	TCE reductive dehalogenase, partial [Dehalococcoides mccartyi]
	U5S113	Putative reductive dehalogenase subunit A	uncultured bacterium			ABB89709.1	trichloroethene reductive dehalogenase, partial [Dehalococcoides sp. Owls-PCE]
	U5S298	Putative reductive dehalogenase subunit A	uncultured bacterium			ABB89711.1	trichloroethene reductive dehalogenase, partial [Dehalococcoides sp. LH-PCE]
	U5S401	Putative reductive dehalogenase subunit A	uncultured bacterium			AGY78723.1	putative reductive dehalogenase subunit A, partial [uncultured bacterium]
	AGG07294	reductive dehalogenase	Dehalococcoides mccartyi BTF08			AGY78797.1	putative reductive dehalogenase subunit A, partial [bacterium enrichment culture clone WBC-2_1225_ORF_3]
	AQU02578	reductive dehalogenase TceA	Dehalococcoides mccartyi KBTCE2			AGY79000.1	putative reductive dehalogenase subunit A, partial [uncultured bacterium]
	AQU03914	reductive dehalogenase TceA	Dehalococcoides mccartyi KBTCE3			AGY78421.1	putative reductive dehalogenase subunit A, partial [uncultured bacterium]
	K7YK06	TceA	Dehalococcoides mccartyi 11a5			BAJ06127.1	trichloroethene reductive dehalogenase, partial [uncultured Dehalococcoides sp.]
					K.LEIELQGK	OFX37383.1	hypothetical protein A2X03_11910 [Bacteroidetes bacterium GWA2_40_15]
						WP_103908258.1	reductive dehalogenase [Dehalococcoides mccartyi]
						WP_010935886.1	reductive dehalogenase [Dehalococcoides mccartyi]
						AAN85594.1	trichloroethene reductive dehalogenase [bacterium RC-VC2]
						AAF73916.1	trichloroethene reductive dehalogenase [Dehalococcoides mccartyi]
						AAN85590.1	trichloroethene reductive dehalogenase [bacterium YK-TCE1]
						AAN85592.1	trichloroethene reductive dehalogenase [bacterium PM-VC1]
						ABB89705.1	trichloroethene reductive dehalogenase [Dehalococcoides sp. SFR-cis-DCE]
						AAN85588.1	trichloroethene reductive dehalogenase [Dehalococcoides mccartyi]
						POZ59552.1	Tetrachloroethene reductive dehalogenase TceA [Dehalococcoides mccartyi]
