# Supplementary material for: Targeted detection of Dehalococcoides mccartyi microbial protein biomarkers as indicators of reductive dechlorination activity in contaminated groundwater
Source: Sci Rep. 2019 Jul 22;9:10604. doi: 10.1038/s41598-019-46901-6 (PMC6646388; doi:10.1038/s41598-019-46901-6)
Supplement: Supplementary file 4 — Supplemental Table S8 [file 41598_2019_46901_MOESM4_ESM.xlsx]

## Sheet: Cover_Sheet
Table S7. Global proteomics results from the analysis of the BDI consortium and groundwater tryptic digest samples (n=3 technical replicates).
Table of contents
Sheet 1: Proteomics dataset from 2 µg of the BDI tryptic digest.
Sheet 2: Proteomics dataset from 2 µg of the 33NA4 groundwater tryptic digest.
Sheet 3: Proteomics dataset from 2 µg of the M17 groundwater tryptic digest.
Sheet 4: Proteomics dataset from 2 µg of the M18 groundwater tryptic digest.
Sheet 5: Proteomics dataset from 2 µg of the 97 groundwater tryptic digest.
Sheet 6: Proteomics dataset from 2 µg of the 116 groundwater tryptic digest.
Sheet 7: Proteomics dataset from 2 µg of the 129 groundwater tryptic digest.

## Sheet: BDI
						Normalized MS1 intensities (log2)			Imputed data (Width= 0.3, DS = 2.5)
	Accessions	Descriptions	Cluster # (>85% identity)	(%) Coverage	# of peptides	Technical Rep1	Technical Rep2	Technical Rep3	Technical Rep1	Technical Rep2	Technical Rep3	Average MS1
	sp|Q3Z7S9|EFTU_DEHM1	Elongation factor Tu OS=Dehalococcoides mccartyi (strain ATCC BAA-2266 / KCTC 15142 / 195) GN=tuf PE=3 SV=1	353	53.25	27	22.4795	22.3307	22.6529	22.4795	22.3307	22.6529	22.4877
	tr|Q3ZA88|Q3ZA88_DEHM1	[Ni/Fe] hydrogenase, group 1, large subunit, putative OS=Dehalococcoides mccartyi (strain ATCC BAA-2266 / KCTC 15142 / 195) GN=DET0110 PE=3 SV=1	531	54.943	42	22.061	22.0438	21.9901	22.061	22.0438	21.9901	22.0316
	embl-cds:ABQ17815	chaperonin GroEL OS=Dehalococcoides mccartyi (strain ATCC BAA-2100 / JCM 16839 / KCTC 5957 / BAV1) GN=DehaBAV1_1236 SV=1 UP=UP000002607:Chromosome	1638	58.6592	66	24.8244	24.9329	24.9597	24.8244	24.9329	24.9597	24.9057
	demc_1274	chaperonin GroL tig00000000_quiver	1638	58.6592	66	24.8244	24.9328	24.9595	24.8244	24.9328	24.9595	24.9056
	embl-cds:ADC74506	chaperonin GroEL OS=Dehalococcoides mccartyi (strain GT) GN=DehalGT_1146 SV=1 UP=UP000002635:Chromosome	1638	58.6592	66	24.8244	24.9328	24.9595	24.8244	24.9328	24.9595	24.9056
	embl-cds:CAI83436	co-chaperonin GroEL OS=Dehalococcoides mccartyi (strain CBDB1) GN=groEL SV=1 UP=UP000000433:Chromosome	1638	58.6592	66	24.8244	24.9328	24.9595	24.8244	24.9328	24.9595	24.9056
	sp|Q3Z6L3|CH60_DEHM1	60 kDa chaperonin OS=Dehalococcoides mccartyi (strain ATCC BAA-2266 / KCTC 15142 / 195) GN=groL PE=3 SV=1	1638	62.9423	70	24.7067	24.8111	24.7943	24.7067	24.8111	24.7943	24.7707
	tr|D2BJ22|D2BJ22_DEHMV	60 kDa chaperonin OS=Dehalococcoides mccartyi (strain VS) GN=groL PE=3 SV=1	1638	67.2253	77	24.8665	24.9841	25.009	24.8665	24.9841	25.009	24.9532
	contaminant_gi|136429|sp|P00761|TRYP_PIG	Trypsin precursor	1350	25.1082	6	22.5213	24.2938	23.1158	22.5213	24.2938	23.1158	23.3103
	tr|Q3Z6L4|Q3Z6L4_DEHM1	10 kDa chaperonin OS=Dehalococcoides mccartyi (strain ATCC BAA-2266 / KCTC 15142 / 195) GN=groS PE=3 SV=1	1763	77.551	23	24.1961	24.4054	24.5744	24.1961	24.4054	24.5744	24.392
	tr|Q3Z9D3|Q3Z9D3_DEHM1	DegV family protein OS=Dehalococcoides mccartyi (strain ATCC BAA-2266 / KCTC 15142 / 195) GN=DET0421 PE=4 SV=1	1496	49.1039	15	21.5851	21.6364	21.6883	21.5851	21.6364	21.6883	21.6366
	embl-cds:ABQ17787	chaperone protein DnaK OS=Dehalococcoides mccartyi (strain ATCC BAA-2100 / JCM 16839 / KCTC 5957 / BAV1) GN=DehaBAV1_1208 SV=1 UP=UP000002607:Chromosome	1544	44.0252	45	22.4062	22.4708	22.4346	22.4062	22.4708	22.4346	22.4372
	demc_1304	chaperone protein DnaK tig00000000_quiver	1544	44.0252	45	22.4062	22.4708	22.4346	22.4062	22.4708	22.4346	22.4372
	embl-cds:ADC74477	chaperone protein DnaK OS=Dehalococcoides mccartyi (strain GT) GN=DehalGT_1117 SV=1 UP=UP000002635:Chromosome	1544	44.0252	45	22.4062	22.4708	22.4346	22.4062	22.4708	22.4346	22.4372
	embl-cds:CAI83407	chaperone protein DnaK OS=Dehalococcoides mccartyi (strain CBDB1) GN=dnaK SV=1 UP=UP000000433:Chromosome	1544	44.0252	45	22.4062	22.4708	22.4346	22.4062	22.4708	22.4346	22.4372
	sp|Q3Z6P1|DNAK_DEHM1	Chaperone protein DnaK OS=Dehalococcoides mccartyi (strain ATCC BAA-2266 / KCTC 15142 / 195) GN=dnaK PE=3 SV=1	1544	56.9859	63	22.6182	22.6523	22.6628	22.6182	22.6523	22.6628	22.6444
	tr|D2BIZ3|D2BIZ3_DEHMV	Chaperone protein DnaK OS=Dehalococcoides mccartyi (strain VS) GN=dnaK PE=2 SV=1	1544	42.1384	43	22.3679	22.4054	22.3631	22.3679	22.4054	22.3631	22.3788
	embl-cds:ABQ17470	translation elongation factor 1A (EF-1A/EF-Tu) OS=Dehalococcoides mccartyi (strain ATCC BAA-2100 / JCM 16839 / KCTC 5957 / BAV1) GN=DehaBAV1_0888 SV=1 UP=UP000002607:Chromosome	353	43.5	22	22.9307	22.6855	23.0019	22.9307	22.6855	23.0019	22.8727
	demc_108	translation elongation factor Tu tig00000000_quiver	353	43.5	22	22.9307	22.6855	23.0019	22.9307	22.6855	23.0019	22.8727
	embl-cds:ADC74206	translation elongation factor Tu OS=Dehalococcoides mccartyi (strain GT) GN=DehalGT_0841 SV=1 UP=UP000002635:Chromosome	353	43.5	22	22.9307	22.6855	23.0019	22.9307	22.6855	23.0019	22.8727
	embl-cds:CAI83087	translation elongation factor Tu OS=Dehalococcoides mccartyi (strain CBDB1) GN=tuf SV=1 UP=UP000000433:Chromosome	353	43.5	22	22.9307	22.6855	23.0019	22.9307	22.6855	23.0019	22.8727
	tr|D2BI46|D2BI46_DEHMV	Elongation factor Tu OS=Dehalococcoides mccartyi (strain VS) GN=tuf PE=3 SV=1	353	49.25	25	22.9418	22.7156	23.0211	22.9418	22.7156	23.0211	22.8928
	tr|Q3ZA14|Q3ZA14_DEHM1	Formate dehydrogenase, alpha subunit OS=Dehalococcoides mccartyi (strain ATCC BAA-2266 / KCTC 15142 / 195) GN=DET0187 PE=3 SV=1	1655	44.2095	49	21.4148	21.5709	21.4922	21.4148	21.5709	21.4922	21.4926
	AHF09102	elongation factor Tu OS=Dehalobacter restrictus DSM 9455 GN=tuf SV=1 UP=UP000018934:Chromosome	4924	23.25	13	22.6777	23.3898	23.4912	22.6777	23.3898	23.4912	23.1862
	embl-cds:ABQ17599	acetyl-coenzyme A synthetase OS=Dehalococcoides mccartyi (strain ATCC BAA-2100 / JCM 16839 / KCTC 5957 / BAV1) GN=DehaBAV1_1019 SV=1 UP=UP000002607:Chromosome	644	14.7239	10	17.3143	17.0744	17.9501	17.3143	17.0744	17.9501	17.4463
	demc_1501	acetate--CoA ligase tig00000000_quiver	644	14.7239	10	17.3143	17.0744	17.9501	17.3143	17.0744	17.9501	17.4463
	embl-cds:ADC74311	acetate/CoA ligase OS=Dehalococcoides mccartyi (strain GT) GN=DehalGT_0950 SV=1 UP=UP000002635:Chromosome	644	14.7239	10	17.3143	17.0744	17.9501	17.3143	17.0744	17.9501	17.4463
	embl-cds:CAI83221	acetyl-CoA synthetase OS=Dehalococcoides mccartyi (strain CBDB1) GN=acs SV=1 UP=UP000000433:Chromosome	644	14.7239	10	17.3143	17.0744	17.9501	17.3143	17.0744	17.9501	17.4463
	tr|Q3Z777|Q3Z777_DEHM1	Acetyl-CoA synthetase OS=Dehalococcoides mccartyi (strain ATCC BAA-2266 / KCTC 15142 / 195) GN=acs PE=4 SV=1	644	33.2822	25	19.6006	18.6848	19.668	19.6006	18.6848	19.668	19.3178
	tr|D2BIF9|D2BIF9_DEHMV	Acetyl-CoA synthetase OS=Dehalococcoides mccartyi (strain VS) GN=acs PE=4 SV=1	644	17.1779	14	18.4514	17.9431	18.6881	18.4514	17.9431	18.6881	18.3609
	AHF09094	50S ribosomal protein L1 OS=Dehalobacter restrictus DSM 9455 GN=DEHRE_02490 SV=1 UP=UP000018934:Chromosome	1071	7.82609	3	20.3375	19.2284	18.2156	20.3375	19.2283	18.2156	19.2605
	AHF09096	DNA-directed RNA polymerase subunit beta OS=Dehalobacter restrictus DSM 9455 GN=DEHRE_02505 SV=1 UP=UP000018934:Chromosome	1894	11.1693	14	19.2968	19.2879	19.0251	19.2968	19.2879	19.0252	19.2033
	embl-cds:ABQ17814	chaperonin Cpn10 OS=Dehalococcoides mccartyi (strain ATCC BAA-2100 / JCM 16839 / KCTC 5957 / BAV1) GN=DehaBAV1_1235 SV=1 UP=UP000002607:Chromosome	1763	68.3673	14	24.047	24.2864	24.4379	24.047	24.2864	24.4379	24.2571
	demc_1275	10 kDa chaperonin tig00000000_quiver	1763	61.2245	9	23.1037	23.4056	23.3506	23.1037	23.4056	23.3506	23.2866
	embl-cds:ADC74505	Chaperonin Cpn10 OS=Dehalococcoides mccartyi (strain GT) GN=DehalGT_1145 SV=1 UP=UP000002635:Chromosome	1763	61.2245	9	23.1037	23.4056	23.3506	23.1037	23.4056	23.3506	23.2866
	embl-cds:CAI83435	chaperonin GroES OS=Dehalococcoides mccartyi (strain CBDB1) GN=groES SV=1 UP=UP000000433:Chromosome	1763	61.2245	9	23.1037	23.4056	23.3506	23.1037	23.4056	23.3506	23.2866
	tr|D2BJ21|D2BJ21_DEHMV	10 kDa chaperonin OS=Dehalococcoides mccartyi (strain VS) GN=groS PE=3 SV=1	1763	53.0612	9	23.1229	23.4195	23.3506	23.1229	23.4195	23.3506	23.2977
	embl-cds:ABQ17050	SSU ribosomal protein S8P OS=Dehalococcoides mccartyi (strain ATCC BAA-2100 / JCM 16839 / KCTC 5957 / BAV1) GN=DehaBAV1_0465 SV=1 UP=UP000002607:Chromosome	3016	46.5649	9	19.9301	20.4073	20.211	19.9301	20.4073	20.211	20.1828
	embl-cds:ADC73795	ribosomal protein S8 OS=Dehalococcoides mccartyi (strain GT) GN=DehalGT_0428 SV=1 UP=UP000002635:Chromosome	3016	46.5649	9	19.9301	20.4073	20.211	19.9301	20.4073	20.211	20.1828
	embl-cds:CAI82653	ribosomal protein S8 OS=Dehalococcoides mccartyi (strain CBDB1) GN=rpsH SV=1 UP=UP000000433:Chromosome	3016	46.5649	9	19.9301	20.4073	20.211	19.9301	20.4073	20.211	20.1828
	sp|Q3Z967|RS8_DEHM1	30S ribosomal protein S8 OS=Dehalococcoides mccartyi (strain ATCC BAA-2266 / KCTC 15142 / 195) GN=rpsH PE=3 SV=1	3016	46.5649	9	19.9301	20.4073	20.211	19.9301	20.4073	20.211	20.1828
	tr|D2BGY5|D2BGY5_DEHMV	30S ribosomal protein S8 OS=Dehalococcoides mccartyi (strain VS) GN=rpsH PE=3 SV=1	3016	46.5649	9	19.9301	20.4073	20.211	19.9301	20.4073	20.211	20.1828
	tr|D2BG97|D2BG97_DEHMV	Molybdopterin oxidoreductase, formate dehydrogenase alpha subunit OS=Dehalococcoides mccartyi (strain VS) GN=mpxA2 PE=3 SV=1	1655	29.1037	37	20.935	21.2465	20.992	20.935	21.2465	20.992	21.0578
	embl-cds:ADC74484	Fibronectin type III domain protein OS=Dehalococcoides mccartyi (strain GT) GN=DehalGT_1124 SV=1 UP=UP000002635:Chromosome	5273	13.5108	12	20.0817	20.0347	20.1972	20.0817	20.0347	20.1972	20.1045
	tr|Q3ZA86|Q3ZA86_DEHM1	[Ni/Fe] hydrogenase, iron-sulfur cluster-binding subunit, putative OS=Dehalococcoides mccartyi (strain ATCC BAA-2266 / KCTC 15142 / 195) GN=DET0112 PE=4 SV=1	529	71.9101	25	22.0201	21.4818	21.839	22.0201	21.4818	21.839	21.7803
	embl-cds:ABQ17907	3-Cys thioredoxin peroxidase OS=Dehalococcoides mccartyi (strain ATCC BAA-2100 / JCM 16839 / KCTC 5957 / BAV1) GN=DehaBAV1_1330 SV=1 UP=UP000002607:Chromosome	1361	15.493	4	18.9962	18.4943	17.8061	18.9962	18.4943	17.8061	18.4322
	demc_1062	C-terminal domain of 1-Cys peroxiredoxin family protein tig00000000_quiver	1361	15.493	4	18.9962	18.4943	17.8061	18.9962	18.4943	17.8061	18.4322
	embl-cds:ADC74732	Peroxiredoxin OS=Dehalococcoides mccartyi (strain GT) GN=DehalGT_1377 SV=1 UP=UP000002635:Chromosome	1361	15.493	4	18.9962	18.4943	17.8061	18.9962	18.4943	17.8061	18.4322
	embl-cds:CAI83679	antioxidant, AhpC OS=Dehalococcoides mccartyi (strain CBDB1) GN=cbdbA1669 SV=1 UP=UP000000433:Chromosome	1361	15.493	4	18.9962	18.4943	17.8061	18.9962	18.4943	17.8061	18.4322
	tr|Q3Z671|Q3Z671_DEHM1	Peroxiredoxin OS=Dehalococcoides mccartyi (strain ATCC BAA-2266 / KCTC 15142 / 195) GN=DET1581 PE=3 SV=1	1361	49.7653	15	20.5459	20.5167	20.4104	20.5459	20.5167	20.4104	20.491
	embl-cds:ABQ17036	LSU ribosomal protein L3P OS=Dehalococcoides mccartyi (strain ATCC BAA-2100 / JCM 16839 / KCTC 5957 / BAV1) GN=DehaBAV1_0451 SV=1 UP=UP000002607:Chromosome	1432	28.7805	9	20.0404	20.8257	20.0317	20.0404	20.8257	20.0317	20.2993
	demc_570	50S ribosomal protein L3 tig00000000_quiver	1432	28.7805	9	20.0404	20.8257	20.0317	20.0404	20.8257	20.0317	20.2993
	embl-cds:ADC73781	50S ribosomal protein L3 OS=Dehalococcoides mccartyi (strain GT) GN=DehalGT_0414 SV=1 UP=UP000002635:Chromosome	1432	28.7805	9	20.0404	20.8257	20.0317	20.0404	20.8257	20.0317	20.2993
	embl-cds:CAI82639	ribosomal protein L3 OS=Dehalococcoides mccartyi (strain CBDB1) GN=rplC SV=1 UP=UP000000433:Chromosome	1432	28.7805	9	20.0404	20.8257	20.0317	20.0404	20.8257	20.0317	20.2993
	tr|Q3Z8M3|Q3Z8M3_DEHM1	ABC-type cobalamin/Fe3+-siderophores transport system, periplasmic binding protein, putative OS=Dehalococcoides mccartyi (strain ATCC BAA-2266 / KCTC 15142 / 195) GN=DET0650 PE=4 SV=1	996	27.2189	11	23.8465	23.7231	23.4677	23.8465	23.7231	23.4677	23.6791
	tr|Q3Z6M8|Q3Z6M8_DEHM1	Chaperone ClpB OS=Dehalococcoides mccartyi (strain ATCC BAA-2266 / KCTC 15142 / 195) GN=clpB PE=3 SV=1	941	36.8227	27	18.7119	18.8253	19.3896	18.7119	18.8253	19.3896	18.9756
	tr|D2BJ06|D2BJ06_DEHMV	ATP-dependent Clp protease ATP-binding subunit OS=Dehalococcoides mccartyi (strain VS) GN=clp PE=3 SV=1	941	31.0345	22	18.5047	18.5142	18.7211	18.5047	18.5142	18.7211	18.58
	embl-cds:ABQ16846	nickel-dependent hydrogenase, large subunit OS=Dehalococcoides mccartyi (strain ATCC BAA-2100 / JCM 16839 / KCTC 5957 / BAV1) GN=DehaBAV1_0258 SV=1 UP=UP000002607:Chromosome	531	17.1103	15	20.7559	21.0024	20.8304	20.7559	21.0024	20.8304	20.8629
	demc_915	periplasmic [NiFe] hydrogenase large subunit tig00000000_quiver	531	20.3422	17	20.7839	21.0394	20.8524	20.7839	21.0394	20.8524	20.8919
	embl-cds:ADC73508	nickel-dependent hydrogenase large subunit OS=Dehalococcoides mccartyi (strain GT) GN=DehalGT_0141 SV=1 UP=UP000002635:Chromosome	531	20.3422	17	20.7839	21.0394	20.8524	20.7839	21.0394	20.8524	20.8919
	embl-cds:CAI82387	Ni/Fe hydrogenase large subunit OS=Dehalococcoides mccartyi (strain CBDB1) GN=hupL SV=1 UP=UP000000433:Chromosome	531	20.3422	17	20.7839	21.0394	20.8524	20.7839	21.0394	20.8524	20.8919
	tr|D2BG43|D2BG43_DEHMV	Ni/Fe hydrogenase, large subunit OS=Dehalococcoides mccartyi (strain VS) GN=hupL PE=3 SV=1	531	23.1939	17	20.7752	21.0024	20.8433	20.7752	21.0024	20.8433	20.8736
	sp|Q3Z8Z4|ATPA_DEHM1	ATP synthase subunit alpha OS=Dehalococcoides mccartyi (strain ATCC BAA-2266 / KCTC 15142 / 195) GN=atpA PE=3 SV=1	3042	37.1769	23	20.7876	20.8189	20.8887	20.7876	20.8189	20.8887	20.8317
	tr|D2BH55|D2BH55_DEHMV	ATP synthase subunit alpha OS=Dehalococcoides mccartyi (strain VS) GN=atpA PE=3 SV=1	3042	29.6223	17	20.3117	20.4638	20.5332	20.3117	20.4638	20.5332	20.4362
	demc_738	reductive dehalogenase family protein tig00000000_quiver	4359	44.2593	30	21.1209	21.1453	20.8546	21.1209	21.1453	20.8546	21.0403
	tr|Q3ZAB8|Q3ZAB8_DEHM1	Trichloroethene reductive dehalogenase OS=Dehalococcoides mccartyi (strain ATCC BAA-2266 / KCTC 15142 / 195) GN=tceA PE=4 SV=1	4359	44.0433	30	21.2543	21.239	21.0312	21.2543	21.239	21.0312	21.1748
	AHF09099	30S ribosomal protein S12 OS=Dehalobacter restrictus DSM 9455 GN=DEHRE_02520 SV=1 UP=UP000018934:Chromosome	1072	9.35252	3	17.244	17.8743	17.1107	17.244	17.8743	17.1107	17.4097
	embl-cds:ABQ17032	SSU ribosomal protein S12P OS=Dehalococcoides mccartyi (strain ATCC BAA-2100 / JCM 16839 / KCTC 5957 / BAV1) GN=DehaBAV1_0447 SV=1 UP=UP000002607:Chromosome	4256	39.5833	9	20.6358	20.1487	20.5169	20.6358	20.1487	20.5169	20.4338
	demc_575	ribosomal protein S12 tig00000000_quiver	4256	39.5833	9	20.6358	20.1487	20.5169	20.6358	20.1487	20.5169	20.4338
	embl-cds:ADC73777	ribosomal protein S12 OS=Dehalococcoides mccartyi (strain GT) GN=DehalGT_0410 SV=1 UP=UP000002635:Chromosome	4256	39.5833	9	20.6358	20.1487	20.5169	20.6358	20.1487	20.5169	20.4338
	embl-cds:CAI82635	ribosomal protein S12 OS=Dehalococcoides mccartyi (strain CBDB1) GN=rpsL SV=1 UP=UP000000433:Chromosome	4256	39.5833	9	20.6358	20.1487	20.5169	20.6358	20.1487	20.5169	20.4338
	sp|Q3Z985|RS12_DEHM1	30S ribosomal protein S12 OS=Dehalococcoides mccartyi (strain ATCC BAA-2266 / KCTC 15142 / 195) GN=rpsL PE=3 SV=1	4256	39.5833	9	20.6358	20.1487	20.5169	20.6358	20.1487	20.5169	20.4338
	tr|D2BGW8|D2BGW8_DEHMV	30S ribosomal protein S12 OS=Dehalococcoides mccartyi (strain VS) GN=rpsL PE=3 SV=1	4256	39.5833	9	20.6358	20.1487	20.5169	20.6358	20.1487	20.5169	20.4338
	embl-cds:ABQ16835	4Fe-4S ferredoxin, iron-sulfur binding domain protein OS=Dehalococcoides mccartyi (strain ATCC BAA-2100 / JCM 16839 / KCTC 5957 / BAV1) GN=DehaBAV1_0247 SV=1 UP=UP000002607:Chromosome	731	14.5	9	18.1442	17.1212	18.1391	18.1442	17.1212	18.1391	17.8015
	demc_903	4Fe-4S dicluster domain protein tig00000000_quiver	731	14.5	9	18.1442	17.1212	18.1391	18.1442	17.1212	18.1391	17.8015
	embl-cds:ADC73519	4Fe-4S ferredoxin iron-sulfur binding domain protein OS=Dehalococcoides mccartyi (strain GT) GN=DehalGT_0152 SV=1 UP=UP000002635:Chromosome	731	14.5	9	18.1442	17.1212	18.1391	18.1442	17.1212	18.1391	17.8015
	embl-cds:CAI82398	pyridine nucleotide-disulphide oxidoreductase family protein OS=Dehalococcoides mccartyi (strain CBDB1) GN=cbdbA143 SV=1 UP=UP000000433:Chromosome	731	14.5	9	18.1442	17.1212	18.1391	18.1442	17.1212	18.1391	17.8015
	tr|Q3ZA76|Q3ZA76_DEHM1	Pyridine nucleotide-disulphide oxidoreductase family protein OS=Dehalococcoides mccartyi (strain ATCC BAA-2266 / KCTC 15142 / 195) GN=DET0123 PE=4 SV=1	731	33.2815	21	19.4988	18.8235	19.6386	19.4988	18.8235	19.6386	19.3203
	tr|D2BG54|D2BG54_DEHMV	Pyridine nucleotide-disulphide oxidoreductase protein OS=Dehalococcoides mccartyi (strain VS) GN=DhcVS_131 PE=4 SV=1	731	10.192	7	17.6149	16.8507	17.3697	17.6149	16.8507	17.3697	17.2784
	embl-cds:ABQ16756	formate dehydrogenase alpha subunit OS=Dehalococcoides mccartyi (strain ATCC BAA-2100 / JCM 16839 / KCTC 5957 / BAV1) GN=DehaBAV1_0165 SV=1 UP=UP000002607:Chromosome	1655	25.6798	29	20.3748	20.725	20.3389	20.3748	20.725	20.3389	20.4796
	demc_808	formate dehydrogenase, alpha subunit tig00000000_quiver	1655	26.4191	29	20.4421	20.6574	20.4073	20.4421	20.6574	20.4073	20.5023
	embl-cds:ADC73614	formate dehydrogenase, alpha subunit OS=Dehalococcoides mccartyi (strain GT) GN=DehalGT_0247 SV=1 UP=UP000002635:Chromosome	1655	26.4191	29	20.3873	20.6026	20.3525	20.3873	20.6026	20.3525	20.4475
	embl-cds:CAI82443	formate dehydrogenase, major subunit OS=Dehalococcoides mccartyi (strain CBDB1) GN=fdnG SV=1 UP=UP000000433:Chromosome	1655	26.4191	29	20.3873	20.6026	20.3525	20.3873	20.6026	20.3525	20.4475
	tr|Q3Z8G1|Q3Z8G1_DEHM1	Uncharacterized protein OS=Dehalococcoides mccartyi (strain ATCC BAA-2266 / KCTC 15142 / 195) GN=DET0754 PE=4 SV=1	1799	48.7544	47	20.6821	20.6085	20.3823	20.6821	20.6085	20.3823	20.5576
	tr|D2BHJ9|D2BHJ9_DEHMV	Uncharacterized protein OS=Dehalococcoides mccartyi (strain VS) GN=DhcVS_660 PE=4 SV=1	1799	26.6904	26	20.0948	20.0117	19.4912	20.0948	20.0117	19.4912	19.8659
	embl-cds:ABQ16844	formate dehydrogenase beta subunit OS=Dehalococcoides mccartyi (strain ATCC BAA-2100 / JCM 16839 / KCTC 5957 / BAV1) GN=DehaBAV1_0256 SV=1 UP=UP000002607:Chromosome	529	29.588	9	21.3103	20.4923	20.8786	21.3103	20.4923	20.8786	20.8937
	embl-cds:ADC73510	4Fe-4S ferredoxin iron-sulfur binding domain protein OS=Dehalococcoides mccartyi (strain GT) GN=DehalGT_0143 SV=1 UP=UP000002635:Chromosome	529	29.588	9	21.3103	20.4923	20.8786	21.3103	20.4923	20.8786	20.8937
	embl-cds:CAI82389	putative Ni/Fe hydrogenase, iron-sulfur cluster-binding subunit OS=Dehalococcoides mccartyi (strain CBDB1) GN=cbdbA131 SV=1 UP=UP000000433:Chromosome	529	29.588	9	21.3103	20.4923	20.8786	21.3103	20.4923	20.8786	20.8937
	tr|D2BG45|D2BG45_DEHMV	Ni/Fe hydrogenase, iron-sulfur cluster-binding subunit OS=Dehalococcoides mccartyi (strain VS) GN=DhcVS_122 PE=4 SV=1	529	34.0824	10	21.4221	20.6874	21.0519	21.4221	20.6874	21.0519	21.0538
	tr|Q3Z746|Q3Z746_DEHM1	Peptidyl-prolyl cis-trans isomerase OS=Dehalococcoides mccartyi (strain ATCC BAA-2266 / KCTC 15142 / 195) GN=DET1240 PE=3 SV=1	3076	17.7033	4	19.0116	19.066	19.123	19.0116	19.066	19.123	19.0669
	tr|Q3Z7U7|Q3Z7U7_DEHM1	Myo-inositol-1-phosphate synthase family protein OS=Dehalococcoides mccartyi (strain ATCC BAA-2266 / KCTC 15142 / 195) GN=DET0979 PE=4 SV=1	861	48.6486	24	20.9293	21.4761	20.9505	20.9293	21.4761	20.9505	21.1186
	tr|Q3Z8K8|Q3Z8K8_DEHM1	Carbon monoxide dehydrogenase, alpha subunit OS=Dehalococcoides mccartyi (strain ATCC BAA-2266 / KCTC 15142 / 195) GN=DET0666 PE=4 SV=1	2309	25.1023	22	19.5134	19.3432	19.2707	19.5134	19.3432	19.2707	19.3758
	tr|D2BHF3|D2BHF3_DEHMV	Carbon monoxide dehydrogenase, alpha subunit OS=Dehalococcoides mccartyi (strain VS) GN=cdhC PE=4 SV=1	2309	22.6467	19	19.4338	19.3216	19.2437	19.4338	19.3216	19.2437	19.333
	embl-cds:ABQ17220	acetyl-CoA decarbonylase/synthase alpha subunit OS=Dehalococcoides mccartyi (strain ATCC BAA-2100 / JCM 16839 / KCTC 5957 / BAV1) GN=DehaBAV1_0635 SV=1 UP=UP000002607:Chromosome	2309	16.3711	15	18.592	18.3013	18.4464	18.592	18.3013	18.4464	18.4466
	demc_379	CO dehydrogenase/CO-methylating acetyl-CoA synthase complex, beta subunit tig00000000_quiver	2309	16.0982	14	18.8558	18.8159	18.7368	18.8558	18.8159	18.7368	18.8028
	embl-cds:ADC73964	CO dehydrogenase/acetyl-CoA synthase complex, beta subunit OS=Dehalococcoides mccartyi (strain GT) GN=DehalGT_0597 SV=1 UP=UP000002635:Chromosome	2309	16.0982	14	18.8558	18.8159	18.7368	18.8558	18.8159	18.7368	18.8028
	embl-cds:CAI82822	carbon monoxide dehydrogenase, alpha subunit OS=Dehalococcoides mccartyi (strain CBDB1) GN=codH SV=1 UP=UP000000433:Chromosome	2309	16.0982	14	18.8558	18.8159	18.7368	18.8558	18.8159	18.7368	18.8028
	tr|Q3Z8I4|Q3Z8I4_DEHM1	Pyruvic-ferredoxin oxidoreductase, beta subunit OS=Dehalococcoides mccartyi (strain ATCC BAA-2266 / KCTC 15142 / 195) GN=porB PE=4 SV=1	3195	16.9329	6	19.0607	17.964	18.186	19.0607	17.964	18.186	18.4036
	tr|D2BHH6|D2BHH6_DEHMV	2-oxoacid:ferredoxin oxidoreductase, beta subunit OS=Dehalococcoides mccartyi (strain VS) GN=porB PE=4 SV=1	3195	16.9329	6	19.0607	17.964	18.186	19.0607	17.964	18.186	18.4036
	tr|Q3Z6P0|Q3Z6P0_DEHM1	Protein GrpE OS=Dehalococcoides mccartyi (strain ATCC BAA-2266 / KCTC 15142 / 195) GN=grpE PE=3 SV=1	2328	49.7326	13	20.4599	21.0234	20.6314	20.4599	21.0234	20.6314	20.7049
	tr|D2BIZ4|D2BIZ4_DEHMV	Protein GrpE OS=Dehalococcoides mccartyi (strain VS) GN=grpE PE=3 SV=1	2328	31.016	7	19.6113	20.4696	19.9768	19.6113	20.4696	19.9768	20.0192
	embl-cds:ABQ17267	hypothetical protein OS=Dehalococcoides mccartyi (strain ATCC BAA-2100 / JCM 16839 / KCTC 5957 / BAV1) GN=DehaBAV1_0683 SV=1 UP=UP000002607:Chromosome	988	29.7009	17	19.3669	18.9389	19.3963	19.3669	18.9389	19.3963	19.234
	demc_324	conserved hypothetical protein tig00000000_quiver	988	29.7009	17	19.3669	18.9389	19.3963	19.3669	18.9389	19.3963	19.234
	embl-cds:ADC74010	conserved hypothetical protein OS=Dehalococcoides mccartyi (strain GT) GN=DehalGT_0644 SV=1 UP=UP000002635:Chromosome	988	29.7009	17	19.3669	18.9389	19.3963	19.3669	18.9389	19.3963	19.234
	embl-cds:CAI82890	hypothetical protein OS=Dehalococcoides mccartyi (strain CBDB1) GN=cbdbA728 SV=1 UP=UP000000433:Chromosome	988	29.7009	17	19.3669	18.9389	19.3963	19.3669	18.9389	19.3963	19.234
	tr|Q3Z8G0|Q3Z8G0_DEHM1	Uncharacterized protein OS=Dehalococcoides mccartyi (strain ATCC BAA-2266 / KCTC 15142 / 195) GN=DET0755 PE=4 SV=1	988	44.4444	28	20.5289	20.6406	20.7645	20.5289	20.6406	20.7645	20.6447
	tr|Q3Z8H8|Q3Z8H8_DEHM1	Oxidoreductase, short chain dehydrogenase/reductase family OS=Dehalococcoides mccartyi (strain ATCC BAA-2266 / KCTC 15142 / 195) GN=DET0736 PE=4 SV=1	1516	31.8182	10	20.737	20.7258	20.8257	20.737	20.7258	20.8257	20.7628
	embl-cds:ABQ17150	glyceraldehyde-3-phosphate dehydrogenase OS=Dehalococcoides mccartyi (strain ATCC BAA-2100 / JCM 16839 / KCTC 5957 / BAV1) GN=DehaBAV1_0565 SV=1 UP=UP000002607:Chromosome	1675	23.5821	10	19.0257	19.2397	18.4868	19.0257	19.2397	18.4868	18.9174
	demc_452	glyceraldehyde-3-phosphate dehydrogenase, type I tig00000000_quiver	1675	23.5821	10	19.0257	19.2397	18.4868	19.0257	19.2397	18.4868	18.9174
	embl-cds:ADC73894	glyceraldehyde-3-phosphate dehydrogenase, type I OS=Dehalococcoides mccartyi (strain GT) GN=DehalGT_0527 SV=1 UP=UP000002635:Chromosome	1675	23.5821	10	19.0257	19.2397	18.4868	19.0257	19.2397	18.4868	18.9174
	embl-cds:CAI82753	glyceraldehyde-3-phosphate dehydrogenase, typeI OS=Dehalococcoides mccartyi (strain CBDB1) GN=gap SV=1 UP=UP000000433:Chromosome	1675	23.5821	10	19.0257	19.2397	18.4868	19.0257	19.2397	18.4868	18.9174
	tr|Q3Z8W7|Q3Z8W7_DEHM1	Glyceraldehyde-3-phosphate dehydrogenase, type I OS=Dehalococcoides mccartyi (strain ATCC BAA-2266 / KCTC 15142 / 195) GN=gap PE=3 SV=1	1675	37.1257	15	19.7757	19.8245	19.4742	19.7757	19.8245	19.4742	19.6915
	tr|D2BH83|D2BH83_DEHMV	Glyceraldehyde-3-phosphate dehydrogenase, type I OS=Dehalococcoides mccartyi (strain VS) GN=gap PE=3 SV=1	1675	32.0359	14	19.7757	19.8232	19.4715	19.7757	19.8232	19.4715	19.6901
	contaminant_sp|P04264|K2C1_HUMAN	Keratin, type II cytoskeletal 1 (Cytokeratin 1) (K1) (CK 1) (67 kDa cytokeratin) (Hair alpha protein) - Homo sapiens (Human).	341	54.1213	59	22.533	22.4842	22.655	22.533	22.4842	22.655	22.5574
	AHF08821	Pyruvate-flavodoxin oxidoreductase OS=Dehalobacter restrictus DSM 9455 GN=DEHRE_00640 SV=1 UP=UP000018934:Chromosome	4882	1.86757	3	19.6043	19.6364	19.5152	19.6043	19.6364	19.5152	19.5853
	embl-cds:ABQ17035	SSU ribosomal protein S10P OS=Dehalococcoides mccartyi (strain ATCC BAA-2100 / JCM 16839 / KCTC 5957 / BAV1) GN=DehaBAV1_0450 SV=1 UP=UP000002607:Chromosome	2252	38.2353	4	19.4693	19.7706	19.7087	19.4693	19.7706	19.7087	19.6495
	demc_571	ribosomal protein S10 tig00000000_quiver	2252	38.2353	4	19.4693	19.7706	19.7087	19.4693	19.7706	19.7087	19.6495
	embl-cds:ADC73780	ribosomal protein S10 OS=Dehalococcoides mccartyi (strain GT) GN=DehalGT_0413 SV=1 UP=UP000002635:Chromosome	2252	38.2353	4	19.4693	19.7706	19.7087	19.4693	19.7706	19.7087	19.6495
	embl-cds:CAI82638	ribosomal protein S10 OS=Dehalococcoides mccartyi (strain CBDB1) GN=rpsJ SV=1 UP=UP000000433:Chromosome	2252	38.2353	4	19.4693	19.7706	19.7087	19.4693	19.7706	19.7087	19.6495
	sp|Q3Z982|RS10_DEHM1	30S ribosomal protein S10 OS=Dehalococcoides mccartyi (strain ATCC BAA-2266 / KCTC 15142 / 195) GN=rpsJ PE=3 SV=1	2252	52.9412	5	20.4122	20.4168	20.3027	20.4122	20.4168	20.3027	20.3772
	tr|D2BGX1|D2BGX1_DEHMV	30S ribosomal protein S10 OS=Dehalococcoides mccartyi (strain VS) GN=rpsJ PE=3 SV=1	2252	52.9412	5	20.4122	20.4168	20.3027	20.4122	20.4168	20.3027	20.3772
	sp|Q3Z8Z2|ATPB_DEHM1	ATP synthase subunit beta OS=Dehalococcoides mccartyi (strain ATCC BAA-2266 / KCTC 15142 / 195) GN=atpD PE=3 SV=1	3622	57.7586	36	20.782	20.939	20.8949	20.782	20.939	20.8949	20.872
	embl-cds:ABQ17443	Polyribonucleotide nucleotidyltransferase OS=Dehalococcoides mccartyi (strain ATCC BAA-2100 / JCM 16839 / KCTC 5957 / BAV1) GN=DehaBAV1_0861 SV=1 UP=UP000002607:Chromosome	2395	16.5278	11	18.1341	18.7755	18.6293	18.1341	18.7755	18.6293	18.513
	demc_134	polyribonucleotide nucleotidyltransferase tig00000000_quiver	2395	18.8889	13	18.1393	18.7973	18.6494	18.1393	18.7973	18.6494	18.5287
	embl-cds:ADC74180	polyribonucleotide nucleotidyltransferase OS=Dehalococcoides mccartyi (strain GT) GN=DehalGT_0814 SV=1 UP=UP000002635:Chromosome	2395	18.8889	13	18.1393	18.7973	18.6494	18.1393	18.7973	18.6494	18.5287
	embl-cds:CAI83060	polyribonucleotide nucleotidyltransferase OS=Dehalococcoides mccartyi (strain CBDB1) GN=pnp SV=1 UP=UP000000433:Chromosome	2395	18.8889	13	18.1393	18.7973	18.6494	18.1393	18.7973	18.6494	18.5287
	sp|Q3Z7V6|PNP_DEHM1	Polyribonucleotide nucleotidyltransferase OS=Dehalococcoides mccartyi (strain ATCC BAA-2266 / KCTC 15142 / 195) GN=pnp PE=3 SV=1	2395	36.5278	24	19.045	19.4741	19.0431	19.045	19.4741	19.0431	19.1874
	tr|D2BI21|D2BI21_DEHMV	Polyribonucleotide nucleotidyltransferase OS=Dehalococcoides mccartyi (strain VS) GN=pnp PE=3 SV=1	2395	28.0556	19	18.6098	19.155	18.7443	18.6098	19.155	18.7443	18.8364
	embl-cds:ABQ17073	methionine adenosyltransferase OS=Dehalococcoides mccartyi (strain ATCC BAA-2100 / JCM 16839 / KCTC 5957 / BAV1) GN=DehaBAV1_0488 SV=1 UP=UP000002607:Chromosome	479	34.2365	15	20.9846	21.6359	21.2027	20.9846	21.6359	21.2027	21.2744
	demc_533	methionine adenosyltransferase tig00000000_quiver	479	34.2365	15	20.9846	21.6359	21.2027	20.9846	21.6359	21.2027	21.2744
	embl-cds:ADC73818	S-adenosylmethionine synthetase OS=Dehalococcoides mccartyi (strain GT) GN=DehalGT_0451 SV=1 UP=UP000002635:Chromosome	479	34.2365	15	20.9846	21.6359	21.2027	20.9846	21.6359	21.2027	21.2744
	embl-cds:CAI82676	S-adenosylmethionine synthetase OS=Dehalococcoides mccartyi (strain CBDB1) GN=metK SV=1 UP=UP000000433:Chromosome	479	34.2365	15	20.9846	21.6359	21.2027	20.9846	21.6359	21.2027	21.2744
	sp|Q3Z943|METK_DEHM1	S-adenosylmethionine synthase OS=Dehalococcoides mccartyi (strain ATCC BAA-2266 / KCTC 15142 / 195) GN=metK PE=3 SV=1	479	52.2167	29	22.0111	22.189	21.7886	22.0112	22.189	21.7886	21.9963
	tr|D2BH07|D2BH07_DEHMV	S-adenosylmethionine synthase OS=Dehalococcoides mccartyi (strain VS) GN=metK PE=3 SV=1	479	52.2167	27	21.7583	22.0029	21.5342	21.7583	22.0029	21.5342	21.7651
	embl-cds:ABQ17788	GrpE protein OS=Dehalococcoides mccartyi (strain ATCC BAA-2100 / JCM 16839 / KCTC 5957 / BAV1) GN=DehaBAV1_1209 SV=1 UP=UP000002607:Chromosome	2328	17.1123	5	19.1814	19.453	19.6181	19.1814	19.453	19.6181	19.4175
	demc_1303	grpE family protein tig00000000_quiver	2328	17.1123	5	19.1814	19.453	19.6181	19.1814	19.453	19.6181	19.4175
	embl-cds:ADC74478	GrpE protein OS=Dehalococcoides mccartyi (strain GT) GN=DehalGT_1118 SV=1 UP=UP000002635:Chromosome	2328	17.1123	5	19.1814	19.453	19.6181	19.1814	19.453	19.6181	19.4175
	embl-cds:CAI83408	co-chaperone protein GrpE OS=Dehalococcoides mccartyi (strain CBDB1) GN=grpE SV=1 UP=UP000000433:Chromosome	2328	17.1123	5	19.1814	19.453	19.6181	19.1814	19.453	19.6181	19.4175
	tr|D2BGS0|D2BGS0_DEHMV	DegV OS=Dehalococcoides mccartyi (strain VS) GN=DhcVS_363 PE=4 SV=1	1496	15.4122	7	20.1708	20.0132	20.183	20.1708	20.0132	20.183	20.1223
	AHF09097	DNA-directed RNA polymerase subunit beta' OS=Dehalobacter restrictus DSM 9455 GN=DEHRE_02510 SV=1 UP=UP000018934:Chromosome	2607	16.2609	30	19.8485	19.9618	19.6985	19.8485	19.9618	19.6985	19.8363
	embl-cds:ABQ17164	DNA-directed RNA polymerase subunit beta' OS=Dehalococcoides mccartyi (strain ATCC BAA-2100 / JCM 16839 / KCTC 5957 / BAV1) GN=DehaBAV1_0579 SV=1 UP=UP000002607:Chromosome	598	13.0469	18	19.2861	19.2957	19.1606	19.2861	19.2957	19.1606	19.2475
	demc_438	DNA-directed RNA polymerase, beta' subunit tig00000000_quiver	598	13.2819	19	19.3394	19.2527	19.1176	19.3394	19.2527	19.1176	19.2366
	embl-cds:ADC73908	DNA-directed RNA polymerase, beta' subunit OS=Dehalococcoides mccartyi (strain GT) GN=DehalGT_0541 SV=1 UP=UP000002635:Chromosome	598	13.2819	19	19.3394	19.2527	19.1176	19.3394	19.2527	19.1176	19.2366
	embl-cds:CAI82767	DNA-directed RNA polymerase, beta' subunit OS=Dehalococcoides mccartyi (strain CBDB1) GN=rpoC SV=1 UP=UP000000433:Chromosome	598	13.2819	19	19.3394	19.2527	19.1176	19.3394	19.2527	19.1176	19.2366
	sp|Q3Z8V3|RPOC_DEHM1	DNA-directed RNA polymerase subunit beta' OS=Dehalococcoides mccartyi (strain ATCC BAA-2266 / KCTC 15142 / 195) GN=rpoC PE=3 SV=1	598	17.529	23	19.3739	19.2922	19.1618	19.3739	19.2922	19.1618	19.276
	tr|D2BH96|D2BH96_DEHMV	DNA-directed RNA polymerase subunit beta' OS=Dehalococcoides mccartyi (strain VS) GN=rpoC PE=3 SV=1	598	14.0541	20	19.3711	19.2854	19.1535	19.3711	19.2854	19.1535	19.27
	tr|Q3Z942|Q3Z942_DEHM1	Adenosylhomocysteinase OS=Dehalococcoides mccartyi (strain ATCC BAA-2266 / KCTC 15142 / 195) GN=ahcY PE=3 SV=1	2955	29.9043	12	18.4938	18.319	17.3833	18.4938	18.319	17.3833	18.0654
	tr|D2BH08|D2BH08_DEHMV	Adenosylhomocysteinase OS=Dehalococcoides mccartyi (strain VS) GN=ahcY PE=3 SV=1	2955	27.512	11	18.4938	18.2044	17.3833	18.4938	18.2044	17.3833	18.0272
	embl-cds:ABQ17334	ketol-acid reductoisomerase OS=Dehalococcoides mccartyi (strain ATCC BAA-2100 / JCM 16839 / KCTC 5957 / BAV1) GN=DehaBAV1_0750 SV=1 UP=UP000002607:Chromosome	435	40.0602	16	18.2162	21.1192	20.2318	18.2162	21.1192	20.2318	19.8557
	demc_248	ketol-acid reductoisomerase tig00000000_quiver	435	40.0602	16	18.2162	21.1192	20.2318	18.2162	21.1192	20.2318	19.8557
	embl-cds:ADC74077	ketol-acid reductoisomerase OS=Dehalococcoides mccartyi (strain GT) GN=DehalGT_0711 SV=1 UP=UP000002635:Chromosome	435	40.0602	16	18.2162	21.1192	20.2318	18.2162	21.1192	20.2318	19.8557
	embl-cds:CAI82958	ketol-acid reductoisomerase OS=Dehalococcoides mccartyi (strain CBDB1) GN=ilvC SV=1 UP=UP000000433:Chromosome	435	40.0602	16	18.2162	21.1192	20.2318	18.2162	21.1192	20.2318	19.8557
	sp|Q3Z891|ILVC_DEHM1	Ketol-acid reductoisomerase (NADP(+)) OS=Dehalococcoides mccartyi (strain ATCC BAA-2266 / KCTC 15142 / 195) GN=ilvC PE=3 SV=1	435	44.2771	19	20.6476	21.3868	20.5696	20.6476	21.3868	20.5696	20.868
	embl-cds:ABQ17123	ATP synthase F1 subcomplex beta subunit OS=Dehalococcoides mccartyi (strain ATCC BAA-2100 / JCM 16839 / KCTC 5957 / BAV1) GN=DehaBAV1_0538 SV=1 UP=UP000002607:Chromosome	3622	48.2759	28	20.4221	20.337	20.336	20.4221	20.337	20.336	20.365
	demc_482	ATP synthase F1, beta subunit tig00000000_quiver	3622	48.2759	28	20.4221	20.337	20.336	20.4221	20.337	20.336	20.365
	embl-cds:ADC73868	ATP synthase F1, beta subunit OS=Dehalococcoides mccartyi (strain GT) GN=DehalGT_0501 SV=1 UP=UP000002635:Chromosome	3622	48.2759	28	20.4221	20.337	20.336	20.4221	20.337	20.336	20.365
	embl-cds:CAI82726	ATP synthase F1, beta subunit OS=Dehalococcoides mccartyi (strain CBDB1) GN=atpD SV=1 UP=UP000000433:Chromosome	3622	48.2759	28	20.4221	20.337	20.336	20.4221	20.337	20.336	20.365
	tr|D2BH57|D2BH57_DEHMV	ATP synthase subunit beta OS=Dehalococcoides mccartyi (strain VS) GN=atpD PE=3 SV=1	3622	54.3103	35	20.7434	20.7562	20.6528	20.7434	20.7562	20.6528	20.7175
	embl-cds:ABQ17452	Myo-inositol-1-phosphate synthase OS=Dehalococcoides mccartyi (strain ATCC BAA-2100 / JCM 16839 / KCTC 5957 / BAV1) GN=DehaBAV1_0870 SV=1 UP=UP000002607:Chromosome	861	40.2703	19	19.8434	21.1841	20.4597	19.8434	21.1841	20.4597	20.4957
	demc_125	myo-inositol-1-phosphate synthase family protein tig00000000_quiver	861	40.2703	19	19.8434	21.1841	20.4597	19.8434	21.1841	20.4597	20.4957
	embl-cds:ADC74189	Myo-inositol-1-phosphate synthase OS=Dehalococcoides mccartyi (strain GT) GN=DehalGT_0823 SV=1 UP=UP000002635:Chromosome	861	40.2703	19	19.8434	21.1841	20.4597	19.8434	21.1841	20.4597	20.4957
	embl-cds:CAI83069	myo-inositol-1-phosphate synthase family protein OS=Dehalococcoides mccartyi (strain CBDB1) GN=cbdbA943 SV=1 UP=UP000000433:Chromosome	861	40.2703	19	19.8434	21.1841	20.4597	19.8434	21.1841	20.4597	20.4957
	tr|D2BI30|D2BI30_DEHMV	Myo-inositol-1-phosphate synthase OS=Dehalococcoides mccartyi (strain VS) GN=DhcVS_852 PE=4 SV=1	861	40.2703	19	19.8434	21.1841	20.4597	19.8434	21.1841	20.4597	20.4957
	tr|D2BHR7|D2BHR7_DEHMV	Ketol-acid reductoisomerase (NADP(+)) OS=Dehalococcoides mccartyi (strain VS) GN=ilvC PE=3 SV=1	435	30.4217	12	19.9888	21.0575	20.1722	19.9888	21.0575	20.1722	20.4062
	tr|Q3Z759|Q3Z759_DEHM1	DNA polymerase III subunit beta OS=Dehalococcoides mccartyi (strain ATCC BAA-2266 / KCTC 15142 / 195) GN=dnaN PE=4 SV=1	645	28.0423	15	19.733	19.3118	19.7992	19.733	19.3118	19.7992	19.6147
	tr|D2BIH6|D2BIH6_DEHMV	DNA polymerase III subunit beta OS=Dehalococcoides mccartyi (strain VS) GN=dnaN PE=4 SV=1	645	22.4868	13	19.5647	19.0274	19.5373	19.5647	19.0274	19.5373	19.3765
	tr|D2BIQ0|D2BIQ0_DEHMV	Universal stress protein family OS=Dehalococcoides mccartyi (strain VS) GN=DhcVS_1083 PE=3 SV=1	1710	13.7931	2	17.6811	16.8623	16.4892	17.6811	16.8623	16.4892	17.0109
	demc_1296	BNR/Asp-box repeat family protein tig00000000_quiver	2203	19.9408	20	19.0506	20.3234	20.5385	19.0506	20.3234	20.5385	19.9708
	embl-cds:ABQ17121	ATP synthase F1 subcomplex alpha subunit OS=Dehalococcoides mccartyi (strain ATCC BAA-2100 / JCM 16839 / KCTC 5957 / BAV1) GN=DehaBAV1_0536 SV=1 UP=UP000002607:Chromosome	3042	22.2664	11	19.813	19.9551	20.078	19.813	19.9551	20.078	19.9487
	demc_484	ATP synthase F1, alpha subunit tig00000000_quiver	3042	22.2664	11	19.813	19.9551	20.078	19.813	19.9551	20.078	19.9487
	embl-cds:ADC73866	ATP synthase F1, alpha subunit OS=Dehalococcoides mccartyi (strain GT) GN=DehalGT_0499 SV=1 UP=UP000002635:Chromosome	3042	20.2783	9	19.4385	19.7009	19.8458	19.4385	19.7009	19.8458	19.6617
	embl-cds:CAI82724	ATP synthase F1, alpha subunit OS=Dehalococcoides mccartyi (strain CBDB1) GN=atpA SV=1 UP=UP000000433:Chromosome	3042	22.2664	11	19.813	19.9551	20.078	19.813	19.9551	20.078	19.9487
	sp|Q3Z984|RS7_DEHM1	30S ribosomal protein S7 OS=Dehalococcoides mccartyi (strain ATCC BAA-2266 / KCTC 15142 / 195) GN=rpsG PE=3 SV=1	2399	48.7179	9	20.0456	20.2582	19.8642	20.0456	20.2582	19.8642	20.056
	tr|D2BGW9|D2BGW9_DEHMV	30S ribosomal protein S7 OS=Dehalococcoides mccartyi (strain VS) GN=rpsG PE=3 SV=1	2399	48.7179	9	20.0456	20.2582	19.8642	20.0456	20.2582	19.8642	20.056
	embl-cds:ABQ16813	NAD(P)-dependent iron-only hydrogenase catalytic subunit OS=Dehalococcoides mccartyi (strain ATCC BAA-2100 / JCM 16839 / KCTC 5957 / BAV1) GN=DehaBAV1_0224 SV=1 UP=UP000002607:Chromosome	522	24.2583	13	17.8758	17.7406	19.1718	17.8758	17.7406	19.1718	18.2627
	embl-cds:ADC73542	hydrogenase, Fe-only OS=Dehalococcoides mccartyi (strain GT) GN=DehalGT_0175 SV=1 UP=UP000002635:Chromosome	522	24.2583	13	17.8758	17.7406	19.1718	17.8758	17.7406	19.1718	18.2627
	embl-cds:CAI82422	putative [Fe] hydrogenase, large subunit HymC OS=Dehalococcoides mccartyi (strain CBDB1) GN=hymC SV=1 UP=UP000000433:Chromosome	522	24.2583	13	17.8758	17.7406	19.1718	17.8758	17.7406	19.1718	18.2627
	tr|Q3ZA52|Q3ZA52_DEHM1	[Fe] hydrogenase, large subunit HymC, putative OS=Dehalococcoides mccartyi (strain ATCC BAA-2266 / KCTC 15142 / 195) GN=DET0147 PE=4 SV=1	522	44.5026	22	19.2017	18.604	19.8468	19.2017	18.604	19.8468	19.2175
	tr|D2BG78|D2BG78_DEHMV	[Fe] hydrogenase, Hym C subunit OS=Dehalococcoides mccartyi (strain VS) GN=hymC1 PE=4 SV=1	522	41.1867	20	19.1149	18.4062	19.7934	19.1149	18.4062	19.7934	19.1048
	tr|D2BHK0|D2BHK0_DEHMV	Uncharacterized protein OS=Dehalococcoides mccartyi (strain VS) GN=DhcVS_661 PE=4 SV=1	988	32.906	18	19.8471	19.7867	19.9971	19.8471	19.7867	19.9971	19.877
	AHF09101	elongation factor P OS=Dehalobacter restrictus DSM 9455 GN=fusA SV=1 UP=UP000018934:Chromosome	52	5.92486	6	18.4329	18.5598	18.8875	18.4329	18.5598	18.8875	18.6267
	tr|Q3Z702|Q3Z702_DEHM1	Serine protease, DegP/HtrA family OS=Dehalococcoides mccartyi (strain ATCC BAA-2266 / KCTC 15142 / 195) GN=DET1285 PE=4 SV=1	3168	7.36041	3	17.8106	17.9339	17.7687	17.8106	17.9339	17.7687	17.8377
	tr|Q3Z7P8|Q3Z7P8_DEHM1	Tryptophan synthase beta chain OS=Dehalococcoides mccartyi (strain ATCC BAA-2266 / KCTC 15142 / 195) GN=trpB PE=3 SV=1	1437	8.59031	4	16.55	16.7174	16.5181	16.55	16.7174	16.5181	16.5952
	embl-cds:ABQ16814	NADH dehydrogenase subunit F OS=Dehalococcoides mccartyi (strain ATCC BAA-2100 / JCM 16839 / KCTC 5957 / BAV1) GN=DehaBAV1_0225 SV=1 UP=UP000002607:Chromosome	2405	16.7866	5	16.5417	17.7181	17.9841	16.5417	17.7181	17.9841	17.4146
	demc_880	NADH-ubiquinone oxidoreductase-F iron-sulfur binding region family protein tig00000000_quiver	2405	16.7866	5	16.5417	17.7181	17.9841	16.5417	17.7181	17.9841	17.4146
	embl-cds:ADC73541	NADH dehydrogenase (quinone) OS=Dehalococcoides mccartyi (strain GT) GN=DehalGT_0174 SV=1 UP=UP000002635:Chromosome	2405	16.7866	5	16.5417	17.7181	17.9841	16.5417	17.7181	17.9841	17.4146
	embl-cds:CAI82421	putative [Fe] hydrogenase, HymB subunit OS=Dehalococcoides mccartyi (strain CBDB1) GN=hymB SV=1 UP=UP000000433:Chromosome	2405	16.7866	5	16.5417	17.7181	17.9841	16.5417	17.7181	17.9841	17.4146
	tr|Q3ZA53|Q3ZA53_DEHM1	[Fe] hydrogenase, HymB subunit, putative OS=Dehalococcoides mccartyi (strain ATCC BAA-2266 / KCTC 15142 / 195) GN=DET0146 PE=4 SV=1	2405	19.6643	6	16.5536	17.7181	17.9841	16.5536	17.7181	17.9841	17.4186
	tr|D2BG77|D2BG77_DEHMV	[Fe] hydrogenase, HymB subunit OS=Dehalococcoides mccartyi (strain VS) GN=hymB1 PE=4 SV=1	2405	19.6643	6	16.5536	17.7181	17.9841	16.5536	17.7181	17.9841	17.4186
	embl-cds:ABQ17276	V-type H(+)-translocating pyrophosphatase OS=Dehalococcoides mccartyi (strain ATCC BAA-2100 / JCM 16839 / KCTC 5957 / BAV1) GN=DehaBAV1_0692 SV=1 UP=UP000002607:Chromosome	609	8.05085	5	17.7697	17.0002	17.3855	17.7697	17.0002	17.3855	17.3851
	demc_313	V-type H(+)-translocating pyrophosphatase tig00000000_quiver	609	8.05085	5	17.7697	17.0002	17.3855	17.7697	17.0002	17.3855	17.3851
	embl-cds:ADC74019	V-type H(+)-translocating pyrophosphatase OS=Dehalococcoides mccartyi (strain GT) GN=DehalGT_0653 SV=1 UP=UP000002635:Chromosome	609	8.05085	5	17.7697	17.0002	17.3855	17.7697	17.0002	17.3855	17.3851
	embl-cds:CAI82899	V-type H(+)-translocating pyrophosphatase OS=Dehalococcoides mccartyi (strain CBDB1) GN=cbdbA738 SV=1 UP=UP000000433:Chromosome	609	8.05085	5	17.7697	17.0002	17.3855	17.7697	17.0002	17.3855	17.3851
	tr|Q3Z8F1|Q3Z8F1_DEHM1	K(+)-insensitive pyrophosphate-energized proton pump OS=Dehalococcoides mccartyi (strain ATCC BAA-2266 / KCTC 15142 / 195) GN=hppA PE=3 SV=1	609	10.0282	8	18.2377	17.6997	17.9477	18.2377	17.6997	17.9477	17.9617
	tr|D2BHK9|D2BHK9_DEHMV	K(+)-insensitive pyrophosphate-energized proton pump OS=Dehalococcoides mccartyi (strain VS) GN=vpp1 PE=3 SV=1	609	10.0282	8	18.2377	17.6997	17.9477	18.2377	17.6997	17.9477	17.9617
	tr|Q3Z8U2|Q3Z8U2_DEHM1	Hydrogenase, group 3, VhuA subunit, putative OS=Dehalococcoides mccartyi (strain ATCC BAA-2266 / KCTC 15142 / 195) GN=DET0615 PE=3 SV=1	3620	43.4238	20	18.8009	19.6407	19.9109	18.8009	19.6407	19.9109	19.4508
	AHF09555	acetate kinase OS=Dehalobacter restrictus DSM 9455 GN=DEHRE_05225 SV=1 UP=UP000018934:Chromosome	4454	8.75	3	19.1478	19.0929	19.364	19.1478	19.0929	19.364	19.2016
	sp|Q3Z980|RL4_DEHM1	50S ribosomal protein L4 OS=Dehalococcoides mccartyi (strain ATCC BAA-2266 / KCTC 15142 / 195) GN=rplD PE=3 SV=1	484	21.9048	5	20.5358	19.9605	19.1751	20.5358	19.9605	19.1751	19.8905
	AHF09659	methyl-accepting chemotaxis protein OS=Dehalobacter restrictus DSM 9455 GN=DEHRE_05885 SV=1 UP=UP000018934:Chromosome	122	2.5641	3	18.6439	19.4123	19.1911	18.6439	19.4123	19.1911	19.0824
	embl-cds:ABQ17172	F420-non-reducing hydrogenase subunit G OS=Dehalococcoides mccartyi (strain ATCC BAA-2100 / JCM 16839 / KCTC 5957 / BAV1) GN=DehaBAV1_0587 SV=1 UP=UP000002607:Chromosome	998	11.859	3	18.0504	18.2954	18.2794	18.0504	18.2954	18.2794	18.2084
	demc_429	F420-non-reducing hydrogenase iron-sulfur subunit G tig00000000_quiver	998	11.859	3	18.0504	18.2954	18.2794	18.0504	18.2954	18.2794	18.2084
	embl-cds:ADC73916	NADH ubiquinone oxidoreductase 20 kDa subunit OS=Dehalococcoides mccartyi (strain GT) GN=DehalGT_0549 SV=1 UP=UP000002635:Chromosome	998	11.859	3	18.0504	18.2954	18.2794	18.0504	18.2954	18.2794	18.2084
	embl-cds:CAI82775	hydrogenase, group 3, VhuG subunit OS=Dehalococcoides mccartyi (strain CBDB1) GN=cbdbA596 SV=1 UP=UP000000433:Chromosome	998	11.859	3	18.0504	18.2954	18.2794	18.0504	18.2954	18.2794	18.2084
	tr|Q3Z8U3|Q3Z8U3_DEHM1	Hydrogenase, group 3, VhuG subunit, putative OS=Dehalococcoides mccartyi (strain ATCC BAA-2266 / KCTC 15142 / 195) GN=DET0614 PE=4 SV=1	998	36.5385	8	18.7342	18.8154	18.876	18.7342	18.8154	18.876	18.8085
	tr|D2BHA4|D2BHA4_DEHMV	Nickel-dependent hydrogenase, group 3, small subunit OS=Dehalococcoides mccartyi (strain VS) GN=vhuG PE=4 SV=1	998	15.7051	4	18.6307	18.6249	18.7566	18.6307	18.6249	18.7566	18.6707
	AHF08719	pyridoxal biosynthesis protein OS=Dehalobacter restrictus DSM 9455 GN=DEHRE_00035 SV=1 UP=UP000018934:Chromosome	1028	9.86395	5	17.4688	16.9463	17.3273	17.4688	16.9463	17.3273	17.2475
	embl-cds:ABQ16947	pyridoxal phosphate synthase yaaD subunit OS=Dehalococcoides mccartyi (strain ATCC BAA-2100 / JCM 16839 / KCTC 5957 / BAV1) GN=DehaBAV1_0362 SV=1 UP=UP000002607:Chromosome	1663	22.8669	9	18.9073	18.8451	19.0892	18.9073	18.8451	19.0892	18.9472
	demc_666	pyridoxal 5'-phosphate synthase, synthase subunit Pdx1 tig00000000_quiver	1663	22.8669	9	18.9073	18.8451	19.0892	18.9073	18.8451	19.0892	18.9472
	embl-cds:ADC73691	pyridoxine biosynthesis protein OS=Dehalococcoides mccartyi (strain GT) GN=DehalGT_0324 SV=1 UP=UP000002635:Chromosome	1663	22.8669	9	18.9073	18.8451	19.0892	18.9073	18.8451	19.0892	18.9472
	embl-cds:CAI82548	pyridoxine biosynthesis protein OS=Dehalococcoides mccartyi (strain CBDB1) GN=cbdbA327 SV=1 UP=UP000000433:Chromosome	1663	22.8669	9	18.9073	18.8451	19.0892	18.9073	18.8451	19.0892	18.9472
	sp|Q3Z9H3|PDXS_DEHM1	Pyridoxal 5'-phosphate synthase subunit PdxS OS=Dehalococcoides mccartyi (strain ATCC BAA-2266 / KCTC 15142 / 195) GN=pdxS PE=3 SV=1	1663	31.3993	12	19.1654	19.0582	19.388	19.1654	19.0582	19.388	19.2039
	tr|D2BGN3|D2BGN3_DEHMV	Pyridoxal 5'-phosphate synthase subunit PdxS OS=Dehalococcoides mccartyi (strain VS) GN=snz PE=3 SV=1	1663	27.9863	11	19.0219	19.0582	19.1965	19.0219	19.0582	19.1965	19.0922
	sp|Q3Z954|RS4_DEHM1	30S ribosomal protein S4 OS=Dehalococcoides mccartyi (strain ATCC BAA-2266 / KCTC 15142 / 195) GN=rpsD PE=3 SV=1	835	38.6473	9	19.4824	20.0464	20.1281	19.4824	20.0464	20.1281	19.8856
	tr|D2BGZ7|D2BGZ7_DEHMV	30S ribosomal protein S4 OS=Dehalococcoides mccartyi (strain VS) GN=rpsD PE=3 SV=1	835	34.7826	8	19.4824	19.8013	19.7354	19.4824	19.8013	19.7354	19.673
	embl-cds:ABQ17250	short-chain dehydrogenase/reductase SDR OS=Dehalococcoides mccartyi (strain ATCC BAA-2100 / JCM 16839 / KCTC 5957 / BAV1) GN=DehaBAV1_0666 SV=1 UP=UP000002607:Chromosome	1516	9.06346	4	19.7105	19.5694	19.5456	19.7105	19.5694	19.5456	19.6085
	demc_342	KR domain protein tig00000000_quiver	1516	9.06346	4	19.7105	19.5694	19.5456	19.7105	19.5694	19.5456	19.6085
	embl-cds:ADC73994	short-chain dehydrogenase/reductase SDR OS=Dehalococcoides mccartyi (strain GT) GN=DehalGT_0627 SV=1 UP=UP000002635:Chromosome	1516	9.06346	4	19.7105	19.5694	19.5456	19.7105	19.5694	19.5456	19.6085
	embl-cds:CAI82853	oxidoreductase, short chaindehydrogenase OS=Dehalococcoides mccartyi (strain CBDB1) GN=cbdbA689 SV=1 UP=UP000000433:Chromosome	1516	9.06346	4	19.716	19.5749	19.5511	19.716	19.5749	19.5511	19.614
	tr|D2BHI2|D2BHI2_DEHMV	Oxidoreductase, short chain dehydrogenase OS=Dehalococcoides mccartyi (strain VS) GN=DhcVS_642 PE=4 SV=1	1516	9.06346	4	19.7105	19.5694	19.5456	19.7105	19.5694	19.5456	19.6085
	AHF10949	Pyruvate-flavodoxin oxidoreductase OS=Dehalobacter restrictus DSM 9455 GN=DEHRE_13475 SV=1 UP=UP000018934:Chromosome	4605	2.45139	3	16.2786	16.283	16.2433	16.2786	16.283	16.2433	16.2683
	sp|Q3Z983|EFG_DEHM1	Elongation factor G OS=Dehalococcoides mccartyi (strain ATCC BAA-2266 / KCTC 15142 / 195) GN=fusA PE=3 SV=1	1647	19.7691	11	18.275	18.8508	18.9537	18.275	18.8508	18.9537	18.6932
	demc_252	3-isopropylmalate dehydratase, small subunit tig00000000_quiver	985	30.7229	3	16.9686	17.6229	16.5299	16.9686	17.6229	16.5299	17.0405
	embl-cds:ADC74073	3-isopropylmalate dehydratase, small subunit OS=Dehalococcoides mccartyi (strain GT) GN=DehalGT_0707 SV=1 UP=UP000002635:Chromosome	985	30.7229	3	16.9686	17.6229	16.5299	16.9686	17.6229	16.5299	17.0405
	embl-cds:CAI82954	3-isopropylmalate dehydratase, small subunit OS=Dehalococcoides mccartyi (strain CBDB1) GN=leuD SV=1 UP=UP000000433:Chromosome	985	30.7229	3	16.9686	17.6229	16.5299	16.9686	17.6229	16.5299	17.0405
	tr|Q3Z895|Q3Z895_DEHM1	3-isopropylmalate dehydratase small subunit OS=Dehalococcoides mccartyi (strain ATCC BAA-2266 / KCTC 15142 / 195) GN=leuD PE=3 SV=1	985	38.5542	4	16.9686	18.0041	16.5299	16.9686	18.0041	16.5299	17.1675
	tr|D2BHR3|D2BHR3_DEHMV	3-isopropylmalate dehydratase small subunit OS=Dehalococcoides mccartyi (strain VS) GN=leuD PE=3 SV=1	985	38.5542	4	16.9686	18.0041	16.5299	16.9686	18.0041	16.5299	17.1675
	embl-cds:ABQ17616	DNA polymerase III, beta subunit OS=Dehalococcoides mccartyi (strain ATCC BAA-2100 / JCM 16839 / KCTC 5957 / BAV1) GN=DehaBAV1_1036 SV=1 UP=UP000002607:Chromosome	645	10.3175	5	18.3633	18.3181	18.1757	18.3633	18.3181	18.1757	18.2857
	demc_1482	DNA polymerase III, beta subunit tig00000000_quiver	645	10.3175	5	18.3633	18.3181	18.1757	18.3633	18.3181	18.1757	18.2857
	embl-cds:ADC74328	DNA polymerase III, beta subunit OS=Dehalococcoides mccartyi (strain GT) GN=DehalGT_0967 SV=1 UP=UP000002635:Chromosome	645	10.3175	5	18.3633	18.3181	18.1757	18.3633	18.3181	18.1757	18.2857
	embl-cds:CAI83238	DNA polymerase III, beta subunit OS=Dehalococcoides mccartyi (strain CBDB1) GN=dnaN SV=1 UP=UP000000433:Chromosome	645	10.3175	5	18.3633	18.3181	18.1757	18.3633	18.3181	18.1757	18.2857
	tr|Q3Z624|Q3Z624_DEHM1	TPR domain protein OS=Dehalococcoides mccartyi (strain ATCC BAA-2266 / KCTC 15142 / 195) GN=DET1631 PE=4 SV=1	1356	22.3881	5	16.4707	16.0817	16.1673	16.4707	16.0817	16.1673	16.2399
	embl-cds:ABQ16998	serine hydroxymethyltransferase OS=Dehalococcoides mccartyi (strain ATCC BAA-2100 / JCM 16839 / KCTC 5957 / BAV1) GN=DehaBAV1_0413 SV=1 UP=UP000002607:Chromosome	489	25.3012	8	18.0116	17.2931	17.9427	18.0116	17.2931	17.9427	17.7491
	demc_609	serine hydroxymethyltransferase tig00000000_quiver	489	25.3012	8	18.0116	17.2931	17.9427	18.0116	17.2931	17.9427	17.7491
	embl-cds:ADC73744	Glycine hydroxymethyltransferase OS=Dehalococcoides mccartyi (strain GT) GN=DehalGT_0377 SV=1 UP=UP000002635:Chromosome	489	25.3012	8	18.0116	17.2931	17.9427	18.0116	17.2931	17.9427	17.7491
	embl-cds:CAI82601	serine hydroxymethyltransferase OS=Dehalococcoides mccartyi (strain CBDB1) GN=glyA SV=1 UP=UP000000433:Chromosome	489	25.3012	8	18.0116	17.2931	17.9427	18.0116	17.2931	17.9427	17.7491
	sp|Q3Z9B9|GLYA_DEHM1	Serine hydroxymethyltransferase OS=Dehalococcoides mccartyi (strain ATCC BAA-2266 / KCTC 15142 / 195) GN=glyA PE=3 SV=1	489	31.3253	11	18.7596	18.2404	18.6307	18.7596	18.2404	18.6307	18.5436
	tr|D2BGT4|D2BGT4_DEHMV	Serine hydroxymethyltransferase OS=Dehalococcoides mccartyi (strain VS) GN=glyA PE=3 SV=1	489	21.2048	7	17.9733	17.2452	17.9253	17.9733	17.2452	17.9253	17.7146
	sp|Q3Z9H6|RS2_DEHM1	30S ribosomal protein S2 OS=Dehalococcoides mccartyi (strain ATCC BAA-2266 / KCTC 15142 / 195) GN=rpsB PE=3 SV=1	580	33.4694	10	18.1584	18.8832	19.6995	18.1584	18.8832	19.6995	18.9137
	tr|D2BGN0|D2BGN0_DEHMV	30S ribosomal protein S2 OS=Dehalococcoides mccartyi (strain VS) GN=rpsB PE=3 SV=1	580	33.4694	10	18.1584	18.8832	19.6995	18.1584	18.8832	19.6995	18.9137
	tr|Q3Z7G1|Q3Z7G1_DEHM1	Glutamine synthetase, type I OS=Dehalococcoides mccartyi (strain ATCC BAA-2266 / KCTC 15142 / 195) GN=glnA PE=3 SV=1	635	30.474	12	16.7401	16.3961	17.7305	16.7401	16.3961	17.7305	16.9556
	sp|Q3Z7T4|RL1_DEHM1	50S ribosomal protein L1 OS=Dehalococcoides mccartyi (strain ATCC BAA-2266 / KCTC 15142 / 195) GN=rplA PE=3 SV=1	1527	39.2405	11	20.1244	19.7832	20.17	20.1244	19.7832	20.17	20.0259
	embl-cds:ABQ17614	fructose-bisphosphate aldolase OS=Dehalococcoides mccartyi (strain ATCC BAA-2100 / JCM 16839 / KCTC 5957 / BAV1) GN=DehaBAV1_1034 SV=1 UP=UP000002607:Chromosome	876	19.726	9	18.783	19.5895	18.8929	18.783	19.5895	18.8929	19.0885
	demc_1486	fructose-1,6-bisphosphatase tig00000000_quiver	876	19.726	9	18.783	19.5895	18.8929	18.783	19.5895	18.8929	19.0885
	embl-cds:ADC74326	protein of unknown function DUF100 OS=Dehalococcoides mccartyi (strain GT) GN=DehalGT_0965 SV=1 UP=UP000002635:Chromosome	876	19.726	9	18.783	19.5895	18.8929	18.783	19.5895	18.8929	19.0885
	embl-cds:CAI83236	conserved hypothetical protein OS=Dehalococcoides mccartyi (strain CBDB1) GN=cbdbA1142 SV=1 UP=UP000000433:Chromosome	876	19.726	9	18.783	19.5895	18.8929	18.783	19.5895	18.8929	19.0885
	tr|Q3Z761|Q3Z761_DEHM1	Fructose-1,6-bisphosphate aldolase/phosphatase OS=Dehalococcoides mccartyi (strain ATCC BAA-2266 / KCTC 15142 / 195) GN=fbp PE=3 SV=1	876	38.6301	16	19.9487	20.3421	19.9996	19.9487	20.3421	19.9996	20.0968
	tr|D2BIH4|D2BIH4_DEHMV	Fructose-1,6-bisphosphate aldolase/phosphatase OS=Dehalococcoides mccartyi (strain VS) GN=fbp PE=3 SV=1	876	38.6301	16	19.9487	20.3421	19.9996	19.9487	20.3421	19.9996	20.0968
	tr|D2BJQ8|D2BJQ8_DEHMV	Peroxiredoxin OS=Dehalococcoides mccartyi (strain VS) GN=DhcVS_1460 PE=3 SV=1	1361	10.7981	2	19.0011	19.1195	18.8767	19.0011	19.1195	18.8767	18.9991
	embl-cds:ABQ17793	hypothetical protein OS=Dehalococcoides mccartyi (strain ATCC BAA-2100 / JCM 16839 / KCTC 5957 / BAV1) GN=DehaBAV1_1214 SV=1 UP=UP000002607:Chromosome	764	3.11284	5	17.7526	17.8947	17.1483	17.7526	17.8947	17.1483	17.5985
	tr|Q3Z6N3|Q3Z6N3_DEHM1	BNR/Asp-box repeat domain protein OS=Dehalococcoides mccartyi (strain ATCC BAA-2266 / KCTC 15142 / 195) GN=DET1407 PE=4 SV=1	1765	9.49051	8	18.137	18.2029	17.4603	18.137	18.2029	17.4603	17.9334
	tr|D2BJ00|D2BJ00_DEHMV	BNR/Asp-box repeat domain protein OS=Dehalococcoides mccartyi (strain VS) GN=DhcVS_1188 PE=4 SV=1	2460	3.77734	6	18.903	18.8305	18.2409	18.903	18.8305	18.2409	18.6581
	AHF10526	S-adenosylmethionine synthetase OS=Dehalobacter restrictus DSM 9455 GN=DEHRE_11065 SV=1 UP=UP000018934:Chromosome	2068	6.61578	4	19.6035	20.8843	20.0223	19.6035	20.8843	20.0223	20.17
	tr|Q3ZAD0|Q3ZAD0_DEHM1	S-adenosylmethionine synthetase OS=Dehalococcoides mccartyi (strain ATCC BAA-2266 / KCTC 15142 / 195) GN=metK-1 PE=3 SV=1	1838	4.06091	3	19.5363	20.8568	19.9575	19.5363	20.8568	19.9575	20.1169
	embl-cds:ABQ17663	Enoyl-[acyl-carrier-protein] reductase (NADH) OS=Dehalococcoides mccartyi (strain ATCC BAA-2100 / JCM 16839 / KCTC 5957 / BAV1) GN=DehaBAV1_1083 SV=1 UP=UP000002607:Chromosome	1588	18.638	7	18.1964	19.0383	18.7029	18.1964	19.0383	18.7029	18.6459
	demc_1438	enoyl-(Acyl carrier ) reductase family protein tig00000000_quiver	1588	25.448	9	18.2314	19.0383	18.74	18.2314	19.0383	18.74	18.6699
	embl-cds:ADC74370	enoyl-(acyl-carrier-protein) reductase, putative OS=Dehalococcoides mccartyi (strain GT) GN=DehalGT_1009 SV=1 UP=UP000002635:Chromosome	1588	18.638	7	18.1964	19.0383	18.7029	18.1964	19.0383	18.7029	18.6459
	embl-cds:CAI83279	putative enoyl-(acyl-carrier-protein) reductase OS=Dehalococcoides mccartyi (strain CBDB1) GN=fabI SV=1 UP=UP000000433:Chromosome	1588	25.448	9	18.2314	19.0383	18.74	18.2314	19.0383	18.74	18.6699
	tr|Q3Z715|Q3Z715_DEHM1	Enoyl-[acyl-carrier-protein] reductase [NADH] OS=Dehalococcoides mccartyi (strain ATCC BAA-2266 / KCTC 15142 / 195) GN=DET1272 PE=3 SV=1	1588	17.9211	5	17.7969	18.3745	18.1053	17.7969	18.3745	18.1053	18.0922
	tr|D2BIM2|D2BIM2_DEHMV	Enoyl-[acyl-carrier-protein] reductase [NADH] OS=Dehalococcoides mccartyi (strain VS) GN=DhcVS_1055 PE=3 SV=1	1588	17.9211	5	17.7969	18.3745	18.1053	17.7969	18.3745	18.1053	18.0922
	embl-cds:ABQ17222	5,10-methylenetetrahydrofolate dehydrogenase (NADP+) / methenyltetrahydrofolate cyclohydrolase OS=Dehalococcoides mccartyi (strain ATCC BAA-2100 / JCM 16839 / KCTC 5957 / BAV1) GN=DehaBAV1_0637 SV=1 UP=UP000002607:Chromosome	1512	25	7	18.5851	17.705	18.5887	18.5851	17.705	18.5887	18.2929
	demc_377	tetrahydrofolate dehydrogenase/cyclohydrolase, catalytic domain protein tig00000000_quiver	1512	25	7	18.5851	17.705	18.5887	18.5851	17.705	18.5887	18.2929
	embl-cds:ADC73966	Methenyltetrahydrofolate cyclohydrolase OS=Dehalococcoides mccartyi (strain GT) GN=DehalGT_0599 SV=1 UP=UP000002635:Chromosome	1512	25	7	18.5851	17.705	18.5887	18.5851	17.705	18.5887	18.2929
	embl-cds:CAI82824	methylenetetrahydrofolate dehydrogenase OS=Dehalococcoides mccartyi (strain CBDB1) GN=folD SV=1 UP=UP000000433:Chromosome	1512	25	7	18.5851	17.705	18.5887	18.5851	17.705	18.5887	18.2929
	sp|Q3Z8K6|FOLD_DEHM1	Bifunctional protein FolD OS=Dehalococcoides mccartyi (strain ATCC BAA-2266 / KCTC 15142 / 195) GN=folD1 PE=3 SV=1	1512	47.973	12	19.4279	18.0647	18.6892	19.4279	18.0647	18.6892	18.7273
	tr|D2BHF5|D2BHF5_DEHMV	Bifunctional protein FolD OS=Dehalococcoides mccartyi (strain VS) GN=folD PE=3 SV=1	1512	44.9324	11	19.4279	18.0647	18.1945	19.4279	18.0647	18.1945	18.5624
	tr|Q3Z7P3|Q3Z7P3_DEHM1	Inner membrane protein, 60 kDa OS=Dehalococcoides mccartyi (strain ATCC BAA-2266 / KCTC 15142 / 195) GN=DET1040 PE=3 SV=1	3692	5.08853	2	15.0945	17.4827	17.5452	15.0945	17.4827	17.5452	16.7075
	tr|D2BI80|D2BI80_DEHMV	Preprotein translocase YidC subunit OS=Dehalococcoides mccartyi (strain VS) GN=yidC PE=3 SV=1	3692	5.08853	2	14.9091	17.2972	17.3597	14.9091	17.2972	17.3597	16.522
	embl-cds:ABQ17041	LSU ribosomal protein L22P OS=Dehalococcoides mccartyi (strain ATCC BAA-2100 / JCM 16839 / KCTC 5957 / BAV1) GN=DehaBAV1_0456 SV=1 UP=UP000002607:Chromosome	483	25.6881	2	18.9488	18.575	18.4833	18.9488	18.575	18.4833	18.669
	demc_565	ribosomal protein L22 tig00000000_quiver	483	25.6881	2	18.9488	18.575	18.4833	18.9488	18.575	18.4833	18.669
	embl-cds:ADC73786	ribosomal protein L22 OS=Dehalococcoides mccartyi (strain GT) GN=DehalGT_0419 SV=1 UP=UP000002635:Chromosome	483	25.6881	2	18.9488	18.575	18.4833	18.9488	18.575	18.4833	18.669
	embl-cds:CAI82644	ribosomal protein L22 OS=Dehalococcoides mccartyi (strain CBDB1) GN=rplV SV=1 UP=UP000000433:Chromosome	483	25.6881	2	18.9488	18.575	18.4833	18.9488	18.575	18.4833	18.669
	sp|Q3Z976|RL22_DEHM1	50S ribosomal protein L22 OS=Dehalococcoides mccartyi (strain ATCC BAA-2266 / KCTC 15142 / 195) GN=rplV PE=3 SV=1	483	33.945	3	18.9488	19.1762	18.4833	18.9488	19.1762	18.4833	18.8694
	tr|D2BGX7|D2BGX7_DEHMV	50S ribosomal protein L22 OS=Dehalococcoides mccartyi (strain VS) GN=rplV PE=3 SV=1	483	33.945	3	18.9488	19.1762	18.4833	18.9488	19.1762	18.4833	18.8694
	AHF10653	NADH dehydrogenase OS=Dehalobacter restrictus DSM 9455 GN=DEHRE_11740 SV=1 UP=UP000018934:Chromosome	1253	6.09481	3	15.8154	16.6726	16.4158	15.8154	16.6726	16.4158	16.3013
	contaminant_tr|Q61869	Keratin 2 epidermis - Mus musculus (Mouse).	4680	8.76945	10	19.0313	18.2113	19.16	19.0313	18.2113	19.16	18.8009
	embl-cds:ABQ17048	LSU ribosomal protein L5P OS=Dehalococcoides mccartyi (strain ATCC BAA-2100 / JCM 16839 / KCTC 5957 / BAV1) GN=DehaBAV1_0463 SV=1 UP=UP000002607:Chromosome	3623	30.1676	5	18.7967	19.0994	19.0882	18.7967	19.0994	19.0882	18.9948
	demc_558	50S ribosomal protein L5 tig00000000_quiver	3623	30.1676	5	18.7967	19.0994	19.0882	18.7967	19.0994	19.0882	18.9948
	embl-cds:ADC73793	ribosomal protein L5 OS=Dehalococcoides mccartyi (strain GT) GN=DehalGT_0426 SV=1 UP=UP000002635:Chromosome	3623	30.1676	5	18.7967	19.0994	19.0882	18.7967	19.0994	19.0882	18.9948
	embl-cds:CAI82651	ribosomal protein L5 OS=Dehalococcoides mccartyi (strain CBDB1) GN=rplE SV=1 UP=UP000000433:Chromosome	3623	30.1676	5	18.7967	19.0994	19.0882	18.7967	19.0994	19.0882	18.9948
	sp|Q3Z969|RL5_DEHM1	50S ribosomal protein L5 OS=Dehalococcoides mccartyi (strain ATCC BAA-2266 / KCTC 15142 / 195) GN=rplE PE=3 SV=1	3623	58.6592	9	19.6727	19.6889	19.5125	19.6727	19.6889	19.5125	19.6247
	tr|D2BGY4|D2BGY4_DEHMV	50S ribosomal protein L5 OS=Dehalococcoides mccartyi (strain VS) GN=rplE PE=3 SV=1	3623	51.9553	8	19.3469	19.5114	19.3129	19.3469	19.5114	19.3129	19.3904
	sp|Q3Z978|RL2_DEHM1	50S ribosomal protein L2 OS=Dehalococcoides mccartyi (strain ATCC BAA-2266 / KCTC 15142 / 195) GN=rplB PE=3 SV=1	586	35.4015	11	19.4561	21.0126	21.6927	19.4561	21.0126	21.6927	20.7205
	tr|D2BHA5|D2BHA5_DEHMV	Nickel-dependent hydrogenase, group 3, large subunit OS=Dehalococcoides mccartyi (strain VS) GN=vhuA PE=3 SV=1	3620	27.3486	13	18.0705	19.091	19.4182	18.0705	19.091	19.4182	18.8599
	embl-cds:ABQ17067	LSU ribosomal protein L13P OS=Dehalococcoides mccartyi (strain ATCC BAA-2100 / JCM 16839 / KCTC 5957 / BAV1) GN=DehaBAV1_0482 SV=1 UP=UP000002607:Chromosome	2248	30.0699	4	19.7652	19.6797	19.7995	19.7652	19.6797	19.7995	19.7481
	demc_540	ribosomal protein L13 tig00000000_quiver	2248	30.0699	4	19.7652	19.6797	19.7995	19.7652	19.6797	19.7995	19.7481
	embl-cds:ADC73812	ribosomal protein L13 OS=Dehalococcoides mccartyi (strain GT) GN=DehalGT_0445 SV=1 UP=UP000002635:Chromosome	2248	30.0699	4	19.7652	19.6797	19.7995	19.7652	19.6797	19.7995	19.7481
	embl-cds:CAI82670	ribosomal protein L13 OS=Dehalococcoides mccartyi (strain CBDB1) GN=rplM SV=1 UP=UP000000433:Chromosome	2248	30.0699	4	19.7652	19.6797	19.7995	19.7652	19.6797	19.7995	19.7481
	sp|Q3Z950|RL13_DEHM1	50S ribosomal protein L13 OS=Dehalococcoides mccartyi (strain ATCC BAA-2266 / KCTC 15142 / 195) GN=rplM PE=3 SV=1	2248	38.4615	6	20.3998	19.6797	20.4636	20.3998	19.6797	20.4636	20.181
	tr|D2BH01|D2BH01_DEHMV	50S ribosomal protein L13 OS=Dehalococcoides mccartyi (strain VS) GN=rplM PE=3 SV=1	2248	38.4615	6	20.3998	19.6797	20.4636	20.3998	19.6797	20.4636	20.181
	embl-cds:ABQ17331	3-isopropylmalate dehydratase, large subunit OS=Dehalococcoides mccartyi (strain ATCC BAA-2100 / JCM 16839 / KCTC 5957 / BAV1) GN=DehaBAV1_0747 SV=1 UP=UP000002607:Chromosome	1797	23.3033	8	17.662	17.8383	17.9699	17.662	17.8383	17.9699	17.8234
	demc_251	3-isopropylmalate dehydratase, large subunit tig00000000_quiver	1797	23.3033	8	17.662	17.8383	17.9699	17.662	17.8383	17.9699	17.8234
	embl-cds:ADC74074	3-isopropylmalate dehydratase, large subunit OS=Dehalococcoides mccartyi (strain GT) GN=DehalGT_0708 SV=1 UP=UP000002635:Chromosome	1797	23.3033	8	17.6586	17.8348	17.9664	17.6586	17.8348	17.9664	17.8199
	embl-cds:CAI82955	3-isopropylmalate dehydratase, large subunit OS=Dehalococcoides mccartyi (strain CBDB1) GN=leuC SV=1 UP=UP000000433:Chromosome	1797	23.3033	8	17.662	17.8383	17.9699	17.662	17.8383	17.9699	17.8234
	tr|Q3Z894|Q3Z894_DEHM1	3-isopropylmalate dehydratase large subunit OS=Dehalococcoides mccartyi (strain ATCC BAA-2266 / KCTC 15142 / 195) GN=leuC PE=3 SV=1	1797	25.4502	9	17.662	18.1581	18.2663	17.662	18.1581	18.2663	18.0288
	tr|D2BHR4|D2BHR4_DEHMV	3-isopropylmalate dehydratase large subunit OS=Dehalococcoides mccartyi (strain VS) GN=leuC PE=3 SV=1	1797	25.4502	9	17.6586	18.1547	18.2628	17.6586	18.1547	18.2628	18.0254
	AHF10853	ATP-dependent protease OS=Dehalobacter restrictus DSM 9455 GN=DEHRE_12860 SV=1 UP=UP000018934:Chromosome	5149	11.9904	5	18.3229	18.2214	18.5726	18.3229	18.2214	18.5726	18.3723
	embl-cds:ABQ17330	3-isopropylmalate dehydratase, small subunit OS=Dehalococcoides mccartyi (strain ATCC BAA-2100 / JCM 16839 / KCTC 5957 / BAV1) GN=DehaBAV1_0746 SV=1 UP=UP000002607:Chromosome	985	19.2771	2	16.1388	16.3993	16.2903	16.1388	16.3993	16.2903	16.2761
	sp|Q3Z975|RS3_DEHM1	30S ribosomal protein S3 OS=Dehalococcoides mccartyi (strain ATCC BAA-2266 / KCTC 15142 / 195) GN=rpsC PE=3 SV=1	3015	36.3309	13	19.6735	19.4057	19.7322	19.6735	19.4057	19.7322	19.6038
	tr|D2BGX8|D2BGX8_DEHMV	30S ribosomal protein S3 OS=Dehalococcoides mccartyi (strain VS) GN=rpsC PE=3 SV=1	3015	36.3309	13	19.6735	19.4057	19.7322	19.6735	19.4057	19.7322	19.6038
	tr|Q3Z6M4|Q3Z6M4_DEHM1	Bifunctional purine biosynthesis protein PurH OS=Dehalococcoides mccartyi (strain ATCC BAA-2266 / KCTC 15142 / 195) GN=purH PE=3 SV=1	2494	28.8499	11	17.6766	17.2009	17.317	17.6766	17.2009	17.317	17.3982
	embl-cds:ABQ17243	pyruvate ferredoxin oxidoreductase, alpha subunit OS=Dehalococcoides mccartyi (strain ATCC BAA-2100 / JCM 16839 / KCTC 5957 / BAV1) GN=DehaBAV1_0658 SV=1 UP=UP000002607:Chromosome	1515	15.641	5	18.3672	17.9095	17.6574	18.3672	17.9095	17.6574	17.978
	demc_353	pyruvate synthase subunit PorA tig00000000_quiver	1515	18.9744	6	18.3672	17.9095	17.7308	18.3672	17.9095	17.7308	18.0025
	embl-cds:ADC73986	pyruvate flavodoxin/ferredoxin oxidoreductase domain protein OS=Dehalococcoides mccartyi (strain GT) GN=DehalGT_0619 SV=1 UP=UP000002635:Chromosome	1515	18.9744	6	18.3672	17.9095	17.7308	18.3672	17.9095	17.7308	18.0025
	embl-cds:CAI82845	pyruvic-ferredoxin oxidoreductase, alpha subunit OS=Dehalococcoides mccartyi (strain CBDB1) GN=porA SV=1 UP=UP000000433:Chromosome	1515	18.9744	6	18.3672	17.9095	17.7308	18.3672	17.9095	17.7308	18.0025
	tr|Q3Z8I5|Q3Z8I5_DEHM1	Pyruvic-ferredoxin oxidoreductase, alpha subunit OS=Dehalococcoides mccartyi (strain ATCC BAA-2266 / KCTC 15142 / 195) GN=porA PE=4 SV=1	1515	15.641	5	18.3425	17.6608	17.7308	18.3425	17.6608	17.7308	17.9114
	demc_913	4Fe-4S dicluster domain protein tig00000000_quiver	529	27.8226	7	21.0403	19.9343	20.5241	21.0403	19.9343	20.5241	20.4996
	AHF11078	F0F1 ATP synthase subunit beta OS=Dehalobacter restrictus DSM 9455 GN=DEHRE_14205 SV=1 UP=UP000018934:Chromosome	4615	5.35332	3	18.8577	19.2902	19.2681	18.8577	19.2902	19.2681	19.1387
	embl-cds:ABQ17409	amino acid/amide ABC transporter substrate-binding protein, HAAT family OS=Dehalococcoides mccartyi (strain ATCC BAA-2100 / JCM 16839 / KCTC 5957 / BAV1) GN=DehaBAV1_0826 SV=1 UP=UP000002607:Chromosome	977	16.1215	5	15.9504	16.9897	17.3618	15.9504	16.9897	17.3618	16.7673
	demc_168	periplasmic binding family protein tig00000000_quiver	977	16.1215	5	15.9504	16.9897	17.3618	15.9504	16.9897	17.3618	16.7673
	embl-cds:ADC74153	putative lipoprotein OS=Dehalococcoides mccartyi (strain GT) GN=DehalGT_0787 SV=1 UP=UP000002635:Chromosome	977	16.1215	5	15.9504	16.9897	17.3618	15.9504	16.9897	17.3618	16.7673
	embl-cds:CAI83033	putative branched-chain amino acid ABC transporter,periplasmic amino acid-binding protein OS=Dehalococcoides mccartyi (strain CBDB1) GN=cbdbA896 SV=1 UP=UP000000433:Chromosome	977	16.1215	5	15.9504	16.9897	17.3618	15.9504	16.9897	17.3618	16.7673
	tr|Q3Z7Y2|Q3Z7Y2_DEHM1	Lipoprotein, putative OS=Dehalococcoides mccartyi (strain ATCC BAA-2266 / KCTC 15142 / 195) GN=DET0942 PE=4 SV=1	977	16.1215	5	15.9504	16.9897	17.3618	15.9504	16.9897	17.3618	16.7673
	demc_557	ribosomal S8 family protein tig00000000_quiver	3016	37.7358	3	19.4353	18.1787	18.2569	19.4353	18.1787	18.2569	18.6236
	sp|Q3Z6J2|RL25_DEHM1	50S ribosomal protein L25 OS=Dehalococcoides mccartyi (strain ATCC BAA-2266 / KCTC 15142 / 195) GN=rplY PE=3 SV=1	1720	41.7431	7	18.0246	18.5363	18.6371	18.0246	18.5363	18.6371	18.3993
	tr|D2BJ39|D2BJ39_DEHMV	50S ribosomal protein L25 OS=Dehalococcoides mccartyi (strain VS) GN=rpiY PE=3 SV=1	1720	19.2661	3	17.3752	17.6233	17.7805	17.3752	17.6233	17.7805	17.593
	embl-cds:ABQ16955	membrane protease FtsH catalytic subunit OS=Dehalococcoides mccartyi (strain ATCC BAA-2100 / JCM 16839 / KCTC 5957 / BAV1) GN=DehaBAV1_0370 SV=1 UP=UP000002607:Chromosome	495	19.6696	12	18.5357	18.5456	18.4033	18.5357	18.5456	18.4033	18.4949
	demc_655	ATP-dependent zinc metalloprotease FtsH tig00000000_quiver	495	19.6696	12	18.5357	18.5456	18.4033	18.5357	18.5456	18.4033	18.4949
	embl-cds:ADC73701	ATP-dependent metalloprotease FtsH OS=Dehalococcoides mccartyi (strain GT) GN=DehalGT_0334 SV=1 UP=UP000002635:Chromosome	495	19.6696	12	18.5357	18.5456	18.4033	18.5357	18.5456	18.4033	18.4949
	embl-cds:CAI82556	ATP-dependent metalloprotease FtsH OS=Dehalococcoides mccartyi (strain CBDB1) GN=ftsH SV=1 UP=UP000000433:Chromosome	495	19.6696	12	18.5262	18.5361	18.3938	18.5262	18.5361	18.3938	18.4854
	tr|Q3Z9G3|Q3Z9G3_DEHM1	ATP-dependent zinc metalloprotease FtsH OS=Dehalococcoides mccartyi (strain ATCC BAA-2266 / KCTC 15142 / 195) GN=ftsH PE=3 SV=1	495	28.8251	18	19.0219	18.9806	18.9508	19.0219	18.9806	18.9508	18.9844
	tr|D2BGP1|D2BGP1_DEHMV	ATP-dependent zinc metalloprotease FtsH OS=Dehalococcoides mccartyi (strain VS) GN=ftsH PE=3 SV=1	495	28.8251	18	19.3069	19.2656	19.2358	19.3069	19.2656	19.2358	19.2694
	contaminant_sp|P13645|K1CJ_HUMAN	Keratin, type I cytoskeletal 10 (Cytokeratin 10) (K10) (CK 10) - Homo sapiens (Human).	4679	36.9309	29	21.1866	21.0808	21.4445	21.1866	21.0808	21.4445	21.2373
	embl-cds:ABQ17911	LemA family protein OS=Dehalococcoides mccartyi (strain ATCC BAA-2100 / JCM 16839 / KCTC 5957 / BAV1) GN=DehaBAV1_1334 SV=1 UP=UP000002607:Chromosome	3156	43.0851	10	20.8879	21.1057	20.6435	20.8879	21.1057	20.6435	20.879
	demc_1056	lemA family protein tig00000000_quiver	3156	43.0851	10	20.8879	21.1057	20.6435	20.8879	21.1057	20.6435	20.879
	embl-cds:ADC74736	LemA family protein OS=Dehalococcoides mccartyi (strain GT) GN=DehalGT_1381 SV=1 UP=UP000002635:Chromosome	3156	43.0851	10	20.8879	21.1057	20.6435	20.8879	21.1057	20.6435	20.879
	embl-cds:CAI83683	lemA family protein OS=Dehalococcoides mccartyi (strain CBDB1) GN=cbdbA1675 SV=1 UP=UP000000433:Chromosome	3156	43.0851	10	20.8879	21.1057	20.6435	20.8879	21.1057	20.6435	20.879
	tr|Q3Z667|Q3Z667_DEHM1	LemA family protein OS=Dehalococcoides mccartyi (strain ATCC BAA-2266 / KCTC 15142 / 195) GN=DET1586 PE=4 SV=1	3156	43.0851	10	20.8879	21.1057	20.6435	20.8879	21.1057	20.6435	20.879
	tr|D2BJR7|D2BJR7_DEHMV	LemA OS=Dehalococcoides mccartyi (strain VS) GN=DhcVS_1470 PE=4 SV=1	3156	43.0851	10	20.8879	21.1057	20.6435	20.8879	21.1057	20.6435	20.879
	embl-cds:ABQ17149	Tubulin/FtsZ, GTPase OS=Dehalococcoides mccartyi (strain ATCC BAA-2100 / JCM 16839 / KCTC 5957 / BAV1) GN=DehaBAV1_0564 SV=1 UP=UP000002607:Chromosome	2420	23.9796	10	18.8845	19.5724	19.5612	18.8845	19.5724	19.5612	19.3394
	demc_453	tubulin/FtsZ family, GTPase domain protein tig00000000_quiver	2420	23.9796	10	18.8845	19.5724	19.5612	18.8845	19.5724	19.5612	19.3394
	embl-cds:ADC73893	Tubulin/FtsZ GTPase OS=Dehalococcoides mccartyi (strain GT) GN=DehalGT_0526 SV=1 UP=UP000002635:Chromosome	2420	23.9796	10	18.8845	19.5724	19.5612	18.8845	19.5724	19.5612	19.3394
	embl-cds:CAI82752	GTPase domain protein OS=Dehalococcoides mccartyi (strain CBDB1) GN=cbdbA568 SV=1 UP=UP000000433:Chromosome	2420	23.9796	10	18.8845	19.5724	19.5612	18.8845	19.5724	19.5612	19.3394
	tr|Q3Z8W8|Q3Z8W8_DEHM1	Tubulin-like protein CetZ OS=Dehalococcoides mccartyi (strain ATCC BAA-2266 / KCTC 15142 / 195) GN=cetZ PE=3 SV=1	2420	29.8469	11	18.9187	19.5964	19.5612	18.9187	19.5964	19.5612	19.3588
	tr|D2BH82|D2BH82_DEHMV	Tubulin-like protein CetZ OS=Dehalococcoides mccartyi (strain VS) GN=cetZ PE=3 SV=1	2420	29.8469	11	18.9187	19.5964	19.5612	18.9187	19.5964	19.5612	19.3588
	embl-cds:ABQ17929	recA protein OS=Dehalococcoides mccartyi (strain ATCC BAA-2100 / JCM 16839 / KCTC 5957 / BAV1) GN=DehaBAV1_1352 SV=1 UP=UP000002607:Chromosome	3588	16.9139	5	16.9941	16.4682	15.4758	16.9941	16.4682	15.4758	16.3127
	demc_1036	protein RecA tig00000000_quiver	3588	16.9139	5	16.9941	16.4682	15.4758	16.9941	16.4682	15.4758	16.3127
	embl-cds:ADC74755	recA protein OS=Dehalococcoides mccartyi (strain GT) GN=DehalGT_1400 SV=1 UP=UP000002635:Chromosome	3588	16.9139	5	16.9941	16.4682	15.4758	16.9941	16.4682	15.4758	16.3127
	embl-cds:CAI83703	recA protein OS=Dehalococcoides mccartyi (strain CBDB1) GN=recA SV=1 UP=UP000000433:Chromosome	3588	16.9139	5	16.9941	16.4682	15.4758	16.9941	16.4682	15.4758	16.3127
	tr|Q3Z648|Q3Z648_DEHM1	Protein RecA OS=Dehalococcoides mccartyi (strain ATCC BAA-2266 / KCTC 15142 / 195) GN=recA PE=3 SV=1	3588	23.4421	7	16.9941	16.7572	16.829	16.9941	16.7572	16.829	16.8601
	tr|D2BJT5|D2BJT5_DEHMV	Protein RecA OS=Dehalococcoides mccartyi (strain VS) GN=recA PE=3 SV=1	3588	19.8813	6	16.9941	16.7572	16.0219	16.9941	16.7572	16.0219	16.5911
	embl-cds:ABQ17333	2-isopropylmalate synthase OS=Dehalococcoides mccartyi (strain ATCC BAA-2100 / JCM 16839 / KCTC 5957 / BAV1) GN=DehaBAV1_0749 SV=1 UP=UP000002607:Chromosome	436	33.4653	14	18.8647	18.7377	18.7098	18.8647	18.7377	18.7098	18.7707
	demc_249	2-isopropylmalate synthase tig00000000_quiver	436	33.4653	14	18.8647	18.7377	18.7098	18.8647	18.7377	18.7098	18.7707
	embl-cds:ADC74076	2-isopropylmalate synthase OS=Dehalococcoides mccartyi (strain GT) GN=DehalGT_0710 SV=1 UP=UP000002635:Chromosome	436	33.4653	14	18.8647	18.7377	18.7098	18.8647	18.7377	18.7098	18.7707
	embl-cds:CAI82957	2-isopropylmalate synthase OS=Dehalococcoides mccartyi (strain CBDB1) GN=leuA SV=1 UP=UP000000433:Chromosome	436	33.4653	14	18.8647	18.7377	18.7098	18.8647	18.7377	18.7098	18.7707
	tr|Q3Z892|Q3Z892_DEHM1	2-isopropylmalate synthase OS=Dehalococcoides mccartyi (strain ATCC BAA-2266 / KCTC 15142 / 195) GN=leuA PE=3 SV=1	436	35.0495	15	18.9526	18.7377	18.818	18.9526	18.7377	18.818	18.8361
	tr|D2BHR6|D2BHR6_DEHMV	2-isopropylmalate synthase OS=Dehalococcoides mccartyi (strain VS) GN=leuA2 PE=3 SV=1	436	35.0495	15	18.9526	18.7377	18.818	18.9526	18.7377	18.818	18.8361
	tr|Q3Z6Q6|Q3Z6Q6_DEHM1	Nicotinate-nucleotide pyrophosphorylase OS=Dehalococcoides mccartyi (strain ATCC BAA-2266 / KCTC 15142 / 195) GN=nadC PE=3 SV=1	3596	42.4561	12	18.8968	19.4815	19.7956	18.8968	19.4815	19.7956	19.3913
	embl-cds:ABQ17466	LSU ribosomal protein L11P OS=Dehalococcoides mccartyi (strain ATCC BAA-2100 / JCM 16839 / KCTC 5957 / BAV1) GN=DehaBAV1_0884 SV=1 UP=UP000002607:Chromosome	784	23.5714	4	16.3689	18.2594	17.3178	16.3689	18.2594	17.3178	17.3154
	demc_111	ribosomal protein L11 tig00000000_quiver	784	33.5714	5	17.4783	18.9922	18.6093	17.4783	18.9922	18.6093	18.3599
	embl-cds:ADC74202	ribosomal protein L11 OS=Dehalococcoides mccartyi (strain GT) GN=DehalGT_0837 SV=1 UP=UP000002635:Chromosome	784	33.5714	5	17.4783	18.9922	18.6093	17.4783	18.9922	18.6093	18.3599
	embl-cds:CAI83083	ribosomal protein L11 OS=Dehalococcoides mccartyi (strain CBDB1) GN=rplK SV=1 UP=UP000000433:Chromosome	784	33.5714	5	17.4783	18.9922	18.6093	17.4783	18.9922	18.6093	18.3599
	sp|Q3Z7T3|RL11_DEHM1	50S ribosomal protein L11 OS=Dehalococcoides mccartyi (strain ATCC BAA-2266 / KCTC 15142 / 195) GN=rplK PE=3 SV=1	784	56.4286	7	17.5665	19.301	18.6277	17.5665	19.301	18.6277	18.4984
	tr|D2BI42|D2BI42_DEHMV	50S ribosomal protein L11 OS=Dehalococcoides mccartyi (strain VS) GN=rplK PE=3 SV=1	784	33.5714	5	17.4783	18.9922	18.6093	17.4783	18.9922	18.6093	18.3599
	embl-cds:ABQ17955	aspartate kinase OS=Dehalococcoides mccartyi (strain ATCC BAA-2100 / JCM 16839 / KCTC 5957 / BAV1) GN=DehaBAV1_1378 SV=1 UP=UP000002607:Chromosome	2333	20.9877	8	18.8596	18.2639	18.5854	18.8596	18.2639	18.5854	18.5696
	demc_1008	aspartate kinase, monofunctional class tig00000000_quiver	2333	20.9877	8	18.8596	18.2639	18.5854	18.8596	18.2639	18.5854	18.5696
	embl-cds:ADC74781	aspartate kinase OS=Dehalococcoides mccartyi (strain GT) GN=DehalGT_1426 SV=1 UP=UP000002635:Chromosome	2333	20.9877	8	18.8596	18.2639	18.5854	18.8596	18.2639	18.5854	18.5696
	embl-cds:CAI83729	aspartate kinase, monofunctional class OS=Dehalococcoides mccartyi (strain CBDB1) GN=metL SV=1 UP=UP000000433:Chromosome	2333	20.9877	8	18.8596	18.2639	18.5854	18.8596	18.2639	18.5854	18.5696
	tr|Q3Z622|Q3Z622_DEHM1	Aspartokinase OS=Dehalococcoides mccartyi (strain ATCC BAA-2266 / KCTC 15142 / 195) GN=metL PE=3 SV=1	2333	22.963	9	18.8596	18.5743	18.5854	18.8596	18.5743	18.5854	18.6731
	tr|D2BJW1|D2BJW1_DEHMV	Aspartokinase OS=Dehalococcoides mccartyi (strain VS) GN=aspK PE=3 SV=1	2333	20.9877	8	18.8596	18.2639	18.5854	18.8596	18.2639	18.5854	18.5696
	sp|Q3Z8Z6|ATPF_DEHM1	ATP synthase subunit b OS=Dehalococcoides mccartyi (strain ATCC BAA-2266 / KCTC 15142 / 195) GN=atpF PE=3 SV=1	1672	46.1538	8	20.0994	20.2576	19.9447	20.0994	20.2576	19.9447	20.1006
	embl-cds:ABQ17335	acetolactate synthase, small subunit OS=Dehalococcoides mccartyi (strain ATCC BAA-2100 / JCM 16839 / KCTC 5957 / BAV1) GN=DehaBAV1_0751 SV=1 UP=UP000002607:Chromosome	2944	33.7079	6	19.415	19.2569	19.3121	19.415	19.2569	19.3121	19.328
	demc_247	acetolactate synthase, small subunit tig00000000_quiver	2944	33.7079	6	19.415	19.2569	19.3121	19.415	19.2569	19.3121	19.328
	embl-cds:ADC74078	acetolactate synthase, small subunit OS=Dehalococcoides mccartyi (strain GT) GN=DehalGT_0712 SV=1 UP=UP000002635:Chromosome	2944	33.7079	6	19.415	19.2569	19.3121	19.415	19.2569	19.3121	19.328
	embl-cds:CAI82959	acetolactate synthase, small subunit OS=Dehalococcoides mccartyi (strain CBDB1) GN=ilvN SV=1 UP=UP000000433:Chromosome	2944	33.7079	6	19.415	19.2569	19.3121	19.415	19.2569	19.3121	19.328
	tr|Q3Z890|Q3Z890_DEHM1	Acetolactate synthase, small subunit OS=Dehalococcoides mccartyi (strain ATCC BAA-2266 / KCTC 15142 / 195) GN=ilvN PE=4 SV=1	2944	41.0112	7	19.882	19.622	19.7165	19.882	19.622	19.7166	19.7402
	tr|D2BHR8|D2BHR8_DEHMV	Acetolactate synthase, small subunit OS=Dehalococcoides mccartyi (strain VS) GN=ilvH PE=4 SV=1	2944	33.7079	6	19.415	19.2569	19.3121	19.415	19.2569	19.3121	19.328
	embl-cds:ABQ17651	argininosuccinate synthase OS=Dehalococcoides mccartyi (strain ATCC BAA-2100 / JCM 16839 / KCTC 5957 / BAV1) GN=DehaBAV1_1071 SV=1 UP=UP000002607:Chromosome	2457	10.5911	4	13.8692	17.3932	16.019	13.8692	17.3932	16.019	15.7605
	demc_1451	argininosuccinate synthase tig00000000_quiver	2457	10.5911	4	13.8692	17.3932	16.019	13.8692	17.3932	16.019	15.7605
	embl-cds:ADC74358	argininosuccinate synthase OS=Dehalococcoides mccartyi (strain GT) GN=DehalGT_0997 SV=1 UP=UP000002635:Chromosome	2457	10.5911	4	13.8692	17.3932	16.019	13.8692	17.3932	16.019	15.7605
	embl-cds:CAI83267	argininosuccinate synthase OS=Dehalococcoides mccartyi (strain CBDB1) GN=argG SV=1 UP=UP000000433:Chromosome	2457	10.5911	4	13.8692	17.3932	16.019	13.8692	17.3932	16.019	15.7605
	sp|Q3Z727|ASSY_DEHM1	Argininosuccinate synthase OS=Dehalococcoides mccartyi (strain ATCC BAA-2266 / KCTC 15142 / 195) GN=argG PE=3 SV=1	2457	13.5468	5	13.8692	18.3086	16.019	13.8692	18.3086	16.019	16.0656
	tr|D2BIL0|D2BIL0_DEHMV	Argininosuccinate synthase OS=Dehalococcoides mccartyi (strain VS) GN=argG PE=3 SV=1	2457	13.5468	5	13.8692	18.3086	16.019	13.8692	18.3086	16.019	16.0656
	sp|Q3Z8J8|CLPP_DEHM1	ATP-dependent Clp protease proteolytic subunit OS=Dehalococcoides mccartyi (strain ATCC BAA-2266 / KCTC 15142 / 195) GN=clpP PE=3 SV=1	791	9	2	15.869	15.122	14.0222	15.869	15.122	14.0222	15.0044
	tr|D2BHG3|D2BHG3_DEHMV	ATP-dependent Clp protease proteolytic subunit OS=Dehalococcoides mccartyi (strain VS) GN=clpP PE=3 SV=1	791	9	2	15.869	15.122	14.0222	15.869	15.122	14.0222	15.0044
	embl-cds:ABQ17068	SSU ribosomal protein S9P OS=Dehalococcoides mccartyi (strain ATCC BAA-2100 / JCM 16839 / KCTC 5957 / BAV1) GN=DehaBAV1_0483 SV=1 UP=UP000002607:Chromosome	1428	6.06061	2	15.2657	18.4454	15.1941	15.2657	18.4454	15.1941	16.3017
	demc_539	ribosomal S9/S16 family protein tig00000000_quiver	1428	6.06061	2	15.2657	18.4454	15.1941	15.2657	18.4454	15.1941	16.3017
	embl-cds:ADC73813	ribosomal protein S9 OS=Dehalococcoides mccartyi (strain GT) GN=DehalGT_0446 SV=1 UP=UP000002635:Chromosome	1428	6.06061	2	15.2657	18.4454	15.1941	15.2657	18.4454	15.1941	16.3017
	embl-cds:CAI82671	ribosomal protein S9 OS=Dehalococcoides mccartyi (strain CBDB1) GN=rpsI SV=1 UP=UP000000433:Chromosome	1428	6.06061	2	15.2657	18.4454	15.1941	15.2657	18.4454	15.1941	16.3017
	sp|Q3Z949|RS9_DEHM1	30S ribosomal protein S9 OS=Dehalococcoides mccartyi (strain ATCC BAA-2266 / KCTC 15142 / 195) GN=rpsI PE=3 SV=1	1428	34.0909	5	19.0446	21.4554	21.4702	19.0446	21.4554	21.4702	20.6567
	tr|D2BH02|D2BH02_DEHMV	30S ribosomal protein S9 OS=Dehalococcoides mccartyi (strain VS) GN=rpsI PE=3 SV=1	1428	19.697	3	18.822	19.7885	19.2242	18.822	19.7885	19.2242	19.2782
	tr|Q3Z9L0|Q3Z9L0_DEHM1	Cell division protein FtsA OS=Dehalococcoides mccartyi (strain ATCC BAA-2266 / KCTC 15142 / 195) GN=ftsA-1 PE=3 SV=1	3626	26.4706	10	18.4106	18.2557	18.1738	18.4106	18.2557	18.1738	18.28
	tr|D2BGJ4|D2BGJ4_DEHMV	Cell division protein FtsA OS=Dehalococcoides mccartyi (strain VS) GN=ftsA2 PE=3 SV=1	3626	26.4706	10	18.4106	18.2557	18.1738	18.4106	18.2557	18.1738	18.28
	sp|Q3Z981|RL3_DEHM1	50S ribosomal protein L3 OS=Dehalococcoides mccartyi (strain ATCC BAA-2266 / KCTC 15142 / 195) GN=rplC PE=3 SV=1	1432	21.4634	7	19.6052	20.5282	19.5259	19.6052	20.5282	19.5259	19.8864
	tr|D2BGX2|D2BGX2_DEHMV	50S ribosomal protein L3 OS=Dehalococcoides mccartyi (strain VS) GN=rplC PE=3 SV=1	1432	21.4634	7	19.6052	20.5282	19.5259	19.6052	20.5282	19.5259	19.8864
	embl-cds:ABQ17856	tryptophan synthase, beta chain OS=Dehalococcoides mccartyi (strain ATCC BAA-2100 / JCM 16839 / KCTC 5957 / BAV1) GN=DehaBAV1_1277 SV=1 UP=UP000002607:Chromosome	1549	8.02005	3	16.3001	16.3378	15.6321	16.3001	16.3378	15.6321	16.09
	demc_1223	tryptophan synthase, beta subunit tig00000000_quiver	1549	4.26065	2	16.3001	16.3378	14.6826	16.3001	16.3378	14.6826	15.7735
	embl-cds:ADC74545	tryptophan synthase, beta subunit OS=Dehalococcoides mccartyi (strain GT) GN=DehalGT_1186 SV=1 UP=UP000002635:Chromosome	1549	8.02005	3	16.3001	16.3378	15.6321	16.3001	16.3378	15.6321	16.09
	embl-cds:CAI83477	tryptophan synthase, beta subunit OS=Dehalococcoides mccartyi (strain CBDB1) GN=trpB SV=1 UP=UP000000433:Chromosome	1549	8.02005	3	16.3001	16.3378	15.6321	16.3001	16.3378	15.6321	16.09
	tr|Q3Z6G2|Q3Z6G2_DEHM1	Tryptophan synthase beta chain OS=Dehalococcoides mccartyi (strain ATCC BAA-2266 / KCTC 15142 / 195) GN=trpB PE=3 SV=1	1549	8.02005	3	16.3001	16.3378	15.6321	16.3001	16.3378	15.6321	16.09
	tr|D2BJ59|D2BJ59_DEHMV	Tryptophan synthase beta chain OS=Dehalococcoides mccartyi (strain VS) GN=trpB PE=3 SV=1	1549	8.02005	3	16.3001	16.3378	15.6321	16.3001	16.3378	15.6321	16.09
	embl-cds:ABQ17266	hypothetical protein OS=Dehalococcoides mccartyi (strain ATCC BAA-2100 / JCM 16839 / KCTC 5957 / BAV1) GN=DehaBAV1_0682 SV=1 UP=UP000002607:Chromosome	1799	25.3855	28	20.2885	20.1732	19.7752	20.2885	20.1732	19.7752	20.079
	demc_325	conserved hypothetical protein tig00000000_quiver	1799	25.3855	28	20.2885	20.1732	19.7752	20.2885	20.1732	19.7752	20.079
	embl-cds:ADC74009	conserved hypothetical protein OS=Dehalococcoides mccartyi (strain GT) GN=DehalGT_0643 SV=1 UP=UP000002635:Chromosome	1799	25.3855	28	20.2885	20.1732	19.7752	20.2885	20.1732	19.7752	20.079
	embl-cds:CAI82889	hypothetical protein OS=Dehalococcoides mccartyi (strain CBDB1) GN=cbdbA727 SV=1 UP=UP000000433:Chromosome	1799	25.3855	28	20.2885	20.1732	19.7752	20.2885	20.1732	19.7752	20.079
	tr|Q3Z7R8|Q3Z7R8_DEHM1	Uncharacterized protein OS=Dehalococcoides mccartyi (strain ATCC BAA-2266 / KCTC 15142 / 195) GN=DET1011 PE=4 SV=1	4841	48.7179	6	20.4401	20.5845	20.0587	20.4401	20.5845	20.0587	20.3611
	sp|Q3Z7T5|RL10_DEHM1	50S ribosomal protein L10 OS=Dehalococcoides mccartyi (strain ATCC BAA-2266 / KCTC 15142 / 195) GN=rplJ PE=3 SV=1	3088	30.6818	6	19.7189	19.4612	19.6605	19.7189	19.4612	19.6605	19.6135
	embl-cds:ABQ17205	periplasmic binding protein OS=Dehalococcoides mccartyi (strain ATCC BAA-2100 / JCM 16839 / KCTC 5957 / BAV1) GN=DehaBAV1_0620 SV=1 UP=UP000002607:Chromosome	996	10.6825	5	18.1407	17.4207	18.9603	18.1407	17.4207	18.9603	18.1739
	demc_395	periplasmic binding family protein tig00000000_quiver	996	14.2433	7	18.3213	17.7198	19.0025	18.3213	17.7198	19.0025	18.3479
	embl-cds:ADC73949	periplasmic binding protein OS=Dehalococcoides mccartyi (strain GT) GN=DehalGT_0582 SV=1 UP=UP000002635:Chromosome	996	14.2433	7	18.3213	17.7198	19.0025	18.3213	17.7198	19.0025	18.3479
	embl-cds:CAI82807	ABC-type cobalamin/Fe3+-siderophores transport system, periplasmic component OS=Dehalococcoides mccartyi (strain CBDB1) GN=fecB SV=1 UP=UP000000433:Chromosome	996	14.2433	7	18.3213	17.7198	19.0025	18.3213	17.7198	19.0025	18.3479
	tr|D2BHD7|D2BHD7_DEHMV	ABC-type cobalamin/Fe3+ siderophore transport system, periplasmic component OS=Dehalococcoides mccartyi (strain VS) GN=fepB PE=4 SV=1	996	12.1302	5	20.9294	20.7913	21.2435	20.9294	20.7913	21.2435	20.9881
	sp|Q3Z979|RL23_DEHM1	50S ribosomal protein L23 OS=Dehalococcoides mccartyi (strain ATCC BAA-2266 / KCTC 15142 / 195) GN=rplW PE=3 SV=1	2251	27.6596	3	20.2139	19.0027	20.2698	20.2139	19.0027	20.2698	19.8288
	embl-cds:ABQ17040	SSU ribosomal protein S19P OS=Dehalococcoides mccartyi (strain ATCC BAA-2100 / JCM 16839 / KCTC 5957 / BAV1) GN=DehaBAV1_0455 SV=1 UP=UP000002607:Chromosome	4191	20.4301	3	19.3267	20.0662	19.7119	19.3267	20.0662	19.7119	19.7016
	demc_566	ribosomal protein S19 tig00000000_quiver	4191	20.4301	3	19.3267	20.0662	19.7119	19.3267	20.0662	19.7119	19.7016
	embl-cds:ADC73785	ribosomal protein S19 OS=Dehalococcoides mccartyi (strain GT) GN=DehalGT_0418 SV=1 UP=UP000002635:Chromosome	4191	20.4301	3	19.3267	20.0662	19.7119	19.3267	20.0662	19.7119	19.7016
	embl-cds:CAI82643	ribosomal protein S19 OS=Dehalococcoides mccartyi (strain CBDB1) GN=rpsS SV=1 UP=UP000000433:Chromosome	4191	20.4301	3	19.3267	20.0662	19.7119	19.3267	20.0662	19.7119	19.7016
	sp|Q3Z977|RS19_DEHM1	30S ribosomal protein S19 OS=Dehalococcoides mccartyi (strain ATCC BAA-2266 / KCTC 15142 / 195) GN=rpsS PE=3 SV=1	4191	35.4839	4	19.9648	20.445	20.096	19.9648	20.445	20.096	20.1686
	tr|D2BGX6|D2BGX6_DEHMV	30S ribosomal protein S19 OS=Dehalococcoides mccartyi (strain VS) GN=rpsS PE=3 SV=1	4191	20.4301	3	19.3267	20.0662	19.7119	19.3267	20.0662	19.7119	19.7016
	embl-cds:ABQ17350	SPFH domain, Band 7 family protein OS=Dehalococcoides mccartyi (strain ATCC BAA-2100 / JCM 16839 / KCTC 5957 / BAV1) GN=DehaBAV1_0767 SV=1 UP=UP000002607:Chromosome	1795	31.4519	11	20.0635	20.0612	20.1355	20.0635	20.0612	20.1355	20.0867
	demc_231	SPFH domain / Band 7 family protein tig00000000_quiver	1795	31.4519	11	20.1299	20.1275	20.2019	20.1299	20.1275	20.2019	20.1531
	embl-cds:ADC74094	band 7 protein OS=Dehalococcoides mccartyi (strain GT) GN=DehalGT_0728 SV=1 UP=UP000002635:Chromosome	1795	31.4519	11	20.0635	20.0612	20.1355	20.0635	20.0612	20.1355	20.0867
	embl-cds:CAI82975	SPFH domain protein OS=Dehalococcoides mccartyi (strain CBDB1) GN=cbdbA831 SV=1 UP=UP000000433:Chromosome	1795	31.4519	11	20.0635	20.0612	20.1355	20.0635	20.0612	20.1355	20.0867
	tr|Q3Z874|Q3Z874_DEHM1	SPFH domain/band 7 family domain protein OS=Dehalococcoides mccartyi (strain ATCC BAA-2266 / KCTC 15142 / 195) GN=DET0848 PE=4 SV=1	1795	31.0861	11	20.5013	20.45	20.5642	20.5013	20.45	20.5642	20.5052
	tr|D2BHT4|D2BHT4_DEHMV	SPFH domain/band 7 family domain protein OS=Dehalococcoides mccartyi (strain VS) GN=DhcVS_752 PE=4 SV=1	1795	31.0861	11	20.5013	20.45	20.5642	20.5013	20.45	20.5642	20.5052
	embl-cds:ABQ17114	phosphoenolpyruvate synthase OS=Dehalococcoides mccartyi (strain ATCC BAA-2100 / JCM 16839 / KCTC 5957 / BAV1) GN=DehaBAV1_0529 SV=1 UP=UP000002607:Chromosome	2246	17.4142	12	18.7802	18.6759	18.9098	18.7802	18.6759	18.9098	18.7886
	demc_491	phosphoenolpyruvate synthase tig00000000_quiver	2246	17.4142	12	18.7802	18.6759	18.9098	18.7802	18.6759	18.9098	18.7886
	embl-cds:ADC73859	phosphoenolpyruvate synthase OS=Dehalococcoides mccartyi (strain GT) GN=DehalGT_0492 SV=1 UP=UP000002635:Chromosome	2246	17.4142	12	18.7802	18.6759	18.9098	18.7802	18.6759	18.9098	18.7886
	embl-cds:CAI82717	phosphoenolpyruvate synthase OS=Dehalococcoides mccartyi (strain CBDB1) GN=ppsA SV=1 UP=UP000000433:Chromosome	2246	17.4142	12	18.7802	18.6759	18.9098	18.7802	18.6759	18.9098	18.7886
	tr|Q3Z901|Q3Z901_DEHM1	Phosphoenolpyruvate synthase OS=Dehalococcoides mccartyi (strain ATCC BAA-2266 / KCTC 15142 / 195) GN=ppsA PE=3 SV=1	2246	25.066	17	19.0831	19.1824	19.2878	19.0831	19.1824	19.2878	19.1844
	tr|D2BH48|D2BH48_DEHMV	Phosphoenolpyruvate synthase OS=Dehalococcoides mccartyi (strain VS) GN=ppsA PE=3 SV=1	2246	19.657	14	18.7802	18.9815	19.0554	18.7802	18.9815	19.0554	18.939
	embl-cds:ABQ17463	LSU ribosomal protein L12P OS=Dehalococcoides mccartyi (strain ATCC BAA-2100 / JCM 16839 / KCTC 5957 / BAV1) GN=DehaBAV1_0881 SV=1 UP=UP000002607:Chromosome	360	40.5848	9	21.3098	20.9998	21.5323	21.3098	20.9998	21.5323	21.2806
	demc_114	ribosomal protein L7/L12 tig00000000_quiver	360	40.5848	9	21.3098	20.9998	21.5323	21.3098	20.9998	21.5323	21.2806
	embl-cds:ADC74199	ribosomal protein L7/L12 OS=Dehalococcoides mccartyi (strain GT) GN=DehalGT_0834 SV=1 UP=UP000002635:Chromosome	360	40.5848	9	21.3098	20.9998	21.5323	21.3098	20.9998	21.5323	21.2806
	embl-cds:CAI83080	ribosomal protein L7 OS=Dehalococcoides mccartyi (strain CBDB1) GN=rplL SV=1 UP=UP000000433:Chromosome	360	40.5848	9	21.3098	20.9998	21.5323	21.3098	20.9998	21.5323	21.2806
	sp|Q3Z7T6|RL7_DEHM1	50S ribosomal protein L7/L12 OS=Dehalococcoides mccartyi (strain ATCC BAA-2266 / KCTC 15142 / 195) GN=rplL PE=3 SV=1	360	30.6452	7	20.8884	20.3784	21.0672	20.8884	20.3784	21.0672	20.778
	tr|D2BI39|D2BI39_DEHMV	50S ribosomal protein L7/L12 OS=Dehalococcoides mccartyi (strain VS) GN=rplL PE=3 SV=1	360	40.5848	9	21.2981	20.9881	21.5207	21.2981	20.9881	21.5207	21.269
	tr|Q3Z8K9|Q3Z8K9_DEHM1	Corrinoid/iron-sulfur protein, large subunit OS=Dehalococcoides mccartyi (strain ATCC BAA-2266 / KCTC 15142 / 195) GN=acsC-2 PE=4 SV=1	452	20.0893	10	18.1699	17.7849	16.6381	18.1699	17.7849	16.6381	17.531
	tr|D2BHF2|D2BHF2_DEHMV	Carbon-monoxide dehydrogenase, corrinoid/iron-sulfur protein, gamma subunit OS=Dehalococcoides mccartyi (strain VS) GN=cdhE PE=4 SV=1	452	14.2857	8	17.2504	17.4089	15.7624	17.2504	17.4089	15.7624	16.8072
	tr|Q3Z9E8|Q3Z9E8_DEHM1	Rubrerythrin/rubredoxin OS=Dehalococcoides mccartyi (strain ATCC BAA-2266 / KCTC 15142 / 195) GN=DET0406 PE=4 SV=1	2376	31.5152	5	19.5292	19.6272	19.6143	19.5292	19.6272	19.6143	19.5902
	tr|Q3Z7N1|Q3Z7N1_DEHM1	Conserved domain protein OS=Dehalococcoides mccartyi (strain ATCC BAA-2266 / KCTC 15142 / 195) GN=DET1053 PE=4 SV=1	867	26.3039	11	18.5586	18.5799	18.393	18.5586	18.5799	18.393	18.5105
	tr|D2BI90|D2BI90_DEHMV	Chromosome segregation ATPase OS=Dehalococcoides mccartyi (strain VS) GN=smc PE=4 SV=1	867	14.5125	6	18.0383	18.2104	17.9802	18.0383	18.2104	17.9802	18.0763
	embl-cds:ABQ17512	hypothetical protein OS=Dehalococcoides mccartyi (strain ATCC BAA-2100 / JCM 16839 / KCTC 5957 / BAV1) GN=DehaBAV1_0932 SV=1 UP=UP000002607:Chromosome	867	14.5125	6	17.6928	18.2104	17.9802	17.6928	18.2104	17.9802	17.9611
	demc_1588	putative chromosome segregation ATPase tig00000000_quiver	867	14.5125	6	17.6928	18.2104	17.9802	17.6928	18.2104	17.9802	17.9611
	embl-cds:ADC74249	conserved hypothetical protein OS=Dehalococcoides mccartyi (strain GT) GN=DehalGT_0886 SV=1 UP=UP000002635:Chromosome	867	14.5125	6	17.6928	18.2104	17.9802	17.6928	18.2104	17.9802	17.9611
	embl-cds:CAI83134	conserved domain protein OS=Dehalococcoides mccartyi (strain CBDB1) GN=cbdbA1024 SV=1 UP=UP000000433:Chromosome	867	14.5125	6	17.6928	18.2104	17.9802	17.6928	18.2104	17.9802	17.9611
	tr|Q3Z9K9|Q3Z9K9_DEHM1	Cell division protein FtsZ OS=Dehalococcoides mccartyi (strain ATCC BAA-2266 / KCTC 15142 / 195) GN=ftsZ-1 PE=3 SV=1	1440	30.0532	13	19.1939	19.082	19.6998	19.1939	19.082	19.6998	19.3252
	tr|Q3Z6Y4|Q3Z6Y4_DEHM1	Fasciclin domain protein OS=Dehalococcoides mccartyi (strain ATCC BAA-2266 / KCTC 15142 / 195) GN=DET1303 PE=4 SV=1	2501	24.6269	3	17.7785	18.0257	17.7282	17.7785	18.0257	17.7282	17.8441
	AHF11064	preprotein translocase subunit SecA OS=Dehalobacter restrictus DSM 9455 GN=DEHRE_14125 SV=1 UP=UP000018934:Chromosome	2128	3.70813	4	18.0109	17.6005	17.3894	18.0109	17.6005	17.3894	17.6669
	embl-cds:ABQ16996	protein translocase subunit secA OS=Dehalococcoides mccartyi (strain ATCC BAA-2100 / JCM 16839 / KCTC 5957 / BAV1) GN=DehaBAV1_0411 SV=1 UP=UP000002607:Chromosome	3012	9.87395	8	17.9202	17.3315	17.3285	17.9202	17.3315	17.3285	17.5267
	demc_611	preprotein translocase, SecA subunit tig00000000_quiver	3012	12.605	9	18.001	17.3315	17.3285	18.001	17.3315	17.3285	17.5537
	embl-cds:ADC73742	preprotein translocase, SecA subunit OS=Dehalococcoides mccartyi (strain GT) GN=DehalGT_0375 SV=1 UP=UP000002635:Chromosome	3012	12.605	9	18.001	17.3315	17.3285	18.001	17.3315	17.3285	17.5537
	embl-cds:CAI82599	preprotein translocase, SecA subunit OS=Dehalococcoides mccartyi (strain CBDB1) GN=secA SV=1 UP=UP000000433:Chromosome	3012	10.9244	8	17.9504	17.3315	17.3285	17.9504	17.3315	17.3285	17.5368
	sp|Q3Z9C1|SECA_DEHM1	Protein translocase subunit SecA OS=Dehalococcoides mccartyi (strain ATCC BAA-2266 / KCTC 15142 / 195) GN=secA PE=3 SV=1	3012	21.9538	16	18.1884	17.7066	17.8396	18.1884	17.7066	17.8396	17.9115
	tr|D2BGT2|D2BGT2_DEHMV	Protein translocase subunit SecA OS=Dehalococcoides mccartyi (strain VS) GN=secA PE=3 SV=1	3012	21.2185	15	18.1884	17.6951	17.8244	18.1884	17.6951	17.8244	17.9026
	tr|Q3Z897|Q3Z897_DEHM1	2-isopropylmalate synthase/homocitrate synthase family protein OS=Dehalococcoides mccartyi (strain ATCC BAA-2266 / KCTC 15142 / 195) GN=DET0825 PE=3 SV=1	613	9.19325	4	17.2323	16.5646	16.6025	17.2323	16.5646	16.6025	16.7998
	embl-cds:ABQ16908	cell division protein FtsZ OS=Dehalococcoides mccartyi (strain ATCC BAA-2100 / JCM 16839 / KCTC 5957 / BAV1) GN=DehaBAV1_0322 SV=1 UP=UP000002607:Chromosome	1440	25.266	11	18.6916	18.7182	19.3179	18.6916	18.7182	19.3179	18.9092
	demc_697	cell division protein FtsZ tig00000000_quiver	1440	25.266	11	18.6916	18.7182	19.3179	18.6916	18.7182	19.3179	18.9092
	embl-cds:ADC73660	cell division protein FtsZ OS=Dehalococcoides mccartyi (strain GT) GN=DehalGT_0293 SV=1 UP=UP000002635:Chromosome	1440	25.266	11	18.6916	18.7182	19.3179	18.6916	18.7182	19.3179	18.9092
	embl-cds:CAI82516	cell division protein FtsZ OS=Dehalococcoides mccartyi (strain CBDB1) GN=ftsZ SV=1 UP=UP000000433:Chromosome	1440	25.266	11	18.6916	18.7182	19.3179	18.6916	18.7182	19.3179	18.9092
	tr|D2BGJ5|D2BGJ5_DEHMV	Cell division protein FtsZ OS=Dehalococcoides mccartyi (strain VS) GN=ftsZ2 PE=3 SV=1	1440	25.266	11	18.6916	18.7182	19.3179	18.6916	18.7182	19.3179	18.9092
	sp|Q3Z8V4|RPOB_DEHM1	DNA-directed RNA polymerase subunit beta OS=Dehalococcoides mccartyi (strain ATCC BAA-2266 / KCTC 15142 / 195) GN=rpoB PE=3 SV=1	1619	20.6761	23	17.1679	17.466	17.5549	17.1679	17.466	17.5549	17.3963
	demc_1385	ribosomal protein L21 tig00000000_quiver	392	9.6005	2	18.0808	18.6479	17.6075	18.0808	18.6479	17.6075	18.1121
	embl-cds:ADC74421	ribosomal protein L21 OS=Dehalococcoides mccartyi (strain GT) GN=DehalGT_1061 SV=1 UP=UP000002635:Chromosome	392	9.6005	2	18.0808	18.6479	17.6075	18.0808	18.6479	17.6075	18.1121
	embl-cds:CAI83332	ribosomal protein L21 OS=Dehalococcoides mccartyi (strain CBDB1) GN=rplU SV=1 UP=UP000000433:Chromosome	392	9.6005	2	18.1554	18.7225	17.682	18.1554	18.7225	17.682	18.1866
	sp|Q3Z6W3|RL21_DEHM1	50S ribosomal protein L21 OS=Dehalococcoides mccartyi (strain ATCC BAA-2266 / KCTC 15142 / 195) GN=rplU PE=3 SV=1	392	9.6005	2	18.1554	18.7225	17.682	18.1554	18.7225	17.682	18.1866
	embl-cds:ABQ17053	SSU ribosomal protein S5P OS=Dehalococcoides mccartyi (strain ATCC BAA-2100 / JCM 16839 / KCTC 5957 / BAV1) GN=DehaBAV1_0468 SV=1 UP=UP000002607:Chromosome	834	33.7209	5	18.8884	18.9778	19.0566	18.8884	18.9778	19.0566	18.9743
	demc_554	ribosomal protein S5 tig00000000_quiver	834	33.7209	5	18.8884	18.9778	19.0566	18.8884	18.9778	19.0566	18.9743
	embl-cds:ADC73798	ribosomal protein S5 OS=Dehalococcoides mccartyi (strain GT) GN=DehalGT_0431 SV=1 UP=UP000002635:Chromosome	834	33.7209	5	18.8884	18.9778	19.0566	18.8884	18.9778	19.0566	18.9743
	embl-cds:CAI82656	ribosomal protein S5 OS=Dehalococcoides mccartyi (strain CBDB1) GN=rpsE SV=1 UP=UP000000433:Chromosome	834	33.7209	5	18.8884	18.9778	19.0566	18.8884	18.9778	19.0566	18.9743
	sp|Q3Z964|RS5_DEHM1	30S ribosomal protein S5 OS=Dehalococcoides mccartyi (strain ATCC BAA-2266 / KCTC 15142 / 195) GN=rpsE PE=3 SV=1	834	41.8605	7	20.2909	20.1943	20.1139	20.2909	20.1943	20.1139	20.1997
	tr|D2BGY8|D2BGY8_DEHMV	30S ribosomal protein S5 OS=Dehalococcoides mccartyi (strain VS) GN=rpsE PE=3 SV=1	834	41.8605	7	20.2909	20.1943	20.1139	20.2909	20.1943	20.1139	20.1997
	tr|Q3Z6Z1|Q3Z6Z1_DEHM1	Uncharacterized protein OS=Dehalococcoides mccartyi (strain ATCC BAA-2266 / KCTC 15142 / 195) GN=DET1296 PE=4 SV=1	887	43.8095	4	18.1865	20.2548	19.173	18.1865	20.2548	19.173	19.2048
	tr|D2BIP7|D2BIP7_DEHMV	Uncharacterized protein OS=Dehalococcoides mccartyi (strain VS) GN=DhcVS_1080 PE=4 SV=1	887	43.8095	4	18.1865	20.2548	19.173	18.1865	20.2548	19.173	19.2048
	embl-cds:ABQ17258	phosphoglycerate kinase OS=Dehalococcoides mccartyi (strain ATCC BAA-2100 / JCM 16839 / KCTC 5957 / BAV1) GN=DehaBAV1_0674 SV=1 UP=UP000002607:Chromosome	2526	7.0529	2	15.192	14.9216	15.0094	15.192	14.9216	15.0094	15.041
	demc_334	phosphoglycerate kinase tig00000000_quiver	2526	7.0529	2	15.192	14.9216	15.0094	15.192	14.9216	15.0094	15.041
	embl-cds:ADC74002	Phosphoglycerate kinase OS=Dehalococcoides mccartyi (strain GT) GN=DehalGT_0635 SV=1 UP=UP000002635:Chromosome	2526	7.0529	2	15.192	14.9216	15.0094	15.192	14.9216	15.0094	15.041
	embl-cds:CAI82880	phosphoglycerate kinase OS=Dehalococcoides mccartyi (strain CBDB1) GN=pgk SV=1 UP=UP000000433:Chromosome	2526	7.0529	2	15.192	14.9216	15.0094	15.192	14.9216	15.0094	15.041
	tr|Q3Z8H0|Q3Z8H0_DEHM1	Phosphoglycerate kinase OS=Dehalococcoides mccartyi (strain ATCC BAA-2266 / KCTC 15142 / 195) GN=pgk PE=3 SV=1	2526	10.3275	3	15.2392	14.9216	15.0094	15.2392	14.9216	15.0094	15.0567
	tr|D2BHJ1|D2BHJ1_DEHMV	Phosphoglycerate kinase OS=Dehalococcoides mccartyi (strain VS) GN=pgk PE=3 SV=1	2526	7.0529	2	15.192	14.9216	15.0094	15.192	14.9216	15.0094	15.041
	AHF09114	50S ribosomal protein L14 OS=Dehalobacter restrictus DSM 9455 GN=DEHRE_02595 SV=1 UP=UP000018934:Chromosome	2611	13.9344	2	17.7605	17.2919	16.7813	17.7605	17.2919	16.7812	17.2779
	embl-cds:ABQ17336	acetolactate synthase, large subunit OS=Dehalococcoides mccartyi (strain ATCC BAA-2100 / JCM 16839 / KCTC 5957 / BAV1) GN=DehaBAV1_0752 SV=1 UP=UP000002607:Chromosome	615	11.775	4	17.6586	17.8459	17.6564	17.6586	17.8459	17.6564	17.7203
	demc_246	acetolactate synthase, large subunit, biosynthetic type tig00000000_quiver	615	11.775	4	17.6586	17.8459	17.6564	17.6586	17.8459	17.6564	17.7203
	embl-cds:ADC74079	acetolactate synthase, large subunit, biosynthetic type OS=Dehalococcoides mccartyi (strain GT) GN=DehalGT_0713 SV=1 UP=UP000002635:Chromosome	615	11.775	4	17.6586	17.8459	17.6564	17.6586	17.8459	17.6564	17.7203
	embl-cds:CAI82960	acetolactate synthase, large subunit OS=Dehalococcoides mccartyi (strain CBDB1) GN=ilvB SV=1 UP=UP000000433:Chromosome	615	11.775	4	17.6586	17.8459	17.6564	17.6586	17.8459	17.6564	17.7203
	tr|Q3Z889|Q3Z889_DEHM1	Acetolactate synthase OS=Dehalococcoides mccartyi (strain ATCC BAA-2266 / KCTC 15142 / 195) GN=ilvB PE=3 SV=1	615	17.2232	6	18.0013	17.8919	17.956	18.0013	17.8919	17.956	17.9497
	tr|D2BHR9|D2BHR9_DEHMV	Acetolactate synthase OS=Dehalococcoides mccartyi (strain VS) GN=ilvB PE=3 SV=1	615	13.3568	5	18.0013	17.8459	17.956	18.0013	17.8459	17.956	17.9344
	embl-cds:ABQ17046	LSU ribosomal protein L14P OS=Dehalococcoides mccartyi (strain ATCC BAA-2100 / JCM 16839 / KCTC 5957 / BAV1) GN=DehaBAV1_0461 SV=1 UP=UP000002607:Chromosome	1430	33.6066	4	22.6308	23.3947	22.8071	22.6308	23.3947	22.8071	22.9442
	demc_560	ribosomal protein L14 tig00000000_quiver	1430	33.6066	4	22.6308	23.3947	22.8071	22.6308	23.3947	22.8071	22.9442
	embl-cds:ADC73791	ribosomal protein L14 OS=Dehalococcoides mccartyi (strain GT) GN=DehalGT_0424 SV=1 UP=UP000002635:Chromosome	1430	33.6066	4	22.6308	23.3947	22.8071	22.6308	23.3947	22.8071	22.9442
	embl-cds:CAI82649	ribosomal protein L14 OS=Dehalococcoides mccartyi (strain CBDB1) GN=rplN SV=1 UP=UP000000433:Chromosome	1430	33.6066	4	22.6308	23.3947	22.8071	22.6308	23.3947	22.8071	22.9442
	sp|Q3Z971|RL14_DEHM1	50S ribosomal protein L14 OS=Dehalococcoides mccartyi (strain ATCC BAA-2266 / KCTC 15142 / 195) GN=rplN PE=3 SV=1	1430	42.623	5	22.6308	23.4015	22.8071	22.6308	23.4015	22.8071	22.9465
	tr|D2BGY2|D2BGY2_DEHMV	50S ribosomal protein L14 OS=Dehalococcoides mccartyi (strain VS) GN=rplN PE=3 SV=1	1430	42.623	5	22.6308	23.4015	22.8071	22.6308	23.4015	22.8071	22.9465
	tr|Q3Z7T9|Q3Z7T9_DEHM1	Acetyltransferase, GNAT family OS=Dehalococcoides mccartyi (strain ATCC BAA-2266 / KCTC 15142 / 195) GN=DET0987 PE=4 SV=1	707	8.68056	2	16.9147	15.9267	16.763	16.9147	15.9267	16.763	16.5348
	embl-cds:ABQ17495	Leucyl aminopeptidase OS=Dehalococcoides mccartyi (strain ATCC BAA-2100 / JCM 16839 / KCTC 5957 / BAV1) GN=DehaBAV1_0913 SV=1 UP=UP000002607:Chromosome	2316	4.82897	2	17.1459	16.9737	16.8882	17.1459	16.9737	16.8882	17.0026
	demc_69	cytosol aminopeptidase family, N-terminal domain protein tig00000000_quiver	2316	4.82897	2	17.1459	16.9737	16.8882	17.1459	16.9737	16.8882	17.0026
	embl-cds:ADC74230	Leucyl aminopeptidase OS=Dehalococcoides mccartyi (strain GT) GN=DehalGT_0867 SV=1 UP=UP000002635:Chromosome	2316	4.82897	2	17.1459	16.9737	16.8882	17.1459	16.9737	16.8882	17.0026
	embl-cds:CAI83116	cytosol aminopeptidase OS=Dehalococcoides mccartyi (strain CBDB1) GN=pepA SV=1 UP=UP000000433:Chromosome	2316	4.82897	2	17.1459	16.9737	16.8882	17.1459	16.9737	16.8882	17.0026
	tr|Q3Z7Q3|Q3Z7Q3_DEHM1	Probable cytosol aminopeptidase OS=Dehalococcoides mccartyi (strain ATCC BAA-2266 / KCTC 15142 / 195) GN=pepA PE=3 SV=1	2316	16.5657	5	16.4463	16.8601	16.4883	16.4463	16.8601	16.4883	16.5982
	tr|D2BI71|D2BI71_DEHMV	Probable cytosol aminopeptidase OS=Dehalococcoides mccartyi (strain VS) GN=pepA PE=3 SV=1	2316	5.85859	2	16.3741	16.5991	16.1053	16.3741	16.5991	16.1053	16.3595
	embl-cds:ABQ17931	metal dependent phosphohydrolase OS=Dehalococcoides mccartyi (strain ATCC BAA-2100 / JCM 16839 / KCTC 5957 / BAV1) GN=DehaBAV1_1354 SV=1 UP=UP000002607:Chromosome	346	20.7326	10	18.1654	17.9249	18.1122	18.1654	17.9249	18.1122	18.0675
	demc_1034	ribonuclease Y tig00000000_quiver	346	20.7326	10	18.1654	17.9249	18.1122	18.1654	17.9249	18.1122	18.0675
	embl-cds:ADC74757	metal dependent phosphohydrolase OS=Dehalococcoides mccartyi (strain GT) GN=DehalGT_1402 SV=1 UP=UP000002635:Chromosome	346	20.7326	10	18.1791	17.9387	18.1259	18.1791	17.9387	18.1259	18.0812
	embl-cds:CAI83705	KH domain protein OS=Dehalococcoides mccartyi (strain CBDB1) GN=cbdbA1702 SV=1 UP=UP000000433:Chromosome	346	20.7326	10	18.1654	17.9249	18.1122	18.1654	17.9249	18.1122	18.0675
	sp|Q3Z646|RNY_DEHM1	Ribonuclease Y OS=Dehalococcoides mccartyi (strain ATCC BAA-2266 / KCTC 15142 / 195) GN=rny PE=3 SV=1	346	27.1347	17	18.4215	19.11	18.5188	18.4215	19.11	18.5188	18.6834
	tr|D2BJT7|D2BJT7_DEHMV	Ribonuclease Y OS=Dehalococcoides mccartyi (strain VS) GN=rny PE=3 SV=1	346	20.8729	12	18.3001	18.0948	18.3114	18.3001	18.0948	18.3114	18.2354
	embl-cds:ABQ17039	LSU ribosomal protein L2P OS=Dehalococcoides mccartyi (strain ATCC BAA-2100 / JCM 16839 / KCTC 5957 / BAV1) GN=DehaBAV1_0454 SV=1 UP=UP000002607:Chromosome	586	27.372	8	19.3115	20.8555	21.5623	19.3115	20.8555	21.5623	20.5764
	demc_567	ribosomal protein L2 tig00000000_quiver	586	27.372	8	19.4966	21.0406	21.7474	19.4966	21.0406	21.7474	20.7615
	embl-cds:ADC73784	ribosomal protein L2 OS=Dehalococcoides mccartyi (strain GT) GN=DehalGT_0417 SV=1 UP=UP000002635:Chromosome	586	27.372	8	19.3115	20.8555	21.5623	19.3115	20.8555	21.5623	20.5764
	embl-cds:CAI82642	ribosomal protein L2 OS=Dehalococcoides mccartyi (strain CBDB1) GN=rplB SV=1 UP=UP000000433:Chromosome	586	27.372	8	19.3115	20.8555	21.5623	19.3115	20.8555	21.5623	20.5764
	tr|D2BGX5|D2BGX5_DEHMV	50S ribosomal protein L2 OS=Dehalococcoides mccartyi (strain VS) GN=rplB PE=3 SV=1	586	27.372	8	19.3115	20.8555	21.5623	19.3115	20.8555	21.5623	20.5764
	embl-cds:ABQ17244	pyruvate ferredoxin oxidoreductase, beta subunit OS=Dehalococcoides mccartyi (strain ATCC BAA-2100 / JCM 16839 / KCTC 5957 / BAV1) GN=DehaBAV1_0659 SV=1 UP=UP000002607:Chromosome	3195	11.5016	5	18.7873	17.3364	17.5853	18.7873	17.3364	17.5853	17.903
	demc_352	pyruvate synthase subunit PorB tig00000000_quiver	3195	11.5016	5	18.7873	17.3364	17.5853	18.7873	17.3364	17.5853	17.903
	embl-cds:ADC73987	thiamine pyrophosphate protein domain protein TPP-binding protein OS=Dehalococcoides mccartyi (strain GT) GN=DehalGT_0620 SV=1 UP=UP000002635:Chromosome	3195	11.5016	5	18.7873	17.3364	17.5853	18.7873	17.3364	17.5853	17.903
	embl-cds:CAI82846	pyruvic-ferredoxin oxidoreductase, beta subunit OS=Dehalococcoides mccartyi (strain CBDB1) GN=porB SV=1 UP=UP000000433:Chromosome	3195	11.5016	5	18.7873	17.3364	17.5853	18.7873	17.3364	17.5853	17.903
	tr|Q3Z8L6|Q3Z8L6_DEHM1	Nicotinate-nucleotide--dimethylbenzimidazole phosphoribosyltransferase OS=Dehalococcoides mccartyi (strain ATCC BAA-2266 / KCTC 15142 / 195) GN=cobT-2 PE=3 SV=1	603	36.3636	14	18.3246	18.1984	19.3156	18.3246	18.1984	19.3156	18.6129
	tr|D2BHE4|D2BHE4_DEHMV	Nicotinate-nucleotide--dimethylbenzimidazole phosphoribosyltransferase OS=Dehalococcoides mccartyi (strain VS) GN=cobT PE=3 SV=1	603	27.8409	11	18.2979	17.5211	18.9825	18.2979	17.5211	18.9825	18.2672
	embl-cds:ABQ16815	NADH dehydrogenase (ubiquinone), 24 kDa subunit OS=Dehalococcoides mccartyi (strain ATCC BAA-2100 / JCM 16839 / KCTC 5957 / BAV1) GN=DehaBAV1_0226 SV=1 UP=UP000002607:Chromosome	2553	9.03226	2	17.4165	17.1799	17.7342	17.4165	17.1799	17.7342	17.4435
	demc_881	respiratory-chain NADH dehydrogenase 24 Kd subunit tig00000000_quiver	2553	9.03226	2	17.4165	17.1799	17.7342	17.4165	17.1799	17.7342	17.4435
	embl-cds:ADC73540	NADH dehydrogenase (ubiquinone) 24 kDa subunit OS=Dehalococcoides mccartyi (strain GT) GN=DehalGT_0173 SV=1 UP=UP000002635:Chromosome	2553	9.03226	2	17.4165	17.1799	17.7342	17.4165	17.1799	17.7342	17.4435
	embl-cds:CAI82420	putative [Fe] hydrogenase, HymA subunit OS=Dehalococcoides mccartyi (strain CBDB1) GN=hymA SV=1 UP=UP000000433:Chromosome	2553	9.03226	2	17.4165	17.1799	17.7342	17.4165	17.1799	17.7342	17.4435
	tr|Q3ZA54|Q3ZA54_DEHM1	[Fe] hydrogenase, HymA subunit, putative OS=Dehalococcoides mccartyi (strain ATCC BAA-2266 / KCTC 15142 / 195) GN=DET0145 PE=4 SV=1	2553	9.03226	2	17.4165	17.1799	17.7342	17.4165	17.1799	17.7342	17.4435
	tr|D2BG76|D2BG76_DEHMV	[Fe] hydrogenase, HymA subunit OS=Dehalococcoides mccartyi (strain VS) GN=hymA1 PE=4 SV=1	2553	9.03226	2	17.4165	17.1799	17.7342	17.4165	17.1799	17.7342	17.4435
	demc_1133	dinitrogenase iron-molybdenum cofactor family protein tig00000000_quiver	915	12.9283	2	18.7482	17.634	18.7058	18.7482	17.634	18.7058	18.3627
	embl-cds:ADC74671	Dinitrogenase iron-molybdenum cofactor biosynthesis protein OS=Dehalococcoides mccartyi (strain GT) GN=DehalGT_1316 SV=1 UP=UP000002635:Chromosome	915	12.9283	2	18.7482	17.634	18.7058	18.7482	17.634	18.7058	18.3627
	embl-cds:CAI83616	nitrogenase iron-molybdenum cofactor maturation domain protein OS=Dehalococcoides mccartyi (strain CBDB1) GN=cbdbA1593 SV=1 UP=UP000000433:Chromosome	915	12.9283	2	18.7482	17.634	18.7058	18.7482	17.634	18.7058	18.3627
	tr|Q3Z6B9|Q3Z6B9_DEHM1	Dinitrogenase iron-molybdenum cofactor family protein OS=Dehalococcoides mccartyi (strain ATCC BAA-2266 / KCTC 15142 / 195) GN=DET1532 PE=4 SV=1	915	12.9283	2	18.7702	17.6561	18.7278	18.7702	17.6561	18.7278	18.3847
	contaminant_sp|P13647|K2C5_HUMAN	Keratin, type II cytoskeletal 5 (Cytokeratin 5) (K5) (CK 5) (58 kDa cytokeratin) - Homo sapiens (Human).	2181	12.5424	11	19.613	18.4764	19.4166	19.613	18.4764	19.4166	19.1687
	contaminant_sp|P05787|K2C8_HUMAN	Keratin, type II cytoskeletal 8 (Cytokeratin 8) (K8) (CK 8) - Homo sapiens (Human).	2907	3.94191	5	19.7653	18.2624	19.4319	19.7653	18.2624	19.4319	19.1532
	contaminant_sp|P48668|K2CE_HUMAN	Keratin, type II cytoskeletal 6E (Cytokeratin 6E) (CK 6E) (K6e keratin) - Homo sapiens (Human).	2910	8.70337	9	19.6641	18.8205	19.6348	19.6641	18.8205	19.6348	19.3731
	embl-cds:ABQ17446	dihydrodipicolinate synthase OS=Dehalococcoides mccartyi (strain ATCC BAA-2100 / JCM 16839 / KCTC 5957 / BAV1) GN=DehaBAV1_0864 SV=1 UP=UP000002607:Chromosome	4173	18.8552	6	17.4092	17.258	17.5477	17.4092	17.258	17.5477	17.405
	demc_131	dihydrodipicolinate synthase tig00000000_quiver	4173	15.1515	5	17.4092	16.9893	17.5477	17.4092	16.9893	17.5477	17.3154
	embl-cds:ADC74183	dihydrodipicolinate synthase OS=Dehalococcoides mccartyi (strain GT) GN=DehalGT_0817 SV=1 UP=UP000002635:Chromosome	4173	15.1515	5	17.4092	16.9893	17.5477	17.4092	16.9893	17.5477	17.3154
	embl-cds:CAI83063	dihydrodipicolinate synthase OS=Dehalococcoides mccartyi (strain CBDB1) GN=dapA SV=1 UP=UP000000433:Chromosome	4173	15.1515	5	17.4092	16.9893	17.5477	17.4092	16.9893	17.5477	17.3154
	sp|Q3Z7V3|DAPA_DEHM1	4-hydroxy-tetrahydrodipicolinate synthase OS=Dehalococcoides mccartyi (strain ATCC BAA-2266 / KCTC 15142 / 195) GN=dapA PE=3 SV=1	4173	22.5589	7	17.7173	17.6163	17.8779	17.7173	17.6163	17.8779	17.7372
	embl-cds:ABQ17107	Excinuclease ABC subunit A OS=Dehalococcoides mccartyi (strain ATCC BAA-2100 / JCM 16839 / KCTC 5957 / BAV1) GN=DehaBAV1_0522 SV=1 UP=UP000002607:Chromosome	471	4.02372	3	13.1945	14.1175	14.4704	13.1945	14.1175	14.4704	13.9275
	demc_498	excinuclease ABC subunit A tig00000000_quiver	471	4.02372	3	13.1945	14.1175	14.4704	13.1945	14.1175	14.4704	13.9275
	embl-cds:ADC73852	excinuclease ABC, A subunit OS=Dehalococcoides mccartyi (strain GT) GN=DehalGT_0485 SV=1 UP=UP000002635:Chromosome	471	4.02372	3	13.1945	14.1175	14.4704	13.1945	14.1175	14.4704	13.9275
	embl-cds:CAI82710	excinuclease ABC, A subunit OS=Dehalococcoides mccartyi (strain CBDB1) GN=uvrA SV=1 UP=UP000000433:Chromosome	471	4.02372	3	13.1945	14.1175	14.4704	13.1945	14.1175	14.4704	13.9275
	tr|Q3Z909|Q3Z909_DEHM1	UvrABC system protein A OS=Dehalococcoides mccartyi (strain ATCC BAA-2266 / KCTC 15142 / 195) GN=uvrA PE=3 SV=1	471	5.1797	4	14.2494	14.7485	14.4674	14.2494	14.7485	14.4674	14.4884
	tr|D2BH41|D2BH41_DEHMV	UvrABC system protein A OS=Dehalococcoides mccartyi (strain VS) GN=uvrA PE=3 SV=1	471	4.02372	3	13.1914	14.1144	14.4674	13.1914	14.1144	14.4674	13.9244
	embl-cds:ABQ17592	carbamoyl-phosphate synthase large subunit OS=Dehalococcoides mccartyi (strain ATCC BAA-2100 / JCM 16839 / KCTC 5957 / BAV1) GN=DehaBAV1_1012 SV=1 UP=UP000002607:Chromosome	1624	4.44856	5	14.9884	15.3062	14.9298	14.9884	15.3062	14.9298	15.0748
	demc_1508	carbamoyl-phosphate synthase, large subunit tig00000000_quiver	1624	3.3211	4	14.5382	15.0703	14.6621	14.5382	15.0703	14.6621	14.7569
	embl-cds:ADC74304	carbamoyl-phosphate synthase, large subunit OS=Dehalococcoides mccartyi (strain GT) GN=DehalGT_0943 SV=1 UP=UP000002635:Chromosome	1624	4.44856	5	14.9884	15.3062	14.9298	14.9884	15.3062	14.9298	15.0748
	embl-cds:CAI83214	carbamoyl-phosphate synthase, large subunit OS=Dehalococcoides mccartyi (strain CBDB1) GN=carB SV=1 UP=UP000000433:Chromosome	1624	3.3211	4	14.5249	15.0569	14.6488	14.5249	15.0569	14.6488	14.7435
	tr|Q3Z784|Q3Z784_DEHM1	Carbamoyl-phosphate synthase large chain OS=Dehalococcoides mccartyi (strain ATCC BAA-2266 / KCTC 15142 / 195) GN=carB PE=3 SV=1	1624	5.81193	6	15.2883	15.2929	14.9165	15.2883	15.2929	14.9165	15.1659
	tr|D2BIF2|D2BIF2_DEHMV	Carbamoyl-phosphate synthase large chain OS=Dehalococcoides mccartyi (strain VS) GN=carB PE=3 SV=1	1624	5.81193	6	15.3016	15.3062	14.9298	15.3016	15.3062	14.9298	15.1792
	tr|Q3ZA10|Q3ZA10_DEHM1	Iron-sulfur cluster-binding protein OS=Dehalococcoides mccartyi (strain ATCC BAA-2266 / KCTC 15142 / 195) GN=DET0191 PE=4 SV=1	2264	53.5714	3	18.972	18.5003	18.5155	18.972	18.5003	18.5155	18.6626
	tr|D2BGA0|D2BGA0_DEHMV	Ferredoxin OS=Dehalococcoides mccartyi (strain VS) GN=fdx PE=4 SV=1	2264	35.7143	2	18.972	18.5003	18.4416	18.972	18.5003	18.4416	18.638
	sp|Q3Z988|AROB_DEHM1	3-dehydroquinate synthase OS=Dehalococcoides mccartyi (strain ATCC BAA-2266 / KCTC 15142 / 195) GN=aroB PE=3 SV=1	1648	20.0557	6	16.6577	15.7128	16.4066	16.6577	15.7128	16.4066	16.259
	tr|D2BGW5|D2BGW5_DEHMV	3-dehydroquinate synthase OS=Dehalococcoides mccartyi (strain VS) GN=aroB PE=3 SV=1	1648	15.5989	5	16.6577	15.3523	16.2489	16.6577	15.3523	16.2489	16.0863
	embl-cds:ABQ17193	cell division protein FtsZ OS=Dehalococcoides mccartyi (strain ATCC BAA-2100 / JCM 16839 / KCTC 5957 / BAV1) GN=DehaBAV1_0608 SV=1 UP=UP000002607:Chromosome	601	9.57447	3	17.4511	17.6498	17.0131	17.451	17.6498	17.0131	17.3713
	demc_408	cell division protein FtsZ tig00000000_quiver	601	9.57447	3	17.4511	17.6498	17.0131	17.451	17.6498	17.0131	17.3713
	embl-cds:ADC73937	cell division protein FtsZ OS=Dehalococcoides mccartyi (strain GT) GN=DehalGT_0570 SV=1 UP=UP000002635:Chromosome	601	9.57447	3	17.4511	17.6498	17.0131	17.451	17.6498	17.0131	17.3713
	embl-cds:CAI82796	cell division protein FtsZ OS=Dehalococcoides mccartyi (strain CBDB1) GN=ftsZ SV=1 UP=UP000000433:Chromosome	601	9.57447	3	17.4511	17.6498	17.0131	17.451	17.6498	17.0131	17.3713
	tr|Q3Z8S1|Q3Z8S1_DEHM1	Cell division protein FtsZ OS=Dehalococcoides mccartyi (strain ATCC BAA-2266 / KCTC 15142 / 195) GN=ftsZ-2 PE=3 SV=1	601	9.57447	3	17.4511	17.6498	17.0131	17.451	17.6498	17.0131	17.3713
	tr|D2BHC5|D2BHC5_DEHMV	Cell division protein FtsZ OS=Dehalococcoides mccartyi (strain VS) GN=ftsZ1 PE=3 SV=1	601	9.57447	3	17.4511	17.6498	17.0131	17.451	17.6498	17.0131	17.3713
	tr|Q3Z723|Q3Z723_DEHM1	DegV family protein OS=Dehalococcoides mccartyi (strain ATCC BAA-2266 / KCTC 15142 / 195) GN=DET1264 PE=4 SV=1	2386	10.0358	2	17.0612	17.0169	17.2654	17.0612	17.0169	17.2654	17.1145
	tr|D2BIL4|D2BIL4_DEHMV	DegV OS=Dehalococcoides mccartyi (strain VS) GN=DhcVS_1047 PE=4 SV=1	2386	10.0358	2	17.0612	17.0169	17.2654	17.0612	17.0169	17.2654	17.1145
	tr|D2BH95|D2BH95_DEHMV	DNA-directed RNA polymerase subunit beta OS=Dehalococcoides mccartyi (strain VS) GN=rpoB PE=3 SV=1	1619	15.8019	16	16.6231	17.1069	16.6269	16.6231	17.1069	16.6269	16.7856
	sp|Q3Z888|ILVD_DEHM1	Dihydroxy-acid dehydratase OS=Dehalococcoides mccartyi (strain ATCC BAA-2266 / KCTC 15142 / 195) GN=ilvD PE=3 SV=1	1578	7.74775	4	16.7864	17.1724	17.1007	16.7864	17.1724	17.1007	17.0198
	embl-cds:ABQ17558	CoA-binding domain protein OS=Dehalococcoides mccartyi (strain ATCC BAA-2100 / JCM 16839 / KCTC 5957 / BAV1) GN=DehaBAV1_0978 SV=1 UP=UP000002607:Chromosome	3608	20.8	6	18.3165	18.4685	17.7331	18.3165	18.4685	17.7331	18.1727
	demc_1544	coA binding domain protein tig00000000_quiver	3608	17.7778	3	19.6849	19.9142	19.1723	19.6849	19.9142	19.1723	19.5905
	embl-cds:CAI83178	acetyl-CoA synthetase OS=Dehalococcoides mccartyi (strain CBDB1) GN=cbdbA1077 SV=1 UP=UP000000433:Chromosome	3608	13.2435	13	17.6988	17.4093	17.3519	17.6988	17.4093	17.3519	17.4867
	embl-cds:ABQ16910	ribonucleoside-diphosphate reductase, adenosylcobalamin-dependent OS=Dehalococcoides mccartyi (strain ATCC BAA-2100 / JCM 16839 / KCTC 5957 / BAV1) GN=DehaBAV1_0324 SV=1 UP=UP000002607:Chromosome	2304	26.6388	23	17.8297	18.0104	18.56	17.8297	18.0104	18.56	18.1334
	demc_695	ribonucleoside-diphosphate reductase, adenosylcobalamin-dependent tig00000000_quiver	2304	26.6388	23	17.8297	18.0104	18.56	17.8297	18.0104	18.56	18.1334
	embl-cds:ADC73662	ribonucleoside-diphosphate reductase, adenosylcobalamin-dependent OS=Dehalococcoides mccartyi (strain GT) GN=DehalGT_0295 SV=1 UP=UP000002635:Chromosome	2304	26.6388	23	17.8297	18.0104	18.56	17.8297	18.0104	18.56	18.1334
	embl-cds:CAI82518	ribonucleotide reductase OS=Dehalococcoides mccartyi (strain CBDB1) GN=nrdA SV=1 UP=UP000000433:Chromosome	2304	26.6388	23	18.0162	18.1969	18.7464	18.0162	18.1969	18.7464	18.3198
	tr|Q3Z9K7|Q3Z9K7_DEHM1	Vitamin B12-dependent ribonucleotide reductase OS=Dehalococcoides mccartyi (strain ATCC BAA-2266 / KCTC 15142 / 195) GN=nrd-2 PE=3 SV=1	2304	42.3127	31	18.5417	18.7559	19.0541	18.5417	18.7559	19.0541	18.7839
	tr|D2BGJ7|D2BGJ7_DEHMV	Vitamin B12-dependent ribonucleotide reductase OS=Dehalococcoides mccartyi (strain VS) GN=nrdA PE=3 SV=1	2304	32.0631	25	18.0162	18.5264	18.9814	18.0162	18.5264	18.9814	18.508
	embl-cds:ABQ16845	hydrogenase (NiFe) small subunit HydA OS=Dehalococcoides mccartyi (strain ATCC BAA-2100 / JCM 16839 / KCTC 5957 / BAV1) GN=DehaBAV1_0257 SV=1 UP=UP000002607:Chromosome	530	10.452	5	20.5759	19.2487	20.5711	20.5759	19.2487	20.5711	20.1319
	demc_914	periplasmic [NiFeSe] hydrogenase, small subunit tig00000000_quiver	530	10.452	5	20.5759	19.2487	20.5711	20.5759	19.2487	20.5711	20.1319
	embl-cds:ADC73509	hydrogenase (NiFe) small subunit HydA OS=Dehalococcoides mccartyi (strain GT) GN=DehalGT_0142 SV=1 UP=UP000002635:Chromosome	530	10.452	5	20.5759	19.2487	20.5711	20.5759	19.2487	20.5711	20.1319
	embl-cds:CAI82388	Ni/Fe hydrogenase small subunit OS=Dehalococcoides mccartyi (strain CBDB1) GN=hupS SV=1 UP=UP000000433:Chromosome	530	10.452	5	20.5759	19.2487	20.5711	20.5759	19.2487	20.5711	20.1319
	tr|Q3ZA87|Q3ZA87_DEHM1	[Ni/Fe] hydrogenase, group 1, small subunit, putative OS=Dehalococcoides mccartyi (strain ATCC BAA-2266 / KCTC 15142 / 195) GN=DET0111 PE=4 SV=1	530	10.452	5	20.5759	19.2487	20.5711	20.5759	19.2487	20.5711	20.1319
	tr|D2BG44|D2BG44_DEHMV	Ni/Fe hydrogenase, small subunit OS=Dehalococcoides mccartyi (strain VS) GN=hupS PE=4 SV=1	530	10.452	5	20.5759	19.2487	20.5711	20.5759	19.2487	20.5711	20.1319
	embl-cds:ABQ17799	ATPase AAA-2 domain protein OS=Dehalococcoides mccartyi (strain ATCC BAA-2100 / JCM 16839 / KCTC 5957 / BAV1) GN=DehaBAV1_1220 SV=1 UP=UP000002607:Chromosome	941	26.2315	19	18.274	18.6079	18.6828	18.274	18.6079	18.6828	18.5216
	demc_1290	istB-like ATP binding family protein tig00000000_quiver	941	26.2315	19	18.274	18.6079	18.6828	18.274	18.6079	18.6828	18.5216
	embl-cds:ADC74490	ATPase AAA-2 domain protein OS=Dehalococcoides mccartyi (strain GT) GN=DehalGT_1130 SV=1 UP=UP000002635:Chromosome	941	26.2315	19	18.274	18.6079	18.6828	18.274	18.6079	18.6828	18.5216
	embl-cds:CAI83420	ATP-dependent Clp protease, ATP-binding subunit ClpC OS=Dehalococcoides mccartyi (strain CBDB1) GN=clpA SV=1 UP=UP000000433:Chromosome	941	26.2315	19	18.274	18.6079	18.6828	18.274	18.6079	18.6828	18.5216
	tr|Q3Z7N3|Q3Z7N3_DEHM1	Conserved domain protein OS=Dehalococcoides mccartyi (strain ATCC BAA-2266 / KCTC 15142 / 195) GN=DET1051 PE=4 SV=1	1531	56.25	6	20.7745	20.2273	18.8679	20.7745	20.2273	18.8679	19.9566
	embl-cds:ABQ17602	translation elongation factor 2 (EF-2/EF-G) OS=Dehalococcoides mccartyi (strain ATCC BAA-2100 / JCM 16839 / KCTC 5957 / BAV1) GN=DehaBAV1_1022 SV=1 UP=UP000002607:Chromosome	1535	6.58138	4	15.9306	16.7824	17.0289	15.9306	16.7824	17.0289	16.5806
	demc_1498	translation elongation factor G tig00000000_quiver	1535	6.58138	4	15.9306	16.7824	17.0289	15.9306	16.7824	17.0289	16.5806
	embl-cds:ADC74314	translation elongation factor G OS=Dehalococcoides mccartyi (strain GT) GN=DehalGT_0953 SV=1 UP=UP000002635:Chromosome	1535	6.58138	4	15.9306	16.7824	17.0289	15.9306	16.7824	17.0289	16.5806
	embl-cds:CAI83224	translation elongation factor G OS=Dehalococcoides mccartyi (strain CBDB1) GN=fusA SV=1 UP=UP000000433:Chromosome	1535	6.58138	4	15.9243	16.7761	17.0225	15.9243	16.7761	17.0225	16.5743
	tr|Q3Z774|Q3Z774_DEHM1	Translation elongation factor G OS=Dehalococcoides mccartyi (strain ATCC BAA-2266 / KCTC 15142 / 195) GN=fusA-2 PE=4 SV=1	1535	31.3411	18	17.5431	18.1037	18.4198	17.5431	18.1037	18.4198	18.0222
	tr|D2BIG2|D2BIG2_DEHMV	Translation elongation factor, GTPase OS=Dehalococcoides mccartyi (strain VS) GN=fusA2 PE=4 SV=1	1535	23.2796	12	17.4902	17.5945	18.1352	17.4902	17.5945	18.1352	17.74
	embl-cds:ABQ17771	nicotinate-nucleotide pyrophosphorylase (carboxylating) OS=Dehalococcoides mccartyi (strain ATCC BAA-2100 / JCM 16839 / KCTC 5957 / BAV1) GN=DehaBAV1_1192 SV=1 UP=UP000002607:Chromosome	3596	10.8392	3	17.8337	18.4324	18.8059	17.8337	18.4324	18.8059	18.3573
	demc_1324	nicotinate-nucleotide diphosphorylase tig00000000_quiver	3596	10.8392	3	17.8337	18.4324	18.8059	17.8337	18.4324	18.8059	18.3573
	embl-cds:ADC74460	nicotinate-nucleotide pyrophosphorylase OS=Dehalococcoides mccartyi (strain GT) GN=DehalGT_1100 SV=1 UP=UP000002635:Chromosome	3596	10.8392	3	17.8337	18.4324	18.8059	17.8337	18.4324	18.8059	18.3573
	embl-cds:CAI83389	nicotinate-nucleotide pyrophosphorylase OS=Dehalococcoides mccartyi (strain CBDB1) GN=nadC SV=1 UP=UP000000433:Chromosome	3596	10.8392	3	17.8337	18.4324	18.8059	17.8337	18.4324	18.8059	18.3573
	tr|D2BIX6|D2BIX6_DEHMV	Nicotinate-nucleotide pyrophosphorylase OS=Dehalococcoides mccartyi (strain VS) GN=nadC PE=3 SV=1	3596	28.6713	8	18.7744	18.7264	19.0755	18.7744	18.7264	19.0755	18.8588
	embl-cds:ABQ17061	SSU ribosomal protein S13P OS=Dehalococcoides mccartyi (strain ATCC BAA-2100 / JCM 16839 / KCTC 5957 / BAV1) GN=DehaBAV1_0476 SV=1 UP=UP000002607:Chromosome	4707	16.2791	3	18.2762	18.2931	18.7608	18.2762	18.2931	18.7608	18.4434
	demc_546	30S ribosomal protein S13 tig00000000_quiver	4707	16.2791	3	18.2762	18.2931	18.7608	18.2762	18.2931	18.7608	18.4434
	embl-cds:ADC73806	30S ribosomal protein S13 OS=Dehalococcoides mccartyi (strain GT) GN=DehalGT_0439 SV=1 UP=UP000002635:Chromosome	4707	16.2791	3	18.2762	18.2931	18.7608	18.2762	18.2931	18.7608	18.4434
	embl-cds:CAI82664	ribosomal protein S13 OS=Dehalococcoides mccartyi (strain CBDB1) GN=rpsM SV=1 UP=UP000000433:Chromosome	4707	16.2791	3	18.2762	18.2931	18.7608	18.2762	18.2931	18.7608	18.4434
	sp|Q3Z956|RS13_DEHM1	30S ribosomal protein S13 OS=Dehalococcoides mccartyi (strain ATCC BAA-2266 / KCTC 15142 / 195) GN=rpsM PE=3 SV=1	4707	22.4806	4	19.6944	18.2931	18.7608	19.6944	18.2931	18.7608	18.9161
	tr|D2BGZ5|D2BGZ5_DEHMV	30S ribosomal protein S13 OS=Dehalococcoides mccartyi (strain VS) GN=rpsM PE=3 SV=1	4707	16.2791	3	18.2762	18.2931	18.7608	18.2762	18.2931	18.7608	18.4434
	contaminant_sp|P02533|K1CN_HUMAN	Keratin, type I cytoskeletal 14 (Cytokeratin 14) (K14) (CK 14) - Homo sapiens (Human).	1353	28.4501	13	19.3842	19.6474	19.9345	19.3842	19.6474	19.9345	19.6554
	embl-cds:ABQ17937	2-isopropylmalate synthase OS=Dehalococcoides mccartyi (strain ATCC BAA-2100 / JCM 16839 / KCTC 5957 / BAV1) GN=DehaBAV1_1360 SV=1 UP=UP000002607:Chromosome	725	15.9036	5	17.4859	17.0929	17.0748	17.4859	17.0929	17.0748	17.2179
	demc_1028	HMGL-like family protein tig00000000_quiver	725	15.9036	5	17.4859	17.0929	17.0748	17.4859	17.0929	17.0748	17.2179
	embl-cds:ADC74763	(R)-citramalate synthase OS=Dehalococcoides mccartyi (strain GT) GN=DehalGT_1408 SV=1 UP=UP000002635:Chromosome	725	18.5542	6	17.7433	17.751	17.0748	17.7433	17.751	17.0748	17.523
	embl-cds:CAI83711	homocitrate synthase OS=Dehalococcoides mccartyi (strain CBDB1) GN=cbdbA1708 SV=1 UP=UP000000433:Chromosome	725	18.5542	6	17.7433	17.751	17.0748	17.7433	17.751	17.0748	17.523
	tr|Q3Z640|Q3Z640_DEHM1	Homocitrate synthase OS=Dehalococcoides mccartyi (strain ATCC BAA-2266 / KCTC 15142 / 195) GN=DET1614 PE=4 SV=1	725	25.0602	8	18.4123	18.5394	17.6122	18.4123	18.5394	17.6122	18.188
	tr|D2BJU3|D2BJU3_DEHMV	2-isopropylmalate/homocitrate/Re-citrate synthase OS=Dehalococcoides mccartyi (strain VS) GN=DhcVS_1496 PE=4 SV=1	725	18.5542	6	17.7433	17.751	17.0748	17.7433	17.751	17.0748	17.523
	embl-cds:ABQ17221	CO dehydrogenase/acetyl-CoA synthase delta subunit OS=Dehalococcoides mccartyi (strain ATCC BAA-2100 / JCM 16839 / KCTC 5957 / BAV1) GN=DehaBAV1_0636 SV=1 UP=UP000002607:Chromosome	994	11.5016	4	18.4841	18.3734	18.3908	18.4841	18.3734	18.3908	18.4161
	demc_378	CO dehydrogenase/acetyl-CoA synthase, iron-sulfur protein tig00000000_quiver	994	11.5016	4	18.4841	18.3734	18.3908	18.4841	18.3734	18.3908	18.4161
	embl-cds:ADC73965	CO dehydrogenase/acetyl-CoA synthase delta subunit, TIM barrel OS=Dehalococcoides mccartyi (strain GT) GN=DehalGT_0598 SV=1 UP=UP000002635:Chromosome	994	11.5016	4	18.4841	18.3734	18.3908	18.4841	18.3734	18.3908	18.4161
	embl-cds:CAI82823	carbon monoxide dehydrogenase/acetyl-CoA synthase small subunit OS=Dehalococcoides mccartyi (strain CBDB1) GN=acsD SV=1 UP=UP000000433:Chromosome	994	11.5016	4	18.4841	18.3734	18.3908	18.4841	18.3734	18.3908	18.4161
	tr|Q3Z8K7|Q3Z8K7_DEHM1	Corrinoid/iron-sulfur protein, small subunit OS=Dehalococcoides mccartyi (strain ATCC BAA-2266 / KCTC 15142 / 195) GN=acsD-2 PE=4 SV=1	994	23.3227	8	19.1268	19.035	19.0331	19.1268	19.035	19.0331	19.065
	tr|D2BHF4|D2BHF4_DEHMV	Carbon-monoxide dehydrogenase delta subunit OS=Dehalococcoides mccartyi (strain VS) GN=cdhD PE=4 SV=1	994	23.3227	8	19.1268	19.035	19.0331	19.1268	19.035	19.0331	19.065
	embl-cds:ABQ17163	DNA-directed RNA polymerase subunit beta OS=Dehalococcoides mccartyi (strain ATCC BAA-2100 / JCM 16839 / KCTC 5957 / BAV1) GN=DehaBAV1_0578 SV=1 UP=UP000002607:Chromosome	1619	14.0757	14	15.6423	16.4964	15.6438	15.6423	16.4964	15.6438	15.9275
	demc_439	DNA-directed RNA polymerase, beta subunit tig00000000_quiver	1619	14.0757	14	15.6044	16.4585	15.6059	15.6044	16.4585	15.6059	15.8896
	embl-cds:ADC73907	DNA-directed RNA polymerase, beta subunit OS=Dehalococcoides mccartyi (strain GT) GN=DehalGT_0540 SV=1 UP=UP000002635:Chromosome	1619	14.0757	14	15.6044	16.4585	15.6059	15.6044	16.4585	15.6059	15.8896
	embl-cds:CAI82766	DNA-directed RNA polymerase, beta subunit OS=Dehalococcoides mccartyi (strain CBDB1) GN=rpoB SV=1 UP=UP000000433:Chromosome	1619	14.0757	14	15.6044	16.4585	15.6059	15.6044	16.4585	15.6059	15.8896
	embl-cds:ABQ17119	ATP synthase F0 subcomplex B subunit OS=Dehalococcoides mccartyi (strain ATCC BAA-2100 / JCM 16839 / KCTC 5957 / BAV1) GN=DehaBAV1_0534 SV=1 UP=UP000002607:Chromosome	1672	30.1775	5	19.8459	20.1284	19.3972	19.8459	20.1284	19.3972	19.7905
	demc_486	ATP synthase F0, B subunit tig00000000_quiver	1672	30.1775	5	19.8459	20.1284	19.3972	19.8459	20.1284	19.3972	19.7905
	embl-cds:ADC73864	ATP synthase F0, B subunit OS=Dehalococcoides mccartyi (strain GT) GN=DehalGT_0497 SV=1 UP=UP000002635:Chromosome	1672	30.1775	5	19.8459	20.1284	19.3972	19.8459	20.1284	19.3972	19.7905
	embl-cds:CAI82722	ATP synthase F0, B subunit OS=Dehalococcoides mccartyi (strain CBDB1) GN=atpF SV=1 UP=UP000000433:Chromosome	1672	30.1775	5	19.8459	20.1284	19.3972	19.8459	20.1284	19.3972	19.7905
	tr|D2BH53|D2BH53_DEHMV	ATP synthase subunit b OS=Dehalococcoides mccartyi (strain VS) GN=atpF PE=3 SV=1	1672	36.0947	6	19.8459	20.1284	19.7462	19.8459	20.1284	19.7462	19.9068
	tr|Q3Z8L2|Q3Z8L2_DEHM1	Thioredoxin OS=Dehalococcoides mccartyi (strain ATCC BAA-2266 / KCTC 15142 / 195) GN=trx-2 PE=3 SV=1	2308	37.3832	4	19.9774	19.3629	19.5179	19.9774	19.3629	19.5179	19.6194
	tr|D2BHE8|D2BHE8_DEHMV	Thioredoxin OS=Dehalococcoides mccartyi (strain VS) GN=trx PE=3 SV=1	2308	56.0748	7	20.1731	19.7644	19.6969	20.1731	19.7644	19.6969	19.8781
	tr|Q3Z7F7|Q3Z7F7_DEHM1	Uncharacterized protein OS=Dehalococcoides mccartyi (strain ATCC BAA-2266 / KCTC 15142 / 195) GN=DET1127 PE=4 SV=1	636	8.20312	2	17.4809	17.5361	16.3891	17.4809	17.5361	16.3891	17.1354
	tr|D2BIB4|D2BIB4_DEHMV	Glutamate synthase-like protein protein, alpha subunit-like protein OS=Dehalococcoides mccartyi (strain VS) GN=DhcVS_945 PE=4 SV=1	636	8.20312	2	17.4809	17.5361	16.3891	17.4809	17.5361	16.3891	17.1354
	embl-cds:ABQ17063	SSU ribosomal protein S4P OS=Dehalococcoides mccartyi (strain ATCC BAA-2100 / JCM 16839 / KCTC 5957 / BAV1) GN=DehaBAV1_0478 SV=1 UP=UP000002607:Chromosome	835	24.3655	5	19.2519	19.5501	19.7058	19.2519	19.5501	19.7058	19.5026
	demc_544	ribosomal protein S4 tig00000000_quiver	835	27.5362	7	19.1804	19.4787	19.9483	19.1804	19.4787	19.9483	19.5358
	embl-cds:ADC73808	ribosomal protein S4 OS=Dehalococcoides mccartyi (strain GT) GN=DehalGT_0441 SV=1 UP=UP000002635:Chromosome	835	27.5362	7	19.1804	19.4787	19.9483	19.1804	19.4787	19.9483	19.5358
	embl-cds:CAI82666	ribosomal protein S4 OS=Dehalococcoides mccartyi (strain CBDB1) GN=rpsD SV=1 UP=UP000000433:Chromosome	835	27.5362	7	19.1804	19.4787	19.9483	19.1804	19.4787	19.9483	19.5358
	tr|Q3Z724|Q3Z724_DEHM1	DAK2 domain protein OS=Dehalococcoides mccartyi (strain ATCC BAA-2266 / KCTC 15142 / 195) GN=DET1263 PE=4 SV=1	882	19.8529	7	14.6532	14.8365	15.4418	14.6532	14.8365	15.4418	14.9772
	tr|Q3Z9D5|Q3Z9D5_DEHM1	Amino acid ABC transporter, periplasmic amino acid-binding protein OS=Dehalococcoides mccartyi (strain ATCC BAA-2266 / KCTC 15142 / 195) GN=DET0419 PE=3 SV=1	2416	33.0769	10	20.7002	20.4709	20.5365	20.7002	20.4709	20.5365	20.5692
	tr|D2BGR9|D2BGR9_DEHMV	Amino acid ABC transporter, periplasmic binding protein OS=Dehalococcoides mccartyi (strain VS) GN=DhcVS_362 PE=3 SV=1	2416	21.9231	7	20.5096	20.1808	20.2359	20.5096	20.1808	20.2359	20.3088
	embl-cds:ABQ17804	phosphoribosylaminoimidazolecarboxamide formyltransferase / IMP cyclohydrolase OS=Dehalococcoides mccartyi (strain ATCC BAA-2100 / JCM 16839 / KCTC 5957 / BAV1) GN=DehaBAV1_1225 SV=1 UP=UP000002607:Chromosome	2494	12.4756	5	16.2852	15.8597	15.0386	16.2852	15.8597	15.0386	15.7278
	demc_1285	phosphoribosylaminoimidazolecarboxamide formyltransferase/IMP cyclohydrolase tig00000000_quiver	2494	12.4756	5	16.2852	15.8597	15.0386	16.2852	15.8597	15.0386	15.7278
	embl-cds:ADC74495	phosphoribosylaminoimidazolecarboxamide formyltransferase/IMP cyclohydrolase OS=Dehalococcoides mccartyi (strain GT) GN=DehalGT_1135 SV=1 UP=UP000002635:Chromosome	2494	12.4756	5	16.2852	15.8597	15.0386	16.2852	15.8597	15.0386	15.7278
	embl-cds:CAI83425	phosphoribosylaminoimidazolecarboxamide formyltransferase OS=Dehalococcoides mccartyi (strain CBDB1) GN=purH SV=1 UP=UP000000433:Chromosome	2494	12.4756	5	16.2852	15.8597	15.0386	16.2852	15.8597	15.0386	15.7278
	tr|D2BJ11|D2BJ11_DEHMV	Bifunctional purine biosynthesis protein PurH OS=Dehalococcoides mccartyi (strain VS) GN=purH PE=3 SV=1	2494	9.35673	4	16.2852	15.3076	15.0386	16.2852	15.3076	15.0386	15.5438
	embl-cds:ABQ17064	DNA-directed RNA polymerase subunit alpha OS=Dehalococcoides mccartyi (strain ATCC BAA-2100 / JCM 16839 / KCTC 5957 / BAV1) GN=DehaBAV1_0479 SV=1 UP=UP000002607:Chromosome	796	23.6364	10	19.2818	19.2559	19.5078	19.2818	19.2559	19.5078	19.3485
	demc_543	DNA-directed RNA polymerase, alpha subunit tig00000000_quiver	796	23.6364	10	19.2818	19.2559	19.5078	19.2818	19.2559	19.5078	19.3485
	embl-cds:ADC73809	DNA-directed RNA polymerase, alpha subunit OS=Dehalococcoides mccartyi (strain GT) GN=DehalGT_0442 SV=1 UP=UP000002635:Chromosome	796	23.6364	10	19.2818	19.2559	19.5078	19.2818	19.2559	19.5078	19.3485
	embl-cds:CAI82667	DNA-directed RNA polymerase, alpha subunit OS=Dehalococcoides mccartyi (strain CBDB1) GN=rpoA SV=1 UP=UP000000433:Chromosome	796	23.6364	10	19.2818	19.2559	19.5078	19.2818	19.2559	19.5078	19.3485
	sp|Q3Z953|RPOA_DEHM1	DNA-directed RNA polymerase subunit alpha OS=Dehalococcoides mccartyi (strain ATCC BAA-2266 / KCTC 15142 / 195) GN=rpoA PE=3 SV=1	796	55.4545	21	20.3914	20.188	20.2758	20.3914	20.188	20.2758	20.2851
	tr|D2BGZ8|D2BGZ8_DEHMV	DNA-directed RNA polymerase subunit alpha OS=Dehalococcoides mccartyi (strain VS) GN=rpoA PE=3 SV=1	796	33.9394	15	20.2414	19.9794	20.2046	20.2414	19.9794	20.2046	20.1418
	embl-cds:ABQ16948	Rieske (2Fe-2S) domain protein OS=Dehalococcoides mccartyi (strain ATCC BAA-2100 / JCM 16839 / KCTC 5957 / BAV1) GN=DehaBAV1_0363 SV=1 UP=UP000002607:Chromosome	1613	39.8352	6	19.9288	20.2646	20.3146	19.9288	20.2646	20.3146	20.1693
	demc_665	rieske [2Fe-2S] domain protein tig00000000_quiver	1613	39.8352	6	19.9288	20.2646	20.3146	19.9288	20.2646	20.3146	20.1693
	embl-cds:ADC73692	Rieske (2Fe-2S) iron-sulphur domain protein OS=Dehalococcoides mccartyi (strain GT) GN=DehalGT_0325 SV=1 UP=UP000002635:Chromosome	1613	39.8352	6	19.9288	20.2646	20.3146	19.9288	20.2646	20.3146	20.1693
	embl-cds:CAI82549	iron-sulfur cluster-binding protein, Rieske domain OS=Dehalococcoides mccartyi (strain CBDB1) GN=cbdbA328 SV=1 UP=UP000000433:Chromosome	1613	39.8352	6	20.0074	20.3432	20.3932	20.0074	20.3432	20.3932	20.2479
	tr|Q3Z9H2|Q3Z9H2_DEHM1	Iron-sulfur cluster-binding protein, Rieske family OS=Dehalococcoides mccartyi (strain ATCC BAA-2266 / KCTC 15142 / 195) GN=DET0381 PE=4 SV=1	1613	49.6	8	20.0074	20.7983	20.7862	20.0074	20.7983	20.7862	20.5306
	tr|D2BGN4|D2BGN4_DEHMV	Iron-sulfur cluster-binding protein, Rieske family OS=Dehalococcoides mccartyi (strain VS) GN=DhcVS_325 PE=4 SV=1	1613	39.8352	6	19.9288	20.2646	20.3146	19.9288	20.2646	20.3146	20.1693
	demc_1094	conserved hypothetical protein tig00000000_quiver	724	12.6354	2	16.2067	15.8234	16.1784	16.2067	15.8234	16.1784	16.0695
	embl-cds:ADC74706	conserved hypothetical protein OS=Dehalococcoides mccartyi (strain GT) GN=DehalGT_1351 SV=1 UP=UP000002635:Chromosome	724	12.6354	2	16.2067	15.8234	16.1784	16.2067	15.8234	16.1784	16.0695
	embl-cds:CAI83651	hypothetical protein OS=Dehalococcoides mccartyi (strain CBDB1) GN=cbdbA1635 SV=1 UP=UP000000433:Chromosome	724	12.6354	2	16.2067	15.8234	16.1784	16.2067	15.8234	16.1784	16.0695
	AHF11033	potassium transporter OS=Dehalobacter restrictus DSM 9455 GN=DEHRE_13965 SV=1 UP=UP000018934:Chromosome	281	3.28849	3	19.1687	19.2073	19.0729	19.1687	19.2073	19.0729	19.1496
	embl-cds:ABQ17882	prephenate dehydratase OS=Dehalococcoides mccartyi (strain ATCC BAA-2100 / JCM 16839 / KCTC 5957 / BAV1) GN=DehaBAV1_1303 SV=1 UP=UP000002607:Chromosome	1603	14.1304	4	17.4998	16.996	18.0118	17.4998	16.996	18.0118	17.5025
	demc_1090	prephenate dehydratase family protein tig00000000_quiver	1603	14.1304	4	17.4998	16.996	18.0118	17.4998	16.996	18.0118	17.5025
	embl-cds:ADC74709	Prephenate dehydratase OS=Dehalococcoides mccartyi (strain GT) GN=DehalGT_1354 SV=1 UP=UP000002635:Chromosome	1603	10.8696	3	17.4998	16.996	17.7731	17.4998	16.996	17.7731	17.423
	embl-cds:CAI83654	prephenate dehydratase OS=Dehalococcoides mccartyi (strain CBDB1) GN=pheA SV=1 UP=UP000000433:Chromosome	1603	10.8696	3	17.4998	16.996	17.7731	17.4998	16.996	17.7731	17.423
	tr|Q3Z6A4|Q3Z6A4_DEHM1	Prephenate dehydratase OS=Dehalococcoides mccartyi (strain ATCC BAA-2266 / KCTC 15142 / 195) GN=pheA PE=4 SV=1	1603	17.3913	5	17.4998	18.0281	18.0118	17.4998	18.0281	18.0118	17.8466
	tr|D2BJN6|D2BJN6_DEHMV	Prephenate dehydratase OS=Dehalococcoides mccartyi (strain VS) GN=pheA PE=4 SV=1	1603	14.1304	4	17.4998	16.996	18.0118	17.4998	16.996	18.0118	17.5025
	embl-cds:ABQ17605	tyrosine recombinase XerD subunit OS=Dehalococcoides mccartyi (strain ATCC BAA-2100 / JCM 16839 / KCTC 5957 / BAV1) GN=DehaBAV1_1025 SV=1 UP=UP000002607:Chromosome	875	18.8742	5	17.8689	17.126	17.613	17.8689	17.126	17.613	17.536
	demc_1495	tyrosine recombinase XerD tig00000000_quiver	875	18.8742	5	17.8689	17.126	17.613	17.8689	17.126	17.613	17.536
	embl-cds:ADC74317	tyrosine recombinase XerD OS=Dehalococcoides mccartyi (strain GT) GN=DehalGT_0956 SV=1 UP=UP000002635:Chromosome	875	18.8742	5	17.8689	17.126	17.613	17.8689	17.126	17.613	17.536
	embl-cds:CAI83227	tyrosine recombinase XerD OS=Dehalococcoides mccartyi (strain CBDB1) GN=xerD SV=1 UP=UP000000433:Chromosome	875	18.8742	5	17.8689	17.126	17.613	17.8689	17.126	17.613	17.536
	tr|Q3Z771|Q3Z771_DEHM1	Tyrosine recombinase XerC OS=Dehalococcoides mccartyi (strain ATCC BAA-2266 / KCTC 15142 / 195) GN=xerD PE=3 SV=1	875	23.8411	6	18.0167	17.3541	17.7994	18.0167	17.3541	17.7994	17.7234
	tr|D2BIG5|D2BIG5_DEHMV	Tyrosine recombinase XerC OS=Dehalococcoides mccartyi (strain VS) GN=xerD4 PE=3 SV=1	875	23.8411	6	18.0167	17.3541	17.7994	18.0167	17.3541	17.7994	17.7234
	tr|Q3ZAF6|Q3ZAF6_DEHM1	Glutamate synthase (NADPH), homotetrameric OS=Dehalococcoides mccartyi (strain ATCC BAA-2266 / KCTC 15142 / 195) GN=gltA PE=4 SV=1	2286	4.51613	2	20.0236	19.4953	14.0069	20.0236	19.4953	14.0069	17.8419
	tr|Q3Z779|Q3Z779_DEHM1	Protein export protein, putative OS=Dehalococcoides mccartyi (strain ATCC BAA-2266 / KCTC 15142 / 195) GN=DET1207 PE=4 SV=1	405	14.4893	5	17.561	16.9347	17.2511	17.561	16.9347	17.2511	17.2489
	embl-cds:ABQ17052	LSU ribosomal protein L18P OS=Dehalococcoides mccartyi (strain ATCC BAA-2100 / JCM 16839 / KCTC 5957 / BAV1) GN=DehaBAV1_0467 SV=1 UP=UP000002607:Chromosome	3731	40.4959	6	19.461	18.7175	19.1175	19.461	18.7175	19.1175	19.0987
	demc_555	ribosomal protein L18 tig00000000_quiver	3731	40.4959	6	19.461	18.7175	19.1175	19.461	18.7175	19.1175	19.0987
	embl-cds:ADC73797	ribosomal protein L18 OS=Dehalococcoides mccartyi (strain GT) GN=DehalGT_0430 SV=1 UP=UP000002635:Chromosome	3731	40.4959	6	19.461	18.7175	19.1175	19.461	18.7175	19.1175	19.0987
	embl-cds:CAI82655	ribosomal protein L18 OS=Dehalococcoides mccartyi (strain CBDB1) GN=rplR SV=1 UP=UP000000433:Chromosome	3731	40.4959	6	19.461	18.7175	19.1175	19.461	18.7175	19.1175	19.0987
	sp|Q3Z965|RL18_DEHM1	50S ribosomal protein L18 OS=Dehalococcoides mccartyi (strain ATCC BAA-2266 / KCTC 15142 / 195) GN=rplR PE=3 SV=1	3731	40.4959	6	19.461	18.7175	19.1175	19.461	18.7175	19.1175	19.0987
	tr|D2BGY7|D2BGY7_DEHMV	50S ribosomal protein L18 OS=Dehalococcoides mccartyi (strain VS) GN=rplR PE=3 SV=1	3731	32.2314	4	19.2277	18.7175	18.9999	19.2277	18.7175	18.9999	18.9817
	embl-cds:ABQ16950	IMP dehydrogenase family protein OS=Dehalococcoides mccartyi (strain ATCC BAA-2100 / JCM 16839 / KCTC 5957 / BAV1) GN=DehaBAV1_0365 SV=1 UP=UP000002607:Chromosome	2305	23.3596	9	18.8493	19.596	18.0244	18.8493	19.596	18.0244	18.8232
	demc_662	nitronate monooxygenase family protein tig00000000_quiver	2305	29.6588	10	18.8493	19.5988	18.0244	18.8493	19.5988	18.0244	18.8242
	embl-cds:ADC73694	IMP dehydrogenase family protein OS=Dehalococcoides mccartyi (strain GT) GN=DehalGT_0327 SV=1 UP=UP000002635:Chromosome	2305	23.3596	9	18.8493	19.596	18.0244	18.8493	19.596	18.0244	18.8232
	embl-cds:CAI82551	IMP dehydrogenase family protein OS=Dehalococcoides mccartyi (strain CBDB1) GN=cbdbA329 SV=1 UP=UP000000433:Chromosome	2305	23.3596	9	18.8493	19.596	18.0244	18.8493	19.596	18.0244	18.8232
	tr|Q3Z9H0|Q3Z9H0_DEHM1	IMP dehydrogenase family protein OS=Dehalococcoides mccartyi (strain ATCC BAA-2266 / KCTC 15142 / 195) GN=DET0384 PE=4 SV=1	2305	32.8084	11	18.9895	19.7406	18.4636	18.9895	19.7406	18.4636	19.0646
	tr|D2BGN6|D2BGN6_DEHMV	IMP dehydrogenase protein OS=Dehalococcoides mccartyi (strain VS) GN=DhcVS_328 PE=4 SV=1	2305	32.8084	11	18.9601	19.6998	18.3903	18.9601	19.6998	18.3903	19.0167
	embl-cds:ABQ17689	small GTP-binding protein OS=Dehalococcoides mccartyi (strain ATCC BAA-2100 / JCM 16839 / KCTC 5957 / BAV1) GN=DehaBAV1_1109 SV=1 UP=UP000002607:Chromosome	952	4.89179	2	17.1712	17.1902	17.3544	17.1712	17.1902	17.3544	17.2386
	demc_1414	GTP-binding protein TypA/BipA tig00000000_quiver	952	4.89179	2	17.2017	17.2207	17.3849	17.2017	17.2207	17.3849	17.2691
	embl-cds:ADC74395	GTP-binding protein TypA OS=Dehalococcoides mccartyi (strain GT) GN=DehalGT_1035 SV=1 UP=UP000002635:Chromosome	952	4.89179	2	17.2017	17.2207	17.3849	17.2017	17.2207	17.3849	17.2691
	embl-cds:CAI83305	GTP-binding protein TypA OS=Dehalococcoides mccartyi (strain CBDB1) GN=typA SV=1 UP=UP000000433:Chromosome	952	4.89179	2	17.2017	17.2207	17.3849	17.2017	17.2207	17.3849	17.2691
	tr|Q3Z6Y9|Q3Z6Y9_DEHM1	GTP-binding protein TypA OS=Dehalococcoides mccartyi (strain ATCC BAA-2266 / KCTC 15142 / 195) GN=DET1298 PE=4 SV=1	952	4.89179	2	17.2017	17.2207	17.3849	17.2017	17.2207	17.3849	17.2691
	tr|D2BIP8|D2BIP8_DEHMV	GTP-binding protein OS=Dehalococcoides mccartyi (strain VS) GN=typA PE=4 SV=1	952	4.89179	2	17.1712	17.1902	17.3544	17.1712	17.1902	17.3544	17.2386
	AHF10771	GTP-binding protein OS=Dehalobacter restrictus DSM 9455 GN=DEHRE_12430 SV=1 UP=UP000018934:Chromosome	4067	4.92611	2	17.4833	18.2657	18.4369	17.4833	18.2657	18.4369	18.062
	embl-cds:ABQ17047	LSU ribosomal protein L24P OS=Dehalococcoides mccartyi (strain ATCC BAA-2100 / JCM 16839 / KCTC 5957 / BAV1) GN=DehaBAV1_0462 SV=1 UP=UP000002607:Chromosome	2398	27.1845	5	17.4108	18.8458	18.5921	17.4108	18.8458	18.5921	18.2829
	demc_559	ribosomal protein L24 tig00000000_quiver	2398	27.1845	5	17.4108	18.8458	18.5921	17.4108	18.8458	18.5921	18.2829
	embl-cds:ADC73792	ribosomal protein L24 OS=Dehalococcoides mccartyi (strain GT) GN=DehalGT_0425 SV=1 UP=UP000002635:Chromosome	2398	27.1845	5	17.4108	18.8458	18.5921	17.4108	18.8458	18.5921	18.2829
	embl-cds:CAI82650	ribosomal protein L24 OS=Dehalococcoides mccartyi (strain CBDB1) GN=rplX SV=1 UP=UP000000433:Chromosome	2398	27.1845	5	17.4108	18.8458	18.5921	17.4108	18.8458	18.5921	18.2829
	sp|Q3Z970|RL24_DEHM1	50S ribosomal protein L24 OS=Dehalococcoides mccartyi (strain ATCC BAA-2266 / KCTC 15142 / 195) GN=rplX PE=3 SV=1	2398	27.1845	5	17.4108	18.8458	18.5921	17.4108	18.8458	18.5921	18.2829
	tr|D2BGY3|D2BGY3_DEHMV	50S ribosomal protein L24 OS=Dehalococcoides mccartyi (strain VS) GN=rplX PE=3 SV=1	2398	27.1845	5	17.4108	18.8458	18.5921	17.4108	18.8458	18.5921	18.2829
	embl-cds:ABQ17034	translation elongation factor 2 (EF-2/EF-G) OS=Dehalococcoides mccartyi (strain ATCC BAA-2100 / JCM 16839 / KCTC 5957 / BAV1) GN=DehaBAV1_0449 SV=1 UP=UP000002607:Chromosome	1647	5.00158	3	17.28	17.8675	17.6936	17.28	17.8675	17.6936	17.6137
	demc_572	translation elongation factor G tig00000000_quiver	1647	5.00158	3	17.3881	17.9756	17.8017	17.3881	17.9756	17.8017	17.7218
	embl-cds:ADC73779	translation elongation factor G OS=Dehalococcoides mccartyi (strain GT) GN=DehalGT_0412 SV=1 UP=UP000002635:Chromosome	1647	5.00158	3	17.28	17.8675	17.6936	17.28	17.8675	17.6936	17.6137
	embl-cds:CAI82637	translation elongation factor G OS=Dehalococcoides mccartyi (strain CBDB1) GN=fusA SV=1 UP=UP000000433:Chromosome	1647	5.00158	3	17.28	17.8675	17.6936	17.28	17.8675	17.6936	17.6137
	tr|D2BGX0|D2BGX0_DEHMV	Elongation factor G OS=Dehalococcoides mccartyi (strain VS) GN=fusA1 PE=3 SV=1	1647	17.7489	9	18.0666	18.3861	18.518	18.0666	18.3861	18.518	18.3236
	embl-cds:ABQ16643	ATPase AAA-2 domain protein OS=Dehalococcoides mccartyi (strain ATCC BAA-2100 / JCM 16839 / KCTC 5957 / BAV1) GN=DehaBAV1_0051 SV=1 UP=UP000002607:Chromosome	2986	10.0728	8	15.6789	16.2586	15.6098	15.6789	16.2586	15.6098	15.8491
	demc_941	AAA domain protein tig00000000_quiver	2986	10.0728	8	15.6789	16.2586	15.6098	15.6789	16.2586	15.6098	15.8491
	embl-cds:ADC73423	ATPase AAA-2 domain protein OS=Dehalococcoides mccartyi (strain GT) GN=DehalGT_0054 SV=1 UP=UP000002635:Chromosome	2986	10.0728	8	15.6789	16.2586	15.6098	15.6789	16.2586	15.6098	15.8491
	embl-cds:CAI82332	ATP-dependent Clp protease, ATP-binding subunit OS=Dehalococcoides mccartyi (strain CBDB1) GN=clpC SV=1 UP=UP000000433:Chromosome	2986	10.0728	8	15.6789	16.2586	15.6098	15.6789	16.2586	15.6098	15.8491
	tr|Q3ZAD9|Q3ZAD9_DEHM1	ATP-dependent Clp protease, ATP-binding subunit ClpC OS=Dehalococcoides mccartyi (strain ATCC BAA-2266 / KCTC 15142 / 195) GN=clpC PE=3 SV=1	2986	10.0728	8	15.6789	16.2586	15.6098	15.6789	16.2586	15.6098	15.8491
	tr|D2BK18|D2BK18_DEHMV	ATP-dependent Clp protease, ATP-binding subunit OS=Dehalococcoides mccartyi (strain VS) GN=clpC PE=3 SV=1	2986	10.0728	8	15.6789	16.2586	15.6098	15.6789	16.2586	15.6098	15.8491
	embl-cds:ABQ17211	Nicotinate-nucleotide--dimethylbenzimidazole phosphoribosyltransferase OS=Dehalococcoides mccartyi (strain ATCC BAA-2100 / JCM 16839 / KCTC 5957 / BAV1) GN=DehaBAV1_0626 SV=1 UP=UP000002607:Chromosome	603	9.09091	4	15.5495	15.4515	18.0084	15.5495	15.4515	18.0084	16.3365
	demc_388	nicotinate-nucleotide--dimethylbenzimidazole phosphoribosyltransferase tig00000000_quiver	603	9.09091	4	15.5495	15.4515	18.0084	15.5495	15.4515	18.0084	16.3365
	embl-cds:ADC73955	nicotinate-nucleotide/dimethylbenzimidazole phosphoribosyltransferase OS=Dehalococcoides mccartyi (strain GT) GN=DehalGT_0588 SV=1 UP=UP000002635:Chromosome	603	9.09091	4	15.5495	15.4515	18.0084	15.5495	15.4515	18.0084	16.3365
	embl-cds:CAI82813	nicotinate-nucleotide-dimethylbenzimidazole phosphoribosyltransferase OS=Dehalococcoides mccartyi (strain CBDB1) GN=cobT SV=1 UP=UP000000433:Chromosome	603	9.09091	4	15.5495	15.4515	18.0084	15.5495	15.4515	18.0084	16.3365
	tr|Q3Z8T5|Q3Z8T5_DEHM1	Radical SAM domain protein OS=Dehalococcoides mccartyi (strain ATCC BAA-2266 / KCTC 15142 / 195) GN=DET0622 PE=4 SV=1	460	18.8755	5	16.638	17.3465	17.4534	16.638	17.3465	17.4534	17.146
	tr|Q3Z7F3|Q3Z7F3_DEHM1	Pyridine nucleotide-disulfide oxidoreductase family protein OS=Dehalococcoides mccartyi (strain ATCC BAA-2266 / KCTC 15142 / 195) GN=DET1131 PE=4 SV=1	3130	17.0115	5	17.4073	17.3359	16.8058	17.4073	17.3359	16.8058	17.183
	embl-cds:ABQ16984	degV family protein OS=Dehalococcoides mccartyi (strain ATCC BAA-2100 / JCM 16839 / KCTC 5957 / BAV1) GN=DehaBAV1_0399 SV=1 UP=UP000002607:Chromosome	1496	18.2796	3	16.717	16.5013	15.6004	16.717	16.5013	15.6004	16.2729
	demc_625	EDD, DegV family domain protein tig00000000_quiver	1496	18.2796	3	16.717	16.5013	15.6004	16.717	16.5013	15.6004	16.2729
	embl-cds:ADC73730	degV family protein OS=Dehalococcoides mccartyi (strain GT) GN=DehalGT_0363 SV=1 UP=UP000002635:Chromosome	1496	18.2796	3	16.717	16.5013	15.6004	16.717	16.5013	15.6004	16.2729
	embl-cds:CAI82586	degV family protein OS=Dehalococcoides mccartyi (strain CBDB1) GN=degV SV=1 UP=UP000000433:Chromosome	1496	18.2796	3	16.717	16.5013	15.6004	16.717	16.5013	15.6004	16.2729
	embl-cds:ABQ17484	phenylacetate-CoA ligase OS=Dehalococcoides mccartyi (strain ATCC BAA-2100 / JCM 16839 / KCTC 5957 / BAV1) GN=DehaBAV1_0902 SV=1 UP=UP000002607:Chromosome	1529	6.60592	2	15.5236	16.2306	15.9779	15.5236	16.2306	15.9779	15.9107
	demc_83	AMP-binding enzyme family protein tig00000000_quiver	1529	6.60592	2	15.5236	16.2306	15.9779	15.5236	16.2306	15.9779	15.9107
	embl-cds:ADC74221	Phenylacetate--CoA ligase OS=Dehalococcoides mccartyi (strain GT) GN=DehalGT_0857 SV=1 UP=UP000002635:Chromosome	1529	6.60592	2	15.5236	16.2306	15.9779	15.5236	16.2306	15.9779	15.9107
	embl-cds:CAI83105	acyl-CoA synthetase (AMP-forming) / AMP-acid ligase OS=Dehalococcoides mccartyi (strain CBDB1) GN=cbdbA988 SV=1 UP=UP000000433:Chromosome	1529	6.60592	2	15.5236	16.2306	15.9779	15.5236	16.2306	15.9779	15.9107
	tr|Q3Z7R4|Q3Z7R4_DEHM1	Phenylacetate-coenzyme A ligase OS=Dehalococcoides mccartyi (strain ATCC BAA-2266 / KCTC 15142 / 195) GN=paaK PE=3 SV=1	1529	9.11162	3	15.8084	16.4762	16.2756	15.8084	16.4762	16.2756	16.1867
	tr|D2BI60|D2BI60_DEHMV	Phenylacetate-coenzyme A ligase OS=Dehalococcoides mccartyi (strain VS) GN=DhcVS_886 PE=3 SV=1	1529	6.60592	2	15.5236	16.2306	15.9779	15.5236	16.2306	15.9779	15.9107
	tr|Q3Z6Y7|Q3Z6Y7_DEHM1	Universal stress protein family OS=Dehalococcoides mccartyi (strain ATCC BAA-2266 / KCTC 15142 / 195) GN=DET1300 PE=3 SV=1	1710	42.5926	10	21.8057	21.76	21.8398	21.8057	21.76	21.8398	21.8018
	tr|Q3Z720|Q3Z720_DEHM1	DegV family protein OS=Dehalococcoides mccartyi (strain ATCC BAA-2266 / KCTC 15142 / 195) GN=DET1267 PE=4 SV=1	1625	16.7203	3	15.641	15.6396	15.3865	15.641	15.6396	15.3865	15.5557
	tr|D2BI41|D2BI41_DEHMV	50S ribosomal protein L1 OS=Dehalococcoides mccartyi (strain VS) GN=rplA PE=3 SV=1	1527	19.4093	5	19.542	19.2762	19.7445	19.542	19.2762	19.7445	19.5209
	embl-cds:ABQ17223	CO dehydrogenase maturation factor-like protein OS=Dehalococcoides mccartyi (strain ATCC BAA-2100 / JCM 16839 / KCTC 5957 / BAV1) GN=DehaBAV1_0638 SV=1 UP=UP000002607:Chromosome	450	14.6154	3	17.3656	15.8175	15.6818	17.3656	15.8175	15.6818	16.2883
	demc_376	cobQ/CobB/MinD/ParA nucleotide binding domain protein tig00000000_quiver	450	14.6154	3	17.3656	15.8175	15.6818	17.3656	15.8175	15.6818	16.2883
	embl-cds:ADC73967	carbon monoxide dehydrogenase nickel-insertion accessory protein OS=Dehalococcoides mccartyi (strain GT) GN=DehalGT_0600 SV=1 UP=UP000002635:Chromosome	450	14.6154	3	17.3656	15.8175	15.6818	17.3656	15.8175	15.6818	16.2883
	embl-cds:CAI82825	carbon monoxide dehydrogenase nickel-insertion accessory protein OS=Dehalococcoides mccartyi (strain CBDB1) GN=acsF SV=1 UP=UP000000433:Chromosome	450	14.6154	3	17.3656	15.8175	15.6818	17.3656	15.8175	15.6818	16.2883
	tr|Q3Z8K5|Q3Z8K5_DEHM1	Carbon monoxide dehydrogenase nickel-insertion accessory protein OS=Dehalococcoides mccartyi (strain ATCC BAA-2266 / KCTC 15142 / 195) GN=acsF-2 PE=4 SV=1	450	21.5385	4	17.3656	16.8627	15.6818	17.3656	16.8627	15.6818	16.6367
	tr|D2BHF6|D2BHF6_DEHMV	Carbon monoxide dehydrogenase nickel-insertion accessory protein OS=Dehalococcoides mccartyi (strain VS) GN=cooC PE=4 SV=1	450	11.9231	2	15.4291	16.8199	15.6818	15.4291	16.8199	15.6818	15.9769
	sp|Q3Z7N9|RS18_DEHM1	30S ribosomal protein S18 OS=Dehalococcoides mccartyi (strain ATCC BAA-2266 / KCTC 15142 / 195) GN=rpsR PE=3 SV=1	634	14.2857	2	17.0413	17.1935	17.0216	17.0413	17.1935	17.0216	17.0855
	tr|Q3Z8M0|Q3Z8M0_DEHM1	Uncharacterized protein OS=Dehalococcoides mccartyi (strain ATCC BAA-2266 / KCTC 15142 / 195) GN=DET0653 PE=4 SV=1	1680	24.6094	4	15.5247	16.98	16.3451	15.5247	16.98	16.3451	16.2833
	embl-cds:ABQ17839	SSU ribosomal protein S30P / sigma 54 modulation protein OS=Dehalococcoides mccartyi (strain ATCC BAA-2100 / JCM 16839 / KCTC 5957 / BAV1) GN=DehaBAV1_1260 SV=1 UP=UP000002607:Chromosome	2463	17.8771	3	17.8578	18.7556	19.3458	17.8578	18.7556	19.3458	18.6531
	demc_1243	ribosomal subunit interface protein tig00000000_quiver	2463	17.8771	3	17.8578	18.7556	19.3458	17.8578	18.7556	19.3458	18.6531
	embl-cds:ADC74528	ribosomal subunit interface protein OS=Dehalococcoides mccartyi (strain GT) GN=DehalGT_1169 SV=1 UP=UP000002635:Chromosome	2463	17.8771	3	17.8578	18.7556	19.3458	17.8578	18.7556	19.3458	18.6531
	embl-cds:CAI83460	putative ribosomal subunit interface protein OS=Dehalococcoides mccartyi (strain CBDB1) GN=cbdbA1426 SV=1 UP=UP000000433:Chromosome	2463	17.8771	3	17.8578	18.7556	19.3458	17.8578	18.7556	19.3458	18.6531
	tr|Q3Z6I7|Q3Z6I7_DEHM1	Ribosomal subunit interface protein, putative OS=Dehalococcoides mccartyi (strain ATCC BAA-2266 / KCTC 15142 / 195) GN=DET1459 PE=4 SV=1	2463	25.1397	5	18.1457	20.0892	20.1966	18.1457	20.0892	20.1966	19.4772
	tr|D2BJ44|D2BJ44_DEHMV	Ribosome-associated protein Y (PSrp-1) OS=Dehalococcoides mccartyi (strain VS) GN=DhcVS_1237 PE=4 SV=1	2463	25.1397	5	18.1457	20.0892	20.1966	18.1457	20.0892	20.1966	19.4772
	embl-cds:ABQ17194	cell division protein FtsA OS=Dehalococcoides mccartyi (strain ATCC BAA-2100 / JCM 16839 / KCTC 5957 / BAV1) GN=DehaBAV1_0609 SV=1 UP=UP000002607:Chromosome	2236	25	8	16.4984	17.1696	17.0732	16.4984	17.1696	17.0732	16.9137
	demc_407	cell division protein FtsA tig00000000_quiver	2236	25	8	16.4984	17.1696	17.0732	16.4984	17.1696	17.0732	16.9137
	embl-cds:ADC73938	cell division protein FtsA OS=Dehalococcoides mccartyi (strain GT) GN=DehalGT_0571 SV=1 UP=UP000002635:Chromosome	2236	25	8	16.4984	17.1696	17.0732	16.4984	17.1696	17.0732	16.9137
	embl-cds:CAI82797	cell division protein FtsA OS=Dehalococcoides mccartyi (strain CBDB1) GN=ftsA SV=1 UP=UP000000433:Chromosome	2236	25	8	16.4984	17.1696	17.0732	16.4984	17.1696	17.0732	16.9137
	tr|Q3Z8S0|Q3Z8S0_DEHM1	Cell division protein FtsA OS=Dehalococcoides mccartyi (strain ATCC BAA-2266 / KCTC 15142 / 195) GN=ftsA-2 PE=3 SV=1	2236	24.25	8	17.107	17.4517	17.469	17.107	17.4517	17.469	17.3426
	tr|D2BHC6|D2BHC6_DEHMV	Cell division protein FtsA OS=Dehalococcoides mccartyi (strain VS) GN=ftsA1 PE=3 SV=1	2236	27.5	9	17.107	17.5923	17.6088	17.107	17.5923	17.6088	17.436
	tr|Q3Z8A5|Q3Z8A5_DEHM1	SufB/sufD domain protein OS=Dehalococcoides mccartyi (strain ATCC BAA-2266 / KCTC 15142 / 195) GN=DET0816 PE=4 SV=1	1522	17.0316	6	17.9994	17.48	18.1712	17.9994	17.48	18.1712	17.8835
	embl-cds:ABQ17173	F420-non-reducing hydrogenase subunit A OS=Dehalococcoides mccartyi (strain ATCC BAA-2100 / JCM 16839 / KCTC 5957 / BAV1) GN=DehaBAV1_0588 SV=1 UP=UP000002607:Chromosome	3620	18.5804	8	17.7166	18.6385	19.0619	17.7166	18.6385	19.0619	18.4723
	demc_428	F420-non-reducing hydrogenase subunit A tig00000000_quiver	3620	18.5804	8	17.7166	18.6385	19.0619	17.7166	18.6385	19.0619	18.4723
	embl-cds:ADC73917	nickel-dependent hydrogenase large subunit OS=Dehalococcoides mccartyi (strain GT) GN=DehalGT_0550 SV=1 UP=UP000002635:Chromosome	3620	18.5804	8	17.7166	18.6385	19.0619	17.7166	18.6385	19.0619	18.4723
	embl-cds:CAI82776	hydrogenase, group 3, VhuA subunit OS=Dehalococcoides mccartyi (strain CBDB1) GN=cbdbA597 SV=1 UP=UP000000433:Chromosome	3620	18.5804	8	17.7166	18.6385	19.0619	17.7166	18.6385	19.0619	18.4723
	embl-cds:ABQ16944	SSU ribosomal protein S2P OS=Dehalococcoides mccartyi (strain ATCC BAA-2100 / JCM 16839 / KCTC 5957 / BAV1) GN=DehaBAV1_0359 SV=1 UP=UP000002607:Chromosome	580	20.8163	6	17.479	18.3743	19.3989	17.479	18.3743	19.3989	18.4174
	demc_669	ribosomal protein S2 tig00000000_quiver	580	20.8163	6	17.479	18.3743	19.3989	17.479	18.3743	19.3989	18.4174
	embl-cds:ADC73688	ribosomal protein S2 OS=Dehalococcoides mccartyi (strain GT) GN=DehalGT_0321 SV=1 UP=UP000002635:Chromosome	580	20.8163	6	17.479	18.3743	19.3989	17.479	18.3743	19.3989	18.4174
	embl-cds:CAI82545	ribosomal protein S2 OS=Dehalococcoides mccartyi (strain CBDB1) GN=rpsB SV=1 UP=UP000000433:Chromosome	580	20.8163	6	17.479	18.3743	19.3989	17.479	18.3743	19.3989	18.4174
	tr|Q3Z9A8|Q3Z9A8_DEHM1	Acyl CoA biotin-dependant carboxyltransferase OS=Dehalococcoides mccartyi (strain ATCC BAA-2266 / KCTC 15142 / 195) GN=DET0447 PE=4 SV=1	833	12.0155	4	16.4412	15.7964	16.4483	16.4412	15.7964	16.4483	16.2286
	tr|Q3Z8I7|Q3Z8I7_DEHM1	Pyruvic-ferredoxin oxidoreductase, gamma subunit OS=Dehalococcoides mccartyi (strain ATCC BAA-2266 / KCTC 15142 / 195) GN=porG PE=4 SV=1	3196	36.3158	7	18.8362	19.4003	18.5299	18.8362	19.4003	18.5299	18.9221
	embl-cds:ABQ17410	amino acid/amide ABC transporter substrate-binding protein, HAAT family OS=Dehalococcoides mccartyi (strain ATCC BAA-2100 / JCM 16839 / KCTC 5957 / BAV1) GN=DehaBAV1_0827 SV=1 UP=UP000002607:Chromosome	2942	14.8837	5	16.5253	16.0451	16.3554	16.5253	16.0451	16.3554	16.3086
	demc_167	periplasmic binding family protein tig00000000_quiver	2942	14.8837	5	16.5253	16.0451	16.3554	16.5253	16.0451	16.3554	16.3086
	embl-cds:ADC74154	putative lipoprotein OS=Dehalococcoides mccartyi (strain GT) GN=DehalGT_0788 SV=1 UP=UP000002635:Chromosome	2942	14.8837	5	16.5253	16.0451	16.3554	16.5253	16.0451	16.3554	16.3086
	embl-cds:CAI83034	putative branched-chain amino acid ABC transporter,periplasmic amino acid-binding protein OS=Dehalococcoides mccartyi (strain CBDB1) GN=cbdbA897 SV=1 UP=UP000000433:Chromosome	2942	14.8837	5	16.5253	16.0451	16.3554	16.5253	16.0451	16.3554	16.3086
	tr|Q3Z7Y1|Q3Z7Y1_DEHM1	Lipoprotein, putative OS=Dehalococcoides mccartyi (strain ATCC BAA-2266 / KCTC 15142 / 195) GN=DET0943 PE=4 SV=1	2942	24.186	8	16.7945	16.3626	16.5572	16.7945	16.3626	16.5572	16.5714
	tr|D2BHZ4|D2BHZ4_DEHMV	ABC-type branched-chain amino acid transport systems, periplasmic component OS=Dehalococcoides mccartyi (strain VS) GN=livK2 PE=4 SV=1	2942	24.186	8	16.7945	16.3626	16.5572	16.7945	16.3626	16.5572	16.5714
	embl-cds:ABQ17320	SufBD protein OS=Dehalococcoides mccartyi (strain ATCC BAA-2100 / JCM 16839 / KCTC 5957 / BAV1) GN=DehaBAV1_0736 SV=1 UP=UP000002607:Chromosome	1522	13.6253	5	17.2469	15.8112	17.1825	17.2469	15.8112	17.1825	16.7469
	demc_264	ABC transporter, ATP-binding protein tig00000000_quiver	1522	13.6253	5	17.2469	15.8112	17.1825	17.2469	15.8112	17.1825	16.7469
	embl-cds:ADC74063	SufBD protein OS=Dehalococcoides mccartyi (strain GT) GN=DehalGT_0697 SV=1 UP=UP000002635:Chromosome	1522	10.219	4	17.2469	15.8112	16.9896	17.2469	15.8112	16.9896	16.6826
	embl-cds:CAI82944	iron-regulated ABC transporter, subunit SufB-related OS=Dehalococcoides mccartyi (strain CBDB1) GN=sufB SV=1 UP=UP000000433:Chromosome	1522	10.219	4	17.2469	15.8112	16.9896	17.2469	15.8112	16.9896	16.6826
	tr|D2BHQ3|D2BHQ3_DEHMV	ABC-type transport system involved in Fe-S cluster assembly, permease component OS=Dehalococcoides mccartyi (strain VS) GN=DhcVS_720 PE=4 SV=1	1522	5.83942	3	17.2091	15.8112	16.8214	17.2091	15.8112	16.8214	16.6139
	tr|Q3Z8H9|Q3Z8H9_DEHM1	Conserved domain protein OS=Dehalococcoides mccartyi (strain ATCC BAA-2266 / KCTC 15142 / 195) GN=DET0734 PE=4 SV=1	989	21.0938	2	16.0526	17.0309	17.0985	16.0526	17.0309	17.0985	16.7273
	tr|Q3Z670|Q3Z670_DEHM1	Conserved domain protein OS=Dehalococcoides mccartyi (strain ATCC BAA-2266 / KCTC 15142 / 195) GN=DET1582 PE=4 SV=1	2187	49.3151	3	16.6912	17.6511	17.7398	16.6912	17.6511	17.7398	17.3607
	embl-cds:ABQ16997	ribose-phosphate pyrophosphokinase OS=Dehalococcoides mccartyi (strain ATCC BAA-2100 / JCM 16839 / KCTC 5957 / BAV1) GN=DehaBAV1_0412 SV=1 UP=UP000002607:Chromosome	1667	15.7407	4	17.0035	17.7134	19.0353	17.0035	17.7134	19.0353	17.9174
	demc_610	ribose-phosphate diphosphokinase family protein tig00000000_quiver	1667	15.7407	4	17.0035	17.7134	19.0353	17.0035	17.7134	19.0353	17.9174
	embl-cds:ADC73743	ribose-phosphate pyrophosphokinase OS=Dehalococcoides mccartyi (strain GT) GN=DehalGT_0376 SV=1 UP=UP000002635:Chromosome	1667	15.7407	4	17.0035	17.7134	19.0353	17.0035	17.7134	19.0353	17.9174
	embl-cds:CAI82600	ribose-phosphate pyrophosphokinase OS=Dehalococcoides mccartyi (strain CBDB1) GN=prs SV=1 UP=UP000000433:Chromosome	1667	15.7407	4	17.0035	17.7134	19.0353	17.0035	17.7134	19.0353	17.9174
	tr|Q3Z9C0|Q3Z9C0_DEHM1	Ribose-phosphate pyrophosphokinase OS=Dehalococcoides mccartyi (strain ATCC BAA-2266 / KCTC 15142 / 195) GN=prs PE=3 SV=1	1667	26.2346	6	17.0922	17.8536	19.0788	17.0922	17.8536	19.0788	18.0082
	tr|D2BGT3|D2BGT3_DEHMV	Ribose-phosphate pyrophosphokinase OS=Dehalococcoides mccartyi (strain VS) GN=prs PE=3 SV=1	1667	22.2222	5	17.0922	17.7591	19.0533	17.0922	17.7591	19.0533	17.9682
	embl-cds:ABQ17508	single-strand binding protein OS=Dehalococcoides mccartyi (strain ATCC BAA-2100 / JCM 16839 / KCTC 5957 / BAV1) GN=DehaBAV1_0928 SV=1 UP=UP000002607:Chromosome	481	37.7778	5	18.9155	18.3656	19.1448	18.9155	18.3656	19.1448	18.8086
	demc_55	single-stranded DNA-binding family protein tig00000000_quiver	481	37.7778	5	18.9155	18.3656	19.1448	18.9155	18.3656	19.1448	18.8086
	embl-cds:ADC74245	single-strand binding protein OS=Dehalococcoides mccartyi (strain GT) GN=DehalGT_0882 SV=1 UP=UP000002635:Chromosome	481	37.7778	5	18.9155	18.3656	19.1448	18.9155	18.3656	19.1448	18.8086
	embl-cds:CAI83130	single-strand binding protein OS=Dehalococcoides mccartyi (strain CBDB1) GN=ssb SV=1 UP=UP000000433:Chromosome	481	37.7778	5	18.9155	18.3656	19.1448	18.9155	18.3656	19.1448	18.8086
	tr|Q3Z7N8|Q3Z7N8_DEHM1	Single-stranded DNA-binding protein OS=Dehalococcoides mccartyi (strain ATCC BAA-2266 / KCTC 15142 / 195) GN=ssb PE=3 SV=1	481	45.1852	6	18.9155	18.3656	19.3077	18.9155	18.3656	19.3077	18.8629
	tr|D2BI86|D2BI86_DEHMV	Single-stranded DNA-binding protein OS=Dehalococcoides mccartyi (strain VS) GN=ssb PE=3 SV=1	481	37.7778	5	18.9155	18.3656	19.1448	18.9155	18.3656	19.1448	18.8086
	embl-cds:ABQ17348	Histidine--tRNA ligase OS=Dehalococcoides mccartyi (strain ATCC BAA-2100 / JCM 16839 / KCTC 5957 / BAV1) GN=DehaBAV1_0765 SV=1 UP=UP000002607:Chromosome	1640	5.33981	2	16.6578	17.0621	17.0363	16.6578	17.0621	17.0363	16.9187
	sp|Q3Z876|HISZ_DEHM1	ATP phosphoribosyltransferase regulatory subunit OS=Dehalococcoides mccartyi (strain ATCC BAA-2266 / KCTC 15142 / 195) GN=hisZ PE=3 SV=1	1640	14.5631	5	17.4395	17.111	17.1096	17.4395	17.111	17.1096	17.22
	tr|D2BHT2|D2BHT2_DEHMV	ATP phosphoribosyltransferase regulatory subunit OS=Dehalococcoides mccartyi (strain VS) GN=hisS2 PE=3 SV=1	1640	11.4078	4	17.4395	17.0621	17.0363	17.4395	17.0621	17.0363	17.1793
	tr|D2BHF7|D2BHF7_DEHMV	Iron-sulfur cluster binding protein OS=Dehalococcoides mccartyi (strain VS) GN=DhcVS_608 PE=4 SV=1	2310	10	5	16.3864	16.2202	16.391	16.3864	16.2202	16.391	16.3325
	tr|Q3Z9I6|Q3Z9I6_DEHM1	Inorganic pyrophosphatase OS=Dehalococcoides mccartyi (strain ATCC BAA-2266 / KCTC 15142 / 195) GN=ppa PE=3 SV=1	1816	30.3318	5	18.1498	17.5297	17.4691	18.1498	17.5297	17.4691	17.7162
	tr|D2BGM0|D2BGM0_DEHMV	Inorganic pyrophosphatase OS=Dehalococcoides mccartyi (strain VS) GN=ppa PE=3 SV=1	1816	18.9573	3	17.5195	16.6978	16.64	17.5195	16.6978	16.64	16.9524
	embl-cds:ABQ17465	LSU ribosomal protein L1P OS=Dehalococcoides mccartyi (strain ATCC BAA-2100 / JCM 16839 / KCTC 5957 / BAV1) GN=DehaBAV1_0883 SV=1 UP=UP000002607:Chromosome	1527	18.1435	4	19.4279	19.3751	19.494	19.4279	19.3751	19.494	19.4323
	demc_112	ribosomal protein L1 tig00000000_quiver	1527	18.1435	4	19.4279	19.3751	19.494	19.4279	19.3751	19.494	19.4323
	embl-cds:ADC74201	ribosomal protein L1 OS=Dehalococcoides mccartyi (strain GT) GN=DehalGT_0836 SV=1 UP=UP000002635:Chromosome	1527	18.1435	4	19.4279	19.3751	19.494	19.4279	19.3751	19.494	19.4323
	embl-cds:CAI83082	ribosomal protein L1 OS=Dehalococcoides mccartyi (strain CBDB1) GN=rplA SV=1 UP=UP000000433:Chromosome	1527	18.1435	4	19.4279	19.3751	19.494	19.4279	19.3751	19.494	19.4323
	embl-cds:ABQ16907	cell division protein FtsA OS=Dehalococcoides mccartyi (strain ATCC BAA-2100 / JCM 16839 / KCTC 5957 / BAV1) GN=DehaBAV1_0321 SV=1 UP=UP000002607:Chromosome	3626	24.5098	9	18.0135	17.9885	17.9002	18.0135	17.9885	17.9002	17.9674
	demc_698	cell division protein FtsA tig00000000_quiver	3626	24.5098	9	18.0135	17.9885	17.9002	18.0135	17.9885	17.9002	17.9674
	embl-cds:ADC73659	cell division protein FtsA OS=Dehalococcoides mccartyi (strain GT) GN=DehalGT_0292 SV=1 UP=UP000002635:Chromosome	3626	24.5098	9	18.0135	17.9885	17.9002	18.0135	17.9885	17.9002	17.9674
	embl-cds:CAI82515	cell division protein FtsA OS=Dehalococcoides mccartyi (strain CBDB1) GN=ftsA SV=1 UP=UP000000433:Chromosome	3626	24.5098	9	18.0135	17.9885	17.9002	18.0135	17.9885	17.9002	17.9674
	embl-cds:ABQ16601	branched chain amino acid aminotransferase apoenzyme OS=Dehalococcoides mccartyi (strain ATCC BAA-2100 / JCM 16839 / KCTC 5957 / BAV1) GN=DehaBAV1_0009 SV=1 UP=UP000002607:Chromosome	545	11.4379	4	17.4004	15.9204	16.3699	17.4004	15.9204	16.3699	16.5636
	demc_989	branched-chain amino acid aminotransferase tig00000000_quiver	545	11.4379	4	17.4004	15.9204	16.3699	17.4004	15.9204	16.3699	16.5636
	embl-cds:ADC73381	branched-chain amino acid aminotransferase OS=Dehalococcoides mccartyi (strain GT) GN=DehalGT_0009 SV=1 UP=UP000002635:Chromosome	545	11.4379	4	17.4004	15.9204	16.3699	17.4004	15.9204	16.3699	16.5636
	embl-cds:CAI82288	branched-chain amino acid aminotransferase OS=Dehalococcoides mccartyi (strain CBDB1) GN=ilvE SV=1 UP=UP000000433:Chromosome	545	11.4379	4	17.4004	15.9204	16.3699	17.4004	15.9204	16.3699	16.5636
	tr|Q3ZAI5|Q3ZAI5_DEHM1	Branched-chain amino acid aminotransferase OS=Dehalococcoides mccartyi (strain ATCC BAA-2266 / KCTC 15142 / 195) GN=ilvE PE=3 SV=1	545	18.6275	7	17.4004	16.7018	18.3566	17.4004	16.7018	18.3566	17.4863
	tr|D2BJX8|D2BJX8_DEHMV	Branched-chain amino acid aminotransferase OS=Dehalococcoides mccartyi (strain VS) GN=ilvE PE=3 SV=1	545	14.3791	5	17.4004	16.7018	17.1022	17.4004	16.7018	17.1022	17.0681
	demc_724	helix-turn-helix domain protein tig00000000_quiver	3629	8.41121	2	15.4044	19.4563	16.2436	15.4044	19.4563	16.2436	17.0348
	tr|Q3Z6Z3|Q3Z6Z3_DEHM1	DNA-binding response regulator OS=Dehalococcoides mccartyi (strain ATCC BAA-2266 / KCTC 15142 / 195) GN=DET1294 PE=4 SV=1	1396	33.3333	5	17.4206	18.3173	18.418	17.4206	18.3173	18.418	18.052
	tr|Q3Z6R5|Q3Z6R5_DEHM1	DnaK suppressor protein, putative OS=Dehalococcoides mccartyi (strain ATCC BAA-2266 / KCTC 15142 / 195) GN=DET1373 PE=4 SV=1	946	22.0412	3	17.0699	16.8444	16.4816	17.0699	16.8444	16.4816	16.7986
	tr|D2BIW8|D2BIW8_DEHMV	DnaK suppressor protein-like protein OS=Dehalococcoides mccartyi (strain VS) GN=DhcVS_1154 PE=4 SV=1	946	22.0412	3	17.0817	16.8562	16.4934	17.0817	16.8562	16.4934	16.8104
	sp|Q3Z966|RL6_DEHM1	50S ribosomal protein L6 OS=Dehalococcoides mccartyi (strain ATCC BAA-2266 / KCTC 15142 / 195) GN=rplF PE=3 SV=1	1502	28.022	7	19.9789	19.8742	19.81	19.9789	19.8742	19.81	19.8877
	tr|D2BGY6|D2BGY6_DEHMV	50S ribosomal protein L6 OS=Dehalococcoides mccartyi (strain VS) GN=rplF PE=3 SV=1	1502	23.6264	6	19.9282	19.7879	19.8286	19.9282	19.7879	19.8286	19.8482
	embl-cds:ABQ17011	3-isopropylmalate dehydratase, small subunit OS=Dehalococcoides mccartyi (strain ATCC BAA-2100 / JCM 16839 / KCTC 5957 / BAV1) GN=DehaBAV1_0426 SV=1 UP=UP000002607:Chromosome	2255	25.7485	3	17.7315	18.4679	18.6662	17.7315	18.4679	18.6662	18.2885
	demc_596	isopropylmalate/citramalate isomerase small subunit tig00000000_quiver	2255	25.7485	3	17.7315	18.4679	18.6662	17.7315	18.4679	18.6662	18.2885
	embl-cds:ADC73757	3-isopropylmalate dehydratase, small subunit OS=Dehalococcoides mccartyi (strain GT) GN=DehalGT_0390 SV=1 UP=UP000002635:Chromosome	2255	25.7485	3	17.7315	18.4679	18.6662	17.7315	18.4679	18.6662	18.2885
	embl-cds:CAI82614	aconitase C-terminal domain protein OS=Dehalococcoides mccartyi (strain CBDB1) GN=cbdbA407 SV=1 UP=UP000000433:Chromosome	2255	25.7485	3	17.7315	18.4679	18.6662	17.7315	18.4679	18.6662	18.2885
	tr|Q3Z9A6|Q3Z9A6_DEHM1	3-isopropylmalate dehydratase small subunit OS=Dehalococcoides mccartyi (strain ATCC BAA-2266 / KCTC 15142 / 195) GN=leuD PE=3 SV=1	2255	25.7485	3	17.7315	18.4679	18.6662	17.7315	18.4679	18.6662	18.2885
	tr|D2BGU7|D2BGU7_DEHMV	3-isopropylmalate dehydratase small subunit OS=Dehalococcoides mccartyi (strain VS) GN=leuD PE=3 SV=1	2255	25.7485	3	17.7315	18.4679	18.6662	17.7315	18.4679	18.6662	18.2885
	contaminant_sp|P13646|K1CM_HUMAN	Keratin, type I cytoskeletal 13 (Cytokeratin 13) (K13) (CK 13) - Homo sapiens (Human).	2180	5.24017	3	18.0857	15.8125	16.2902	18.0857	15.8125	16.2902	16.7295
	contaminant_sp|P19012|K1CO_HUMAN	Keratin, type I cytoskeletal 15 (Cytokeratin 15) (K15) (CK 15) - Homo sapiens (Human).	2909	6.57895	4	19.0584	16.1682	17.106	19.0584	16.1682	17.106	17.4442
	sp|Q3Z963|RL30_DEHM1	50S ribosomal protein L30 OS=Dehalococcoides mccartyi (strain ATCC BAA-2266 / KCTC 15142 / 195) GN=rpmD PE=3 SV=1	689	25	2	18.8322	18.8023	19.1486	18.8322	18.8023	19.1486	18.9277
	tr|D2BGY9|D2BGY9_DEHMV	50S ribosomal protein L30 OS=Dehalococcoides mccartyi (strain VS) GN=rpmD PE=3 SV=1	689	25	2	18.8322	18.8023	19.1486	18.8322	18.8023	19.1486	18.9277
	tr|Q3Z7U1|Q3Z7U1_DEHM1	Transcription termination/antitermination protein NusA OS=Dehalococcoides mccartyi (strain ATCC BAA-2266 / KCTC 15142 / 195) GN=nusA PE=3 SV=1	3789	18.3299	6	16.5714	16.4005	15.9346	16.5714	16.4005	15.9346	16.3022
	AHF09609	30S ribosomal protein S2 OS=Dehalobacter restrictus DSM 9455 GN=DEHRE_05515 SV=1 UP=UP000018934:Chromosome	1953	13.0612	5	18.9932	20.0932	20.9102	18.9932	20.0932	20.9102	19.9989
	embl-cds:ABQ17458	NusA antitermination factor OS=Dehalococcoides mccartyi (strain ATCC BAA-2100 / JCM 16839 / KCTC 5957 / BAV1) GN=DehaBAV1_0876 SV=1 UP=UP000002607:Chromosome	3789	15.912	5	15.9422	15.6237	14.7818	15.9422	15.6237	14.7818	15.4492
	demc_119	transcription termination factor NusA tig00000000_quiver	3789	15.912	5	15.9422	15.6237	14.7818	15.9422	15.6237	14.7818	15.4492
	embl-cds:ADC74195	transcription termination factor NusA OS=Dehalococcoides mccartyi (strain GT) GN=DehalGT_0829 SV=1 UP=UP000002635:Chromosome	3789	15.912	5	15.9422	15.6237	14.7818	15.9422	15.6237	14.7818	15.4492
	embl-cds:CAI83075	N utilization substance protein A OS=Dehalococcoides mccartyi (strain CBDB1) GN=nusA SV=1 UP=UP000000433:Chromosome	3789	15.912	5	15.9422	15.6237	14.7818	15.9422	15.6237	14.7818	15.4492
	tr|D2BI34|D2BI34_DEHMV	Transcription termination/antitermination protein NusA OS=Dehalococcoides mccartyi (strain VS) GN=nusA PE=3 SV=1	3789	15.912	5	15.954	15.6355	14.7936	15.954	15.6355	14.7936	15.461
	demc_878	iron hydrogenase small subunit tig00000000_quiver	2982	19.0283	6	18.4047	18.5522	19.6683	18.4047	18.5522	19.6683	18.8751
	embl-cds:ABQ17513	Tubulin/FtsZ, GTPase OS=Dehalococcoides mccartyi (strain ATCC BAA-2100 / JCM 16839 / KCTC 5957 / BAV1) GN=DehaBAV1_0933 SV=1 UP=UP000002607:Chromosome	2217	9.49868	3	15.1898	16.0398	15.2798	15.1898	16.0398	15.2798	15.5031
	demc_1587	tubulin/FtsZ family, GTPase domain protein tig00000000_quiver	2217	9.49868	3	15.1898	16.0398	15.2798	15.1898	16.0398	15.2798	15.5031
	embl-cds:ADC74250	Tubulin/FtsZ GTPase OS=Dehalococcoides mccartyi (strain GT) GN=DehalGT_0887 SV=1 UP=UP000002635:Chromosome	2217	9.49868	3	15.1898	16.0398	15.2798	15.1898	16.0398	15.2798	15.5031
	embl-cds:CAI83135	putative cell division protein OS=Dehalococcoides mccartyi (strain CBDB1) GN=cbdbA1025 SV=1 UP=UP000000433:Chromosome	2217	9.49868	3	15.1898	16.0398	15.2798	15.1898	16.0398	15.2798	15.5031
	tr|Q3Z7N0|Q3Z7N0_DEHM1	Tubulin-like protein CetZ OS=Dehalococcoides mccartyi (strain ATCC BAA-2266 / KCTC 15142 / 195) GN=cetZ PE=3 SV=1	2217	19.5251	7	15.4817	16.7295	15.8922	15.4817	16.7295	15.8922	16.0345
	tr|D2BI91|D2BI91_DEHMV	Tubulin-like protein CetZ OS=Dehalococcoides mccartyi (strain VS) GN=cetZ PE=3 SV=1	2217	9.49868	3	15.1898	16.0398	15.2798	15.1898	16.0398	15.2798	15.5031
	tr|Q3Z802|Q3Z802_DEHM1	Twitching mobility protein OS=Dehalococcoides mccartyi (strain ATCC BAA-2266 / KCTC 15142 / 195) GN=pilT-1 PE=4 SV=1	2440	18.7328	5	17.815	17.017	17.0855	17.815	17.017	17.0855	17.3058
	tr|Q3Z810|Q3Z810_DEHM1	Uncharacterized protein OS=Dehalococcoides mccartyi (strain ATCC BAA-2266 / KCTC 15142 / 195) GN=DET0914 PE=4 SV=1	981	19.3133	4	17.9187	16.786	16.2758	17.9187	16.786	16.2758	16.9935
	sp|Q3Z8Z3|ATPG_DEHM1	ATP synthase gamma chain OS=Dehalococcoides mccartyi (strain ATCC BAA-2266 / KCTC 15142 / 195) GN=atpG PE=3 SV=1	794	28.7719	6	18.7887	18.1055	17.8069	18.7887	18.1055	17.8069	18.2337
	embl-cds:ABQ17009	propionyl-CoA carboxylase carboxyltransferase subunit OS=Dehalococcoides mccartyi (strain ATCC BAA-2100 / JCM 16839 / KCTC 5957 / BAV1) GN=DehaBAV1_0424 SV=1 UP=UP000002607:Chromosome	833	6.00775	2	16.0067	14.8539	15.2234	16.0067	14.8539	15.2234	15.3613
	demc_598	carboxyl transferase domain protein tig00000000_quiver	833	6.00775	2	16.0067	14.8539	15.2234	16.0067	14.8539	15.2234	15.3613
	embl-cds:ADC73755	carboxyl transferase OS=Dehalococcoides mccartyi (strain GT) GN=DehalGT_0388 SV=1 UP=UP000002635:Chromosome	833	6.00775	2	16.0067	14.8539	15.2234	16.0067	14.8539	15.2234	15.3613
	embl-cds:CAI82612	acyl CoA biotin-dependant carboxyltransferase OS=Dehalococcoides mccartyi (strain CBDB1) GN=cbdbA404 SV=1 UP=UP000000433:Chromosome	833	6.00775	2	16.0067	14.8539	15.2234	16.0067	14.8539	15.2234	15.3613
	tr|D2BGU5|D2BGU5_DEHMV	Acyl-CoA biotin-dependant carboxyltransferase OS=Dehalococcoides mccartyi (strain VS) GN=DhcVS_389 PE=4 SV=1	833	9.88372	3	16.0067	14.8539	15.9209	16.0067	14.8539	15.9209	15.5938
	embl-cds:ABQ17328	2-isopropylmalate synthase OS=Dehalococcoides mccartyi (strain ATCC BAA-2100 / JCM 16839 / KCTC 5957 / BAV1) GN=DehaBAV1_0744 SV=1 UP=UP000002607:Chromosome	613	4.3152	2	16.4468	15.4987	15.6673	16.4468	15.4987	15.6673	15.8709
	demc_254	HMGL-like family protein tig00000000_quiver	613	4.3152	2	16.4468	15.4987	15.6673	16.4468	15.4987	15.6673	15.8709
	embl-cds:ADC74071	2-isopropylmalate synthase/homocitrate synthase family protein OS=Dehalococcoides mccartyi (strain GT) GN=DehalGT_0705 SV=1 UP=UP000002635:Chromosome	613	4.3152	2	16.4468	15.4987	15.6673	16.4468	15.4987	15.6673	15.8709
	embl-cds:CAI82952	2-isopropylmalate synthase OS=Dehalococcoides mccartyi (strain CBDB1) GN=cbdbA803 SV=1 UP=UP000000433:Chromosome	613	4.3152	2	16.4468	15.4987	15.6673	16.4468	15.4987	15.6673	15.8709
	tr|D2BHR1|D2BHR1_DEHMV	Isopropylmalate/homocitrate/citramalate synthase OS=Dehalococcoides mccartyi (strain VS) GN=leuA1 PE=3 SV=1	613	7.31707	3	16.8378	15.989	16.183	16.8378	15.989	16.183	16.3366
	embl-cds:ABQ17477	hypothetical protein OS=Dehalococcoides mccartyi (strain ATCC BAA-2100 / JCM 16839 / KCTC 5957 / BAV1) GN=DehaBAV1_0895 SV=1 UP=UP000002607:Chromosome	1528	11.49	2	14.7107	14.6428	15.1811	14.7107	14.6428	15.1811	14.8449
	demc_95	divIVA family protein tig00000000_quiver	1528	11.49	2	14.7107	14.6428	15.1811	14.7107	14.6428	15.1811	14.8449
	embl-cds:ADC74213	conserved hypothetical protein OS=Dehalococcoides mccartyi (strain GT) GN=DehalGT_0848 SV=1 UP=UP000002635:Chromosome	1528	11.49	2	14.7107	14.6428	15.1811	14.7107	14.6428	15.1811	14.8449
	embl-cds:CAI83095	conserved domain protein OS=Dehalococcoides mccartyi (strain CBDB1) GN=cbdbA971 SV=1 UP=UP000000433:Chromosome	1528	11.49	2	14.7107	14.6428	15.1811	14.7107	14.6428	15.1811	14.8449
	tr|Q3Z7S1|Q3Z7S1_DEHM1	Conserved domain protein OS=Dehalococcoides mccartyi (strain ATCC BAA-2266 / KCTC 15142 / 195) GN=DET1008 PE=4 SV=1	3186	16.2963	3	16.0253	16.051	16.4236	16.0253	16.051	16.4236	16.1666
	tr|D2BI53|D2BI53_DEHMV	Uncharacterized protein OS=Dehalococcoides mccartyi (strain VS) GN=DhcVS_879 PE=4 SV=1	1696	11.49	2	14.7161	14.6482	15.1865	14.7161	14.6482	15.1865	14.8503
	embl-cds:ABQ17578	Riboflavin synthase OS=Dehalococcoides mccartyi (strain ATCC BAA-2100 / JCM 16839 / KCTC 5957 / BAV1) GN=DehaBAV1_0998 SV=1 UP=UP000002607:Chromosome	2450	29.0323	7	19.8586	19.9073	19.9766	19.8586	19.9073	19.9766	19.9142
	demc_1523	6,7-dimethyl-8-ribityllumazine synthase tig00000000_quiver	2450	29.0323	7	19.8586	19.9073	19.9766	19.8586	19.9073	19.9766	19.9142
	embl-cds:ADC74290	6,7-dimethyl-8-ribityllumazine synthase OS=Dehalococcoides mccartyi (strain GT) GN=DehalGT_0929 SV=1 UP=UP000002635:Chromosome	2450	29.0323	7	19.8586	19.9073	19.9766	19.8586	19.9073	19.9766	19.9142
	embl-cds:CAI83200	6,7-dimethyl-8-ribityllumazine synthase OS=Dehalococcoides mccartyi (strain CBDB1) GN=ribH SV=1 UP=UP000000433:Chromosome	2450	29.0323	7	19.8586	19.9073	19.9766	19.8586	19.9073	19.9766	19.9142
	sp|Q3Z799|RISB_DEHM1	6,7-dimethyl-8-ribityllumazine synthase OS=Dehalococcoides mccartyi (strain ATCC BAA-2266 / KCTC 15142 / 195) GN=ribH PE=3 SV=1	2450	29.0323	7	19.8586	19.9073	19.9766	19.8586	19.9073	19.9766	19.9142
	tr|D2BID8|D2BID8_DEHMV	6,7-dimethyl-8-ribityllumazine synthase OS=Dehalococcoides mccartyi (strain VS) GN=ribH PE=3 SV=1	2450	29.0323	7	19.8586	19.9073	19.9766	19.8586	19.9073	19.9766	19.9142
	tr|Q3Z9H1|Q3Z9H1_DEHM1	Uncharacterized protein OS=Dehalococcoides mccartyi (strain ATCC BAA-2266 / KCTC 15142 / 195) GN=DET0383 PE=4 SV=1	1814	11.7188	3	16.8943	15.3087	15.2078	16.8943	15.3087	15.2078	15.8036
	tr|D2BHS0|D2BHS0_DEHMV	Dihydroxy-acid dehydratase OS=Dehalococcoides mccartyi (strain VS) GN=ilvD PE=3 SV=1	1578	5.94595	3	16.4967	16.8943	16.8009	16.4967	16.8943	16.8009	16.7306
	embl-cds:ABQ17445	aspartate semialdehyde dehydrogenase OS=Dehalococcoides mccartyi (strain ATCC BAA-2100 / JCM 16839 / KCTC 5957 / BAV1) GN=DehaBAV1_0863 SV=1 UP=UP000002607:Chromosome	1695	13.6095	3	16.6378	16.3631	16.7258	16.6378	16.3631	16.7258	16.5756
	demc_132	aspartate-semialdehyde dehydrogenase tig00000000_quiver	1695	13.6095	3	16.6378	16.3631	16.7258	16.6378	16.3631	16.7258	16.5756
	embl-cds:ADC74182	aspartate-semialdehyde dehydrogenase OS=Dehalococcoides mccartyi (strain GT) GN=DehalGT_0816 SV=1 UP=UP000002635:Chromosome	1695	13.6095	3	16.6378	16.3631	16.7258	16.6378	16.3631	16.7258	16.5756
	embl-cds:CAI83062	aspartate-semialdehyde dehydrogenase OS=Dehalococcoides mccartyi (strain CBDB1) GN=asd SV=1 UP=UP000000433:Chromosome	1695	13.6095	3	16.6378	16.3631	16.7258	16.6378	16.3631	16.7258	16.5756
	tr|Q3Z7V4|Q3Z7V4_DEHM1	Aspartate-semialdehyde dehydrogenase OS=Dehalococcoides mccartyi (strain ATCC BAA-2266 / KCTC 15142 / 195) GN=asd PE=3 SV=1	1695	18.0473	4	16.7552	16.4975	16.7732	16.7552	16.4975	16.7732	16.6753
	tr|D2BI23|D2BI23_DEHMV	Aspartate-semialdehyde dehydrogenase OS=Dehalococcoides mccartyi (strain VS) GN=asd PE=3 SV=1	1695	13.6095	3	16.6378	16.3631	16.7258	16.6378	16.3631	16.7258	16.5756
	tr|Q3Z8K4|Q3Z8K4_DEHM1	Iron-sulfur cluster binding protein OS=Dehalococcoides mccartyi (strain ATCC BAA-2266 / KCTC 15142 / 195) GN=DET0670 PE=4 SV=1	2310	11.0938	5	15.2586	15.0914	15.7974	15.2586	15.0914	15.7974	15.3825
	embl-cds:ABQ16958	nucleoside diphosphate kinase OS=Dehalococcoides mccartyi (strain ATCC BAA-2100 / JCM 16839 / KCTC 5957 / BAV1) GN=DehaBAV1_0373 SV=1 UP=UP000002607:Chromosome	1438	30.2817	3	18.9623	19.117	19.2969	18.9623	19.117	19.2969	19.1254
	demc_653	nucleoside diphosphate kinase family protein tig00000000_quiver	1438	30.2817	3	18.9623	18.9143	19.4825	18.9623	18.9143	19.4825	19.1197
	embl-cds:ADC73704	Nucleoside-diphosphate kinase OS=Dehalococcoides mccartyi (strain GT) GN=DehalGT_0337 SV=1 UP=UP000002635:Chromosome	1438	30.2817	3	18.9623	18.9143	19.4825	18.9623	18.9143	19.4825	19.1197
	embl-cds:CAI82559	nucleoside diphosphate kinase OS=Dehalococcoides mccartyi (strain CBDB1) GN=ndk SV=1 UP=UP000000433:Chromosome	1438	30.2817	3	18.9623	18.9143	19.4825	18.9623	18.9143	19.4825	19.1197
	sp|Q3Z9G0|NDK_DEHM1	Nucleoside diphosphate kinase OS=Dehalococcoides mccartyi (strain ATCC BAA-2266 / KCTC 15142 / 195) GN=ndk PE=3 SV=1	1438	30.2817	3	18.9623	18.9143	19.4825	18.9623	18.9143	19.4825	19.1197
	tr|D2BGP4|D2BGP4_DEHMV	Nucleoside diphosphate kinase OS=Dehalococcoides mccartyi (strain VS) GN=ndk PE=3 SV=1	1438	30.2817	3	18.9623	18.9143	19.4825	18.9623	18.9143	19.4825	19.1197
	tr|Q3Z661|Q3Z661_DEHM1	AIR synthase domain protein OS=Dehalococcoides mccartyi (strain ATCC BAA-2266 / KCTC 15142 / 195) GN=DET1592 PE=4 SV=1	1359	13.7255	4	15.8511	16.3125	16.5582	15.8511	16.3125	16.5582	16.2406
	tr|Q3ZA94|Q3ZA94_DEHM1	Iron-sulfur cluster carrier protein OS=Dehalococcoides mccartyi (strain ATCC BAA-2266 / KCTC 15142 / 195) GN=DET0104 PE=3 SV=1	2276	32.622	9	18.7352	18.1797	18.3192	18.7352	18.1797	18.3192	18.4114
	tr|D2BG37|D2BG37_DEHMV	Iron-sulfur cluster carrier protein OS=Dehalococcoides mccartyi (strain VS) GN=DhcVS_114 PE=3 SV=1	2276	12.8049	4	17.4052	17.5635	17.1064	17.4052	17.5635	17.1064	17.3584
	tr|D2BI33|D2BI33_DEHMV	Translation initiation factor IF-2 OS=Dehalococcoides mccartyi (strain VS) GN=infB PE=3 SV=1	785	10.7926	6	16.7595	17.4282	17.4421	16.7595	17.4282	17.4421	17.2099
	AHF09072	ATP-dependent Clp protease ATP-binding protein OS=Dehalobacter restrictus DSM 9455 GN=DEHRE_02360 SV=1 UP=UP000018934:Chromosome	4921	3.86941	3	15.1868	13.7391	14.144	15.1868	13.7391	14.144	14.3566
	embl-cds:ABQ17159	D-3-phosphoglycerate dehydrogenase OS=Dehalococcoides mccartyi (strain ATCC BAA-2100 / JCM 16839 / KCTC 5957 / BAV1) GN=DehaBAV1_0574 SV=1 UP=UP000002607:Chromosome	999	26.8061	15	18.79	18.8091	18.7075	18.79	18.8091	18.7075	18.7689
	demc_443	phosphoglycerate dehydrogenase tig00000000_quiver	999	26.8061	15	18.79	18.8091	18.7075	18.79	18.8091	18.7075	18.7689
	embl-cds:ADC73903	D-3-phosphoglycerate dehydrogenase OS=Dehalococcoides mccartyi (strain GT) GN=DehalGT_0536 SV=1 UP=UP000002635:Chromosome	999	24.1445	14	18.6206	18.6304	18.5256	18.6206	18.6304	18.5256	18.5922
	embl-cds:CAI82762	D-3-phosphoglycerate dehydrogenase OS=Dehalococcoides mccartyi (strain CBDB1) GN=serA SV=1 UP=UP000000433:Chromosome	999	26.8061	15	18.79	18.8091	18.7075	18.79	18.8091	18.7075	18.7689
	tr|D2BH91|D2BH91_DEHMV	D-3-phosphoglycerate dehydrogenase OS=Dehalococcoides mccartyi (strain VS) GN=serA PE=3 SV=1	999	29.8479	16	18.8077	18.8317	18.7393	18.8077	18.8317	18.7393	18.7929
	embl-cds:ABQ17010	3-isopropylmalate dehydratase, large subunit OS=Dehalococcoides mccartyi (strain ATCC BAA-2100 / JCM 16839 / KCTC 5957 / BAV1) GN=DehaBAV1_0425 SV=1 UP=UP000002607:Chromosome	2959	23.715	7	17.1564	17.1204	16.7015	17.1564	17.1204	16.7015	16.9928
	demc_597	isopropylmalate/citramalate isomerase large subunit tig00000000_quiver	2959	23.715	7	17.2041	17.168	16.7491	17.2041	17.168	16.7491	17.0404
	embl-cds:ADC73756	homoaconitate hydratase family protein OS=Dehalococcoides mccartyi (strain GT) GN=DehalGT_0389 SV=1 UP=UP000002635:Chromosome	2959	23.715	7	17.1869	17.1509	16.7319	17.1869	17.1509	16.7319	17.0232
	embl-cds:CAI82613	homoaconitate hydratase family protein OS=Dehalococcoides mccartyi (strain CBDB1) GN=cbdbA405 SV=1 UP=UP000000433:Chromosome	2959	23.715	7	17.2041	17.168	16.7491	17.2041	17.168	16.7491	17.0404
	tr|Q3Z9A7|Q3Z9A7_DEHM1	3-isopropylmalate dehydratase large subunit OS=Dehalococcoides mccartyi (strain ATCC BAA-2266 / KCTC 15142 / 195) GN=leuC PE=3 SV=1	2959	27.3381	8	17.2041	17.4189	17.1192	17.2041	17.4189	17.1192	17.2474
	tr|D2BGU6|D2BGU6_DEHMV	3-isopropylmalate dehydratase large subunit OS=Dehalococcoides mccartyi (strain VS) GN=leuC PE=3 SV=1	2959	27.3381	8	17.2041	17.4189	17.1192	17.2041	17.4189	17.1192	17.2474
	embl-cds:ABQ17217	two component transcriptional regulator, LuxR family OS=Dehalococcoides mccartyi (strain ATCC BAA-2100 / JCM 16839 / KCTC 5957 / BAV1) GN=DehaBAV1_0632 SV=1 UP=UP000002607:Chromosome	453	13.8393	3	18.2558	17.7042	18.1976	18.2558	17.7042	18.1976	18.0525
	demc_382	bacterial regulatory, luxR family protein tig00000000_quiver	453	13.8393	3	18.2558	17.7042	18.1976	18.2558	17.7042	18.1976	18.0525
	embl-cds:ADC73961	two component transcriptional regulator, LuxR family OS=Dehalococcoides mccartyi (strain GT) GN=DehalGT_0594 SV=1 UP=UP000002635:Chromosome	453	13.8393	3	18.2558	17.7042	18.1976	18.2558	17.7042	18.1976	18.0525
	embl-cds:CAI82819	DNA-binding response regulator, LuxR family OS=Dehalococcoides mccartyi (strain CBDB1) GN=cbdbA647 SV=1 UP=UP000000433:Chromosome	453	13.8393	3	18.2558	17.7042	18.1976	18.2558	17.7042	18.1976	18.0525
	tr|Q3Z8L1|Q3Z8L1_DEHM1	DNA-binding response regulator, LuxR family OS=Dehalococcoides mccartyi (strain ATCC BAA-2266 / KCTC 15142 / 195) GN=DET0663 PE=4 SV=1	453	22.3214	5	18.3342	17.8138	18.3691	18.3342	17.8138	18.3691	18.1724
	tr|D2BHF0|D2BHF0_DEHMV	DNA-binding response regulator, LuxR family OS=Dehalococcoides mccartyi (strain VS) GN=DhcVS_601 PE=4 SV=1	453	22.3214	5	18.3342	17.8138	18.3691	18.3342	17.8138	18.3691	18.1724
	tr|Q3Z8V8|Q3Z8V8_DEHM1	D-3-phosphoglycerate dehydrogenase OS=Dehalococcoides mccartyi (strain ATCC BAA-2266 / KCTC 15142 / 195) GN=serA PE=3 SV=1	999	30.038	17	18.3134	18.433	18.3307	18.3134	18.433	18.3307	18.359
	sp|Q3Z8Y0|SYS_DEHM1	Serine--tRNA ligase OS=Dehalococcoides mccartyi (strain ATCC BAA-2266 / KCTC 15142 / 195) GN=serS PE=3 SV=1	1646	14.77	4	16.711	17.1382	16.5775	16.711	17.1382	16.5775	16.8089
	tr|Q3ZA61|Q3ZA61_DEHM1	Phosphate ABC transporter, phosphate-binding protein OS=Dehalococcoides mccartyi (strain ATCC BAA-2266 / KCTC 15142 / 195) GN=DET0138 PE=4 SV=1	733	26.259	6	18.3693	18.1418	18.3205	18.3693	18.1418	18.3205	18.2772
	tr|D2BG69|D2BG69_DEHMV	Phosphate ABC transporter, phosphate-binding protein OS=Dehalococcoides mccartyi (strain VS) GN=pstS PE=4 SV=1	733	10.5263	3	17.6779	17.6303	17.7097	17.6779	17.6303	17.7097	17.6726
	embl-cds:ABQ17157	uncharacterized conserved protein UCP033563 OS=Dehalococcoides mccartyi (strain ATCC BAA-2100 / JCM 16839 / KCTC 5957 / BAV1) GN=DehaBAV1_0572 SV=1 UP=UP000002607:Chromosome	3199	12.2172	5	18.566	17.7279	17.9626	18.566	17.7279	17.9626	18.0855
	demc_445	conserved hypothetical protein tig00000000_quiver	3199	12.2172	5	18.566	17.7279	17.9626	18.566	17.7279	17.9626	18.0855
	embl-cds:ADC73901	conserved hypothetical protein OS=Dehalococcoides mccartyi (strain GT) GN=DehalGT_0534 SV=1 UP=UP000002635:Chromosome	3199	12.2172	5	18.566	17.7279	17.9626	18.566	17.7279	17.9626	18.0855
	embl-cds:CAI82760	conserved hypothetical protein OS=Dehalococcoides mccartyi (strain CBDB1) GN=cbdbA578 SV=1 UP=UP000000433:Chromosome	3199	12.2172	5	18.566	17.7279	17.9626	18.566	17.7279	17.9626	18.0855
	tr|Q3Z8W0|Q3Z8W0_DEHM1	Uncharacterized protein OS=Dehalococcoides mccartyi (strain ATCC BAA-2266 / KCTC 15142 / 195) GN=DET0597 PE=4 SV=1	3199	19.6833	7	18.566	18.3026	18.0128	18.566	18.3026	18.0128	18.2938
	embl-cds:ABQ17818	hydrogenase accessory protein HypB OS=Dehalococcoides mccartyi (strain ATCC BAA-2100 / JCM 16839 / KCTC 5957 / BAV1) GN=DehaBAV1_1239 SV=1 UP=UP000002607:Chromosome	1718	11.9816	2	15.176	16.5916	16.5864	15.176	16.5916	16.5864	16.118
	embl-cds:ADC74509	hydrogenase accessory protein HypB OS=Dehalococcoides mccartyi (strain GT) GN=DehalGT_1149 SV=1 UP=UP000002635:Chromosome	1718	11.9816	2	15.176	16.5916	16.5864	15.176	16.5916	16.5864	16.118
	embl-cds:CAI83439	hydrogenase accessory protein HypB OS=Dehalococcoides mccartyi (strain CBDB1) GN=hypB SV=1 UP=UP000000433:Chromosome	1718	11.9816	2	15.176	16.5916	16.5864	15.176	16.5916	16.5864	16.118
	tr|Q3Z6L0|Q3Z6L0_DEHM1	Hydrogenase accessory protein HypB OS=Dehalococcoides mccartyi (strain ATCC BAA-2266 / KCTC 15142 / 195) GN=hypB PE=4 SV=1	1718	17.5115	3	15.176	16.8648	16.5864	15.176	16.8648	16.5864	16.2091
	tr|Q3Z8V7|Q3Z8V7_DEHM1	Soluble hydrogenase, tritium exchange subunit OS=Dehalococcoides mccartyi (strain ATCC BAA-2266 / KCTC 15142 / 195) GN=DET0600 PE=3 SV=1	596	25.4144	6	18.1133	17.8979	18.1402	18.1133	17.8979	18.1402	18.0505
	tr|Q3Z9L6|Q3Z9L6_DEHM1	DNA-binding protein, putative OS=Dehalococcoides mccartyi (strain ATCC BAA-2266 / KCTC 15142 / 195) GN=DET0336 PE=4 SV=1	1662	29.3233	3	19.1018	18.0712	18.2835	19.1018	18.0712	18.2835	18.4855
	embl-cds:ABQ17012	isocitrate dehydrogenase (NADP) OS=Dehalococcoides mccartyi (strain ATCC BAA-2100 / JCM 16839 / KCTC 5957 / BAV1) GN=DehaBAV1_0427 SV=1 UP=UP000002607:Chromosome	2417	15.8774	5	17.2782	17.8351	17.3698	17.2782	17.8351	17.3698	17.4944
	demc_595	isocitrate/isopropylmalate dehydrogenase family protein tig00000000_quiver	2417	15.8774	5	17.2782	17.8351	17.3698	17.2782	17.8351	17.3698	17.4944
	embl-cds:ADC73758	Isocitrate dehydrogenase (NAD(+)) OS=Dehalococcoides mccartyi (strain GT) GN=DehalGT_0391 SV=1 UP=UP000002635:Chromosome	2417	15.8774	5	17.2782	17.8351	17.3698	17.2782	17.8351	17.3698	17.4944
	embl-cds:CAI82615	putative isocitrate dehydrogenase OS=Dehalococcoides mccartyi (strain CBDB1) GN=cbdbA408 SV=1 UP=UP000000433:Chromosome	2417	15.8774	5	17.2782	17.8351	17.3698	17.2782	17.8351	17.3698	17.4944
	tr|Q3Z9A5|Q3Z9A5_DEHM1	Isocitrate dehydrogenase, putative OS=Dehalococcoides mccartyi (strain ATCC BAA-2266 / KCTC 15142 / 195) GN=DET0450 PE=4 SV=1	2417	28.4123	8	17.3473	18.2478	18.0245	17.3473	18.2478	18.0245	17.8732
	tr|D2BGU8|D2BGU8_DEHMV	Isocitrate dehydrogenase OS=Dehalococcoides mccartyi (strain VS) GN=DhcVS_392 PE=4 SV=1	2417	28.4123	8	17.3473	18.2478	18.0245	17.3473	18.2478	18.0245	17.8732
	embl-cds:ABQ16821	phosphate ABC transporter substrate-binding protein, PhoT family OS=Dehalococcoides mccartyi (strain ATCC BAA-2100 / JCM 16839 / KCTC 5957 / BAV1) GN=DehaBAV1_0232 SV=1 UP=UP000002607:Chromosome	733	16.345	4	16.085	16.6712	16.6213	16.085	16.6712	16.6213	16.4592
	demc_887	phosphate binding family protein tig00000000_quiver	733	16.345	4	16.085	16.6712	16.6213	16.085	16.6712	16.6213	16.4592
	embl-cds:ADC73534	phosphate binding protein OS=Dehalococcoides mccartyi (strain GT) GN=DehalGT_0167 SV=1 UP=UP000002635:Chromosome	733	16.345	4	16.085	16.6712	16.6213	16.085	16.6712	16.6213	16.4592
	embl-cds:CAI82414	phosphate ABC transporter, phosphate-binding protein OS=Dehalococcoides mccartyi (strain CBDB1) GN=pstS SV=1 UP=UP000000433:Chromosome	733	16.345	4	16.1367	16.7229	16.673	16.1367	16.7229	16.673	16.5109
	embl-cds:ABQ17423	manganese and iron superoxide dismutase OS=Dehalococcoides mccartyi (strain ATCC BAA-2100 / JCM 16839 / KCTC 5957 / BAV1) GN=DehaBAV1_0840 SV=1 UP=UP000002607:Chromosome	1403	13.5417	2	17.6404	16.8148	18.1965	17.6404	16.8148	18.1965	17.5506
	demc_154	iron/manganese superoxide dismutases, C-terminal domain protein tig00000000_quiver	1403	13.5417	2	17.6404	16.8148	18.1965	17.6404	16.8148	18.1965	17.5506
	embl-cds:ADC74167	Manganese/iron superoxide dismutase-like protein OS=Dehalococcoides mccartyi (strain GT) GN=DehalGT_0801 SV=1 UP=UP000002635:Chromosome	1403	13.5417	2	17.6404	16.8148	18.1965	17.6404	16.8148	18.1965	17.5506
	embl-cds:CAI83047	superoxide dismutase OS=Dehalococcoides mccartyi (strain CBDB1) GN=sodA SV=1 UP=UP000000433:Chromosome	1403	13.5417	2	17.6404	16.8148	18.1965	17.6404	16.8148	18.1965	17.5506
	tr|Q3Z7W8|Q3Z7W8_DEHM1	Superoxide dismutase OS=Dehalococcoides mccartyi (strain ATCC BAA-2266 / KCTC 15142 / 195) GN=sod PE=4 SV=1	860	13.5417	2	17.6404	16.8148	18.1965	17.6404	16.8148	18.1965	17.5506
	embl-cds:ABQ17033	SSU ribosomal protein S7P OS=Dehalococcoides mccartyi (strain ATCC BAA-2100 / JCM 16839 / KCTC 5957 / BAV1) GN=DehaBAV1_0448 SV=1 UP=UP000002607:Chromosome	2399	42.3077	7	19.1984	18.9016	18.6713	19.1984	18.9016	18.6713	18.9238
	demc_574	ribosomal protein S7 tig00000000_quiver	2399	42.3077	7	19.1984	18.9016	18.6713	19.1984	18.9016	18.6713	18.9238
	embl-cds:ADC73778	ribosomal protein S7 OS=Dehalococcoides mccartyi (strain GT) GN=DehalGT_0411 SV=1 UP=UP000002635:Chromosome	2399	42.3077	7	19.1984	18.9016	18.6713	19.1984	18.9016	18.6713	18.9238
	embl-cds:CAI82636	ribosomal protein S7 OS=Dehalococcoides mccartyi (strain CBDB1) GN=rpsG SV=1 UP=UP000000433:Chromosome	2399	42.3077	7	19.1984	18.9016	18.6713	19.1984	18.9016	18.6713	18.9238
	embl-cds:ABQ17042	SSU ribosomal protein S3P OS=Dehalococcoides mccartyi (strain ATCC BAA-2100 / JCM 16839 / KCTC 5957 / BAV1) GN=DehaBAV1_0457 SV=1 UP=UP000002607:Chromosome	3015	21.5827	7	17.8126	18.7452	18.0339	17.8126	18.7452	18.0339	18.1972
	demc_564	ribosomal protein S3 tig00000000_quiver	3015	21.5827	7	17.8126	18.7452	18.0339	17.8126	18.7452	18.0339	18.1972
	embl-cds:ADC73787	ribosomal protein S3 OS=Dehalococcoides mccartyi (strain GT) GN=DehalGT_0420 SV=1 UP=UP000002635:Chromosome	3015	21.5827	7	17.8126	18.7452	18.0339	17.8126	18.7452	18.0339	18.1972
	embl-cds:CAI82645	ribosomal protein S3 OS=Dehalococcoides mccartyi (strain CBDB1) GN=rpsC SV=1 UP=UP000000433:Chromosome	3015	21.5827	7	17.8126	18.7452	18.0339	17.8126	18.7452	18.0339	18.1972
	tr|D2BHX3|D2BHX3_DEHMV	Twitching mobility protein OS=Dehalococcoides mccartyi (strain VS) GN=pilT1 PE=4 SV=1	2440	7.77778	2	15.557	15.7533	15.8573	15.557	15.7533	15.8573	15.7225
	tr|D2BHR2|D2BHR2_DEHMV	3-isopropylmalate dehydrogenase OS=Dehalococcoides mccartyi (strain VS) GN=leuB PE=3 SV=1	614	28.2192	10	17.8652	16.8675	18.002	17.8652	16.8675	18.002	17.5782
	embl-cds:ABQ17329	3-isopropylmalate dehydrogenase OS=Dehalococcoides mccartyi (strain ATCC BAA-2100 / JCM 16839 / KCTC 5957 / BAV1) GN=DehaBAV1_0745 SV=1 UP=UP000002607:Chromosome	614	19.4521	6	16.761	16.1861	17.8796	16.761	16.1861	17.8796	16.9422
	demc_253	3-isopropylmalate dehydrogenase tig00000000_quiver	614	14.7945	5	15.4495	16.1861	17.306	15.4495	16.1861	17.306	16.3139
	embl-cds:ADC74072	3-isopropylmalate dehydrogenase OS=Dehalococcoides mccartyi (strain GT) GN=DehalGT_0706 SV=1 UP=UP000002635:Chromosome	614	14.7945	5	15.4495	16.1861	17.306	15.4495	16.1861	17.306	16.3139
	embl-cds:CAI82953	3-isopropylmalate dehydrogenase OS=Dehalococcoides mccartyi (strain CBDB1) GN=leuB SV=1 UP=UP000000433:Chromosome	614	14.7945	5	15.4495	16.1861	17.306	15.4495	16.1861	17.306	16.3139
	sp|Q3Z896|LEU3_DEHM1	3-isopropylmalate dehydrogenase OS=Dehalococcoides mccartyi (strain ATCC BAA-2266 / KCTC 15142 / 195) GN=leuB PE=3 SV=1	614	32.8767	11	17.421	17.8084	18.5661	17.421	17.8084	18.5661	17.9318
	sp|Q3Z972|RS17_DEHM1	30S ribosomal protein S17 OS=Dehalococcoides mccartyi (strain ATCC BAA-2266 / KCTC 15142 / 195) GN=rpsQ PE=3 SV=1	798	24.4186	2	19.9377	16.3977	16.6036	19.9377	16.3977	16.6036	17.6463
	tr|D2BGY1|D2BGY1_DEHMV	30S ribosomal protein S17 OS=Dehalococcoides mccartyi (strain VS) GN=rpsQ PE=3 SV=1	798	40.4494	4	19.9501	18.7578	16.5541	19.9501	18.7578	16.5541	18.4207
	tr|Q3Z6P6|Q3Z6P6_DEHM1	Ornithine carbamoyltransferase OS=Dehalococcoides mccartyi (strain ATCC BAA-2266 / KCTC 15142 / 195) GN=argF PE=3 SV=1	1717	20.9003	6	19.0086	16.8596	17.4333	19.0086	16.8596	17.4333	17.7672
	tr|D2BIY8|D2BIY8_DEHMV	Ornithine carbamoyltransferase OS=Dehalococcoides mccartyi (strain VS) GN=argF PE=3 SV=1	1717	18.0064	5	19.0086	16.8596	16.7764	19.0086	16.8596	16.7764	17.5482
	embl-cds:ABQ17416	CBS domain containing protein OS=Dehalococcoides mccartyi (strain ATCC BAA-2100 / JCM 16839 / KCTC 5957 / BAV1) GN=DehaBAV1_0833 SV=1 UP=UP000002607:Chromosome	2442	15.4321	3	16.0318	17.836	19.7168	16.0318	17.836	19.7168	17.8615
	demc_162	CBS domain protein tig00000000_quiver	2442	15.4321	3	16.0318	17.836	19.7168	16.0318	17.836	19.7168	17.8615
	embl-cds:ADC74160	CBS domain containing membrane protein OS=Dehalococcoides mccartyi (strain GT) GN=DehalGT_0794 SV=1 UP=UP000002635:Chromosome	2442	15.4321	3	16.0318	17.836	19.7168	16.0318	17.836	19.7168	17.8615
	embl-cds:CAI83040	CBS domain protein OS=Dehalococcoides mccartyi (strain CBDB1) GN=cbdbA904 SV=1 UP=UP000000433:Chromosome	2442	15.4321	3	16.0318	17.836	19.7168	16.0318	17.836	19.7168	17.8615
	tr|Q3Z7X5|Q3Z7X5_DEHM1	CBS domain protein OS=Dehalococcoides mccartyi (strain ATCC BAA-2266 / KCTC 15142 / 195) GN=DET0949 PE=4 SV=1	2442	15.4321	3	16.0318	17.836	19.7168	16.0318	17.836	19.7168	17.8615
	tr|D2BI00|D2BI00_DEHMV	CBS domain protein OS=Dehalococcoides mccartyi (strain VS) GN=DhcVS_820 PE=4 SV=1	2442	9.25926	2	16.0318	17.836	18.621	16.0318	17.836	18.621	17.4963
	embl-cds:ABQ17794	transcription termination factor Rho OS=Dehalococcoides mccartyi (strain ATCC BAA-2100 / JCM 16839 / KCTC 5957 / BAV1) GN=DehaBAV1_1215 SV=1 UP=UP000002607:Chromosome	2202	18.3962	7	14.7254	16.5394	16.7731	14.7254	16.5394	16.7731	16.0126
	demc_1295	transcription termination factor Rho tig00000000_quiver	2202	18.3962	7	14.7254	16.5394	16.7731	14.7254	16.5394	16.7731	16.0126
	embl-cds:ADC74485	transcription termination factor Rho OS=Dehalococcoides mccartyi (strain GT) GN=DehalGT_1125 SV=1 UP=UP000002635:Chromosome	2202	18.3962	7	14.7254	16.5394	16.7731	14.7254	16.5394	16.7731	16.0126
	embl-cds:CAI83415	transcription termination factor Rho OS=Dehalococcoides mccartyi (strain CBDB1) GN=rho SV=1 UP=UP000000433:Chromosome	2202	18.3962	7	14.7254	16.5394	16.7731	14.7254	16.5394	16.7731	16.0126
	tr|D2BJ01|D2BJ01_DEHMV	Transcription termination factor Rho OS=Dehalococcoides mccartyi (strain VS) GN=rho PE=3 SV=1	2202	24.0566	9	16.6572	17.263	17.5885	16.6572	17.263	17.5885	17.1696
	embl-cds:ABQ17595	L-threonine synthase OS=Dehalococcoides mccartyi (strain ATCC BAA-2100 / JCM 16839 / KCTC 5957 / BAV1) GN=DehaBAV1_1015 SV=1 UP=UP000002607:Chromosome	873	10.6322	2	14.9436	15.5285	16.1928	14.9436	15.5285	16.1928	15.555
	tr|Q3Z781|Q3Z781_DEHM1	Threonine synthase OS=Dehalococcoides mccartyi (strain ATCC BAA-2266 / KCTC 15142 / 195) GN=thrC PE=3 SV=1	873	14.0805	3	15.5492	15.5285	16.4128	15.5492	15.5285	16.4128	15.8302
	tr|D2BIF5|D2BIF5_DEHMV	Threonine synthase OS=Dehalococcoides mccartyi (strain VS) GN=thrC PE=3 SV=1	873	7.75862	2	15.5492	15.3367	15.9677	15.5492	15.3367	15.9677	15.6179
	tr|Q3Z6T0|Q3Z6T0_DEHM1	Type IV pilus assembly family protein OS=Dehalococcoides mccartyi (strain ATCC BAA-2266 / KCTC 15142 / 195) GN=DET1358 PE=4 SV=1	1714	15.2577	7	16.8635	19.0252	19.0188	16.8635	19.0252	19.0188	18.3025
	tr|D2BH92|D2BH92_DEHMV	Aminotransferase, class V OS=Dehalococcoides mccartyi (strain VS) GN=DhcVS_540 PE=3 SV=1	596	20.442	5	16.1763	15.6517	16.3081	16.1763	15.6517	16.3081	16.0454
	embl-cds:ABQ17120	ATP synthase F1 subcomplex delta subunit OS=Dehalococcoides mccartyi (strain ATCC BAA-2100 / JCM 16839 / KCTC 5957 / BAV1) GN=DehaBAV1_0535 SV=1 UP=UP000002607:Chromosome	467	7.77778	3	16.9312	17.7786	17.3504	16.9312	17.7786	17.3504	17.3534
	demc_485	ATP synthase F1, delta subunit tig00000000_quiver	467	7.77778	3	16.9312	17.7786	17.3504	16.9312	17.7786	17.3504	17.3534
	embl-cds:ADC73865	ATP synthase F1, delta subunit OS=Dehalococcoides mccartyi (strain GT) GN=DehalGT_0498 SV=1 UP=UP000002635:Chromosome	467	7.77778	3	16.9312	17.7786	17.3504	16.9312	17.7786	17.3504	17.3534
	embl-cds:CAI82723	ATP synthase F1, delta subunit OS=Dehalococcoides mccartyi (strain CBDB1) GN=atpH SV=1 UP=UP000000433:Chromosome	467	7.77778	3	16.9312	17.7786	17.3504	16.9312	17.7786	17.3504	17.3534
	sp|Q3Z8Z5|ATPD_DEHM1	ATP synthase subunit delta OS=Dehalococcoides mccartyi (strain ATCC BAA-2266 / KCTC 15142 / 195) GN=atpH PE=3 SV=1	467	35	8	18.9279	19.2463	19.0078	18.9279	19.2463	19.0078	19.0607
	tr|D2BH54|D2BH54_DEHMV	ATP synthase subunit delta OS=Dehalococcoides mccartyi (strain VS) GN=atpH PE=3 SV=1	467	35	8	18.9279	19.2463	19.0078	18.9279	19.2463	19.0078	19.0607
	AHF10713	glutamate dehydrogenase OS=Dehalobacter restrictus DSM 9455 GN=DEHRE_12070 SV=1 UP=UP000018934:Chromosome	236	6.98198	3	15.7657	18.1287	17.8773	15.7657	18.1287	17.8773	17.2572
	embl-cds:ABQ17731	transcriptional regulator, AsnC family OS=Dehalococcoides mccartyi (strain ATCC BAA-2100 / JCM 16839 / KCTC 5957 / BAV1) GN=DehaBAV1_1152 SV=1 UP=UP000002607:Chromosome	1392	16.875	2	16.6815	16.9391	16.377	16.6815	16.9391	16.377	16.6659
	demc_1368	asnC family protein tig00000000_quiver	1392	16.875	2	16.6815	16.9391	16.377	16.6815	16.9391	16.377	16.6659
	embl-cds:ADC74437	transcriptional regulator, AsnC family OS=Dehalococcoides mccartyi (strain GT) GN=DehalGT_1077 SV=1 UP=UP000002635:Chromosome	1392	16.875	2	16.6815	16.9391	16.377	16.6815	16.9391	16.377	16.6659
	embl-cds:CAI83348	transcriptional regulator, AsnC family OS=Dehalococcoides mccartyi (strain CBDB1) GN=cbdbA1291 SV=1 UP=UP000000433:Chromosome	1392	16.875	2	16.6815	16.9391	16.377	16.6815	16.9391	16.377	16.6659
	tr|Q3Z6U7|Q3Z6U7_DEHM1	Transcriptional regulator, AsnC family OS=Dehalococcoides mccartyi (strain ATCC BAA-2266 / KCTC 15142 / 195) GN=DET1341 PE=4 SV=1	1392	25.625	4	16.6815	16.9391	17.5391	16.6815	16.9391	17.5391	17.0532
	tr|D2BIT7|D2BIT7_DEHMV	Transcriptional regulator, AsnC family OS=Dehalococcoides mccartyi (strain VS) GN=DhcVS_1123 PE=4 SV=1	1392	16.875	2	16.6815	16.9391	16.377	16.6815	16.9391	16.377	16.6659
	embl-cds:ABQ17555	GCN5-related N-acetyltransferase OS=Dehalococcoides mccartyi (strain ATCC BAA-2100 / JCM 16839 / KCTC 5957 / BAV1) GN=DehaBAV1_0975 SV=1 UP=UP000002607:Chromosome	4692	11.7988	8	17.0085	15.2305	16.9909	17.0085	15.2305	16.9909	16.41
	demc_1545	acetyltransferase family protein tig00000000_quiver	4692	12.4339	10	16.6129	14.8098	16.4838	16.6129	14.8098	16.4838	15.9688
	tr|D2BH89|D2BH89_DEHMV	Uncharacterized protein OS=Dehalococcoides mccartyi (strain VS) GN=DhcVS_537 PE=4 SV=1	3199	11.991	6	17.3659	17.6484	17.9251	17.3659	17.6484	17.9251	17.6465
	embl-cds:ABQ17062	SSU ribosomal protein S11P OS=Dehalococcoides mccartyi (strain ATCC BAA-2100 / JCM 16839 / KCTC 5957 / BAV1) GN=DehaBAV1_0477 SV=1 UP=UP000002607:Chromosome	797	21.5385	3	19.0596	19.1817	19.3486	19.0596	19.1817	19.3486	19.1966
	demc_545	30S ribosomal protein S11 tig00000000_quiver	797	21.5385	3	19.0596	19.1817	19.3486	19.0596	19.1817	19.3486	19.1966
	embl-cds:ADC73807	30S ribosomal protein S11 OS=Dehalococcoides mccartyi (strain GT) GN=DehalGT_0440 SV=1 UP=UP000002635:Chromosome	797	21.5385	3	19.0596	19.1817	19.3486	19.0596	19.1817	19.3486	19.1966
	embl-cds:CAI82665	ribosomal protein S11 OS=Dehalococcoides mccartyi (strain CBDB1) GN=rpsK SV=1 UP=UP000000433:Chromosome	797	21.5385	3	19.0596	19.1817	19.3486	19.0596	19.1817	19.3486	19.1966
	sp|Q3Z955|RS11_DEHM1	30S ribosomal protein S11 OS=Dehalococcoides mccartyi (strain ATCC BAA-2266 / KCTC 15142 / 195) GN=rpsK PE=3 SV=1	797	21.5385	3	19.0596	19.1817	19.3486	19.0596	19.1817	19.3486	19.1966
	tr|D2BGZ6|D2BGZ6_DEHMV	30S ribosomal protein S11 OS=Dehalococcoides mccartyi (strain VS) GN=rpsK PE=3 SV=1	797	21.5385	3	19.0596	19.1817	19.3486	19.0596	19.1817	19.3486	19.1966
	tr|Q3Z8A6|Q3Z8A6_DEHM1	FeS assembly ATPase SufC, putative OS=Dehalococcoides mccartyi (strain ATCC BAA-2266 / KCTC 15142 / 195) GN=DET0815 PE=4 SV=1	2433	15.5378	3	16.1692	16.513	16.8655	16.1692	16.513	16.8655	16.5159
	contaminant_sp|P08727|K1CS_HUMAN	Keratin, type I cytoskeletal 19 (Cytokeratin 19) (K19) (CK 19) - Homo sapiens (Human).	2908	4.5	3	19.1791	15.767	16.9018	19.1791	15.767	16.9018	17.2826
	sp|Q3Z7U3|IF2_DEHM1	Translation initiation factor IF-2 OS=Dehalococcoides mccartyi (strain ATCC BAA-2266 / KCTC 15142 / 195) GN=infB PE=3 SV=1	785	13.4907	7	18.5698	18.5143	18.5119	18.5698	18.5143	18.5119	18.532
	embl-cds:ABQ17051	LSU ribosomal protein L6P OS=Dehalococcoides mccartyi (strain ATCC BAA-2100 / JCM 16839 / KCTC 5957 / BAV1) GN=DehaBAV1_0466 SV=1 UP=UP000002607:Chromosome	1502	8.79121	3	16.9104	16.4941	16.6577	16.9104	16.4941	16.6577	16.6874
	demc_556	ribosomal protein L6 tig00000000_quiver	1502	8.79121	3	16.9104	16.4941	16.6577	16.9104	16.4941	16.6577	16.6874
	embl-cds:ADC73796	ribosomal protein L6 OS=Dehalococcoides mccartyi (strain GT) GN=DehalGT_0429 SV=1 UP=UP000002635:Chromosome	1502	8.79121	3	16.9104	16.4941	16.6577	16.9104	16.4941	16.6577	16.6874
	embl-cds:CAI82654	ribosomal protein L6 OS=Dehalococcoides mccartyi (strain CBDB1) GN=rplF SV=1 UP=UP000000433:Chromosome	1502	8.79121	3	16.9104	16.4941	16.6577	16.9104	16.4941	16.6577	16.6874
	embl-cds:ABQ17254	Diaminopimelate epimerase OS=Dehalococcoides mccartyi (strain ATCC BAA-2100 / JCM 16839 / KCTC 5957 / BAV1) GN=DehaBAV1_0670 SV=1 UP=UP000002607:Chromosome	3194	11.6197	3	16.2641	16.2174	15.9045	16.2641	16.2174	15.9045	16.1287
	demc_338	diaminopimelate epimerase tig00000000_quiver	3194	11.6197	3	16.2641	16.2174	15.9045	16.2641	16.2174	15.9045	16.1287
	embl-cds:ADC73998	diaminopimelate epimerase OS=Dehalococcoides mccartyi (strain GT) GN=DehalGT_0631 SV=1 UP=UP000002635:Chromosome	3194	11.6197	3	16.2641	16.2174	15.9045	16.2641	16.2174	15.9045	16.1287
	embl-cds:CAI82876	diaminopimelate epimerase OS=Dehalococcoides mccartyi (strain CBDB1) GN=dapF SV=1 UP=UP000000433:Chromosome	3194	11.6197	3	16.2641	16.2174	15.9045	16.2641	16.2174	15.9045	16.1287
	tr|D2BHI7|D2BHI7_DEHMV	Diaminopimelate epimerase OS=Dehalococcoides mccartyi (strain VS) GN=dapF PE=3 SV=1	3194	11.6197	3	16.2641	16.2174	15.9045	16.2641	16.2174	15.9045	16.1287
	tr|D2BH37|D2BH37_DEHMV	Thioredoxin reductase OS=Dehalococcoides mccartyi (strain VS) GN=trxB PE=4 SV=1	2350	8.82353	2	14.6813	14.317	15.3817	14.6813	14.317	15.3817	14.7933
	embl-cds:ABQ17215	thioredoxin OS=Dehalococcoides mccartyi (strain ATCC BAA-2100 / JCM 16839 / KCTC 5957 / BAV1) GN=DehaBAV1_0630 SV=1 UP=UP000002607:Chromosome	2308	42.9907	6	17.463	18.0743	17.1627	17.463	18.0743	17.1627	17.5667
	demc_384	thioredoxin tig00000000_quiver	2308	42.9907	6	17.6653	18.1667	17.3749	17.6653	18.1667	17.3749	17.7356
	embl-cds:ADC73959	thioredoxin OS=Dehalococcoides mccartyi (strain GT) GN=DehalGT_0592 SV=1 UP=UP000002635:Chromosome	2308	42.9907	6	17.6653	18.1667	17.3749	17.6653	18.1667	17.3749	17.7356
	embl-cds:CAI82817	thioredoxin OS=Dehalococcoides mccartyi (strain CBDB1) GN=trx SV=1 UP=UP000000433:Chromosome	2308	42.9907	6	17.6653	18.1667	17.3749	17.6653	18.1667	17.3749	17.7356
	embl-cds:ABQ17749	Tfp pilus assembly protein ATPase PilM-like protein OS=Dehalococcoides mccartyi (strain ATCC BAA-2100 / JCM 16839 / KCTC 5957 / BAV1) GN=DehaBAV1_1170 SV=1 UP=UP000002607:Chromosome	1714	5.32827	3	14.8733	16.547	16.3165	14.8733	16.547	16.3165	15.9123
	demc_1350	competence A family protein tig00000000_quiver	4759	5.32827	3	14.8733	16.547	16.3165	14.8733	16.547	16.3165	15.9123
	embl-cds:CAI83366	putative type IV pilus assembly family protein OS=Dehalococcoides mccartyi (strain CBDB1) GN=cbdbA1309 SV=1 UP=UP000000433:Chromosome	4759	5.32827	3	14.8467	16.5204	16.29	14.8467	16.5204	16.29	15.8857
	tr|D2BIV4|D2BIV4_DEHMV	Tfp pilus assembly protein ATPase OS=Dehalococcoides mccartyi (strain VS) GN=pilM PE=4 SV=1	1714	4.53608	3	14.3857	16.7787	16.5067	14.3857	16.7787	16.5067	15.8904
	AHF09130	DNA-directed RNA polymerase subunit alpha OS=Dehalobacter restrictus DSM 9455 GN=DEHRE_02675 SV=1 UP=UP000018934:Chromosome	2613	3.80952	2	18.891	17.7883	18.235	18.891	17.7883	18.235	18.3048
	demc_525	daunorubicin resistance ABC transporter, ATP-binding family protein tig00000000_quiver	1505	8.22785	2	16.066	15.9542	15.4663	16.066	15.9542	15.4663	15.8288
	embl-cds:ADC73826	daunorubicin resistance ABC transporter ATPase subunit OS=Dehalococcoides mccartyi (strain GT) GN=DehalGT_0459 SV=1 UP=UP000002635:Chromosome	1505	8.22785	2	16.066	15.9542	15.4663	16.066	15.9542	15.4663	15.8288
	embl-cds:CAI82684	putative daunorubicin resistance ABC transporter, ATP-binding protein OS=Dehalococcoides mccartyi (strain CBDB1) GN=cbdbA486 SV=1 UP=UP000000433:Chromosome	1505	8.22785	2	16.066	15.9542	15.4663	16.066	15.9542	15.4663	15.8288
	tr|Q3Z935|Q3Z935_DEHM1	Daunorubicin resistance ABC transporter, ATP-binding protein, putative OS=Dehalococcoides mccartyi (strain ATCC BAA-2266 / KCTC 15142 / 195) GN=DET0520 PE=4 SV=1	1505	22.7848	5	16.4319	15.9542	16.7051	16.4319	15.9542	16.7051	16.3637
	tr|D2BH15|D2BH15_DEHMV	ABC-type transport system, ATPase component OS=Dehalococcoides mccartyi (strain VS) GN=DhcVS_461 PE=4 SV=1	1505	19.6203	4	16.1243	15.9542	16.7051	16.1243	15.9542	16.7051	16.2612
	embl-cds:ABQ17952	DNA gyrase subunit A OS=Dehalococcoides mccartyi (strain ATCC BAA-2100 / JCM 16839 / KCTC 5957 / BAV1) GN=DehaBAV1_1375 SV=1 UP=UP000002607:Chromosome	2480	6.18047	4	15.2431	14.1946	13.9934	15.2431	14.1946	13.9934	14.477
	demc_1011	DNA gyrase, A subunit tig00000000_quiver	2480	6.18047	4	15.2431	14.1946	13.9934	15.2431	14.1946	13.9934	14.477
	embl-cds:ADC74778	DNA gyrase, A subunit OS=Dehalococcoides mccartyi (strain GT) GN=DehalGT_1423 SV=1 UP=UP000002635:Chromosome	2480	6.18047	4	15.2431	14.1946	13.9934	15.2431	14.1946	13.9934	14.477
	embl-cds:CAI83726	DNA gyrase, A subunit OS=Dehalococcoides mccartyi (strain CBDB1) GN=gyrA SV=1 UP=UP000000433:Chromosome	2480	6.18047	4	15.2431	14.1946	13.9934	15.2431	14.1946	13.9934	14.477
	tr|Q3Z625|Q3Z625_DEHM1	DNA gyrase subunit A OS=Dehalococcoides mccartyi (strain ATCC BAA-2266 / KCTC 15142 / 195) GN=gyrA PE=3 SV=1	2480	6.18047	4	15.2431	14.1946	13.9934	15.2431	14.1946	13.9934	14.477
	tr|D2BJV8|D2BJV8_DEHMV	DNA gyrase subunit A OS=Dehalococcoides mccartyi (strain VS) GN=gyrA PE=3 SV=1	2480	6.18047	4	15.2431	14.1946	13.9934	15.2431	14.1946	13.9934	14.477
	sp|Q3Z7F6|AGLUS_DEHM1	Archaeal-type glutamate synthase [NADPH] OS=Dehalococcoides mccartyi (strain ATCC BAA-2266 / KCTC 15142 / 195) GN=gltB PE=3 SV=1	1701	15	6	17.6415	17.3346	15.3379	17.6415	17.3346	15.3379	16.7713
	tr|D2BIB5|D2BIB5_DEHMV	Archaeal-type glutamate synthase [NADPH] OS=Dehalococcoides mccartyi (strain VS) GN=DhcVS_946 PE=3 SV=1	1701	11.4	5	17.5592	17.3346	15.3379	17.5592	17.3346	15.3379	16.7439
	embl-cds:ABQ17499	pyridoxal-phosphate dependent TrpB-like enzyme OS=Dehalococcoides mccartyi (strain ATCC BAA-2100 / JCM 16839 / KCTC 5957 / BAV1) GN=DehaBAV1_0917 SV=1 UP=UP000002607:Chromosome	1437	8.59031	3	16.1885	15.9466	15.706	16.1885	15.9466	15.706	15.947
	demc_65	pyridoxal-phosphate dependent enzyme family protein tig00000000_quiver	1437	8.59031	3	16.1885	15.9466	15.706	16.1885	15.9466	15.706	15.947
	embl-cds:ADC74234	pyridoxal-phosphate dependent TrpB-like enzyme OS=Dehalococcoides mccartyi (strain GT) GN=DehalGT_0871 SV=1 UP=UP000002635:Chromosome	1437	8.59031	3	16.1885	15.9466	15.706	16.1885	15.9466	15.706	15.947
	embl-cds:CAI83120	pyridoxal-phosphate dependent TrpB-like enzyme OS=Dehalococcoides mccartyi (strain CBDB1) GN=cbdbA1008 SV=1 UP=UP000000433:Chromosome	1437	8.59031	3	16.1885	15.9466	15.706	16.1885	15.9466	15.706	15.947
	tr|D2BI75|D2BI75_DEHMV	Tryptophan synthase beta chain OS=Dehalococcoides mccartyi (strain VS) GN=trpB PE=3 SV=1	1437	5.71429	2	16.1853	15.6916	15.7029	16.1853	15.6916	15.7029	15.8599
	tr|D2BI24|D2BI24_DEHMV	4-hydroxy-tetrahydrodipicolinate synthase OS=Dehalococcoides mccartyi (strain VS) GN=dapA PE=3 SV=1	4173	15.1515	5	17.1344	17.0175	17.3513	17.1344	17.0175	17.3513	17.1677
	tr|Q3Z7Q5|Q3Z7Q5_DEHM1	Uncharacterized protein OS=Dehalococcoides mccartyi (strain ATCC BAA-2266 / KCTC 15142 / 195) GN=DET1028 PE=4 SV=1	503	11.4754	2	14.9979	15.6109	15.5194	14.9979	15.6109	15.5194	15.3761
	tr|Q3Z7P2|Q3Z7P2_DEHM1	PQQ enzyme repeat domain protein OS=Dehalococcoides mccartyi (strain ATCC BAA-2266 / KCTC 15142 / 195) GN=DET1041 PE=4 SV=1	1530	21.2938	6	16.5489	16.3522	16.2487	16.5489	16.3522	16.2487	16.3833
	tr|D2BI81|D2BI81_DEHMV	PQQ enzyme repeat domain protein OS=Dehalococcoides mccartyi (strain VS) GN=DhcVS_911 PE=4 SV=1	1530	6.73854	2	16.1128	15.8289	16.0688	16.1128	15.8289	16.0688	16.0035
	embl-cds:ABQ17013	malate dehydrogenase (NAD) OS=Dehalococcoides mccartyi (strain ATCC BAA-2100 / JCM 16839 / KCTC 5957 / BAV1) GN=DehaBAV1_0428 SV=1 UP=UP000002607:Chromosome	1615	15.9609	4	15.7919	14.4436	16.1194	15.7919	14.4436	16.1194	15.4516
	demc_594	malate dehydrogenase, NAD-dependent tig00000000_quiver	1615	15.9609	4	15.7919	14.4436	16.1194	15.7919	14.4436	16.1194	15.4516
	embl-cds:ADC73759	malate dehydrogenase, NAD-dependent OS=Dehalococcoides mccartyi (strain GT) GN=DehalGT_0392 SV=1 UP=UP000002635:Chromosome	1615	15.9609	4	15.7919	14.4436	16.1194	15.7919	14.4436	16.1194	15.4516
	embl-cds:CAI82616	malate dehydrogenase, NAD-dependent OS=Dehalococcoides mccartyi (strain CBDB1) GN=mdh SV=1 UP=UP000000433:Chromosome	1615	15.9609	4	15.7919	14.4436	16.1194	15.7919	14.4436	16.1194	15.4516
	sp|Q3Z9A4|MDH_DEHM1	Malate dehydrogenase OS=Dehalococcoides mccartyi (strain ATCC BAA-2266 / KCTC 15142 / 195) GN=mdh PE=3 SV=1	1615	20.8131	5	15.9656	15.3962	16.2655	15.9656	15.3962	16.2655	15.8758
	tr|D2BGU9|D2BGU9_DEHMV	Malate dehydrogenase OS=Dehalococcoides mccartyi (strain VS) GN=mdh PE=3 SV=1	1615	20.8131	5	15.9609	15.3915	16.2608	15.9609	15.3915	16.2608	15.8711
	AHF10661	GMP synthase OS=Dehalobacter restrictus DSM 9455 GN=DEHRE_11800 SV=1 UP=UP000018934:Chromosome	2084	4.11765	2	17.1463	15.1872	17.0168	17.1463	15.1872	17.0168	16.4501
	sp|Q3Z880|HIS7_DEHM1	Imidazoleglycerol-phosphate dehydratase OS=Dehalococcoides mccartyi (strain ATCC BAA-2266 / KCTC 15142 / 195) GN=hisB PE=3 SV=1	787	11.2245	3	15.1357	16.856	16.1436	15.1357	16.856	16.1436	16.0451
	tr|Q3ZAG6|Q3ZAG6_DEHM1	Universal stress protein family OS=Dehalococcoides mccartyi (strain ATCC BAA-2266 / KCTC 15142 / 195) GN=DET0028 PE=3 SV=1	2281	17.6056	2	16.6425	16.0976	17.3961	16.6425	16.0976	17.3961	16.7121
	tr|D2BJZ4|D2BJZ4_DEHMV	Na+/H+ antiporter C-terminal domain/universal stress protein-like protein OS=Dehalococcoides mccartyi (strain VS) GN=uslA PE=3 SV=1	2281	17.6056	2	16.6425	16.0976	17.3961	16.6425	16.0976	17.3961	16.7121
	sp|Q3Z6N2|TAL_DEHM1	Probable transaldolase OS=Dehalococcoides mccartyi (strain ATCC BAA-2266 / KCTC 15142 / 195) GN=tal PE=3 SV=1	4171	12.037	2	17.022	17.8374	17.154	17.022	17.8374	17.154	17.3378
	tr|D2BJ02|D2BJ02_DEHMV	Probable transaldolase OS=Dehalococcoides mccartyi (strain VS) GN=tal PE=3 SV=1	4171	12.037	2	17.022	17.8374	17.154	17.022	17.8374	17.154	17.3378
	tr|D2BHH5|D2BHH5_DEHMV	2-oxoacid:ferredoxin oxidoreductase, alpha subunit OS=Dehalococcoides mccartyi (strain VS) GN=porA PE=4 SV=1	1515	14.8718	5	17.64	17.1919	17.0561	17.64	17.1919	17.0561	17.296
	embl-cds:ABQ17265	Ser-tRNA(Thr) hydrolase / threonyl-tRNA synthetase OS=Dehalococcoides mccartyi (strain ATCC BAA-2100 / JCM 16839 / KCTC 5957 / BAV1) GN=DehaBAV1_0681 SV=1 UP=UP000002607:Chromosome	1517	7.21649	4	15.0826	16.4317	16.7775	15.0826	16.4317	16.7775	16.0973
	demc_326	threonine--tRNA ligase tig00000000_quiver	1517	7.21649	4	15.0826	16.4317	16.7775	15.0826	16.4317	16.7775	16.0973
	embl-cds:ADC74008	threonyl-tRNA synthetase OS=Dehalococcoides mccartyi (strain GT) GN=DehalGT_0642 SV=1 UP=UP000002635:Chromosome	1517	7.21649	4	15.0826	16.4317	16.7775	15.0826	16.4317	16.7775	16.0973
	embl-cds:CAI82888	threonyl-tRNA synthetase OS=Dehalococcoides mccartyi (strain CBDB1) GN=thrS SV=1 UP=UP000000433:Chromosome	1517	7.21649	4	15.0826	16.4317	16.7775	15.0826	16.4317	16.7775	16.0973
	sp|Q3Z8G2|SYT_DEHM1	Threonine--tRNA ligase OS=Dehalococcoides mccartyi (strain ATCC BAA-2266 / KCTC 15142 / 195) GN=thrS PE=3 SV=1	1517	14.0893	6	15.3329	16.474	16.7775	15.3329	16.474	16.7775	16.1948
	tr|D2BHJ8|D2BHJ8_DEHMV	Threonine--tRNA ligase OS=Dehalococcoides mccartyi (strain VS) GN=thrS PE=3 SV=1	1517	10.3093	5	15.1919	16.474	16.7775	15.1919	16.474	16.7775	16.1478
	embl-cds:ABQ17456	bacterial translation initiation factor 2 (bIF-2) OS=Dehalococcoides mccartyi (strain ATCC BAA-2100 / JCM 16839 / KCTC 5957 / BAV1) GN=DehaBAV1_0874 SV=1 UP=UP000002607:Chromosome	785	6.40809	4	16.2545	17.2389	17.2081	16.2545	17.2389	17.2081	16.9005
	demc_121	translation initiation factor IF-2 tig00000000_quiver	785	6.40809	4	16.2545	17.2389	17.2081	16.2545	17.2389	17.2081	16.9005
	embl-cds:ADC74193	translation initiation factor IF-2 OS=Dehalococcoides mccartyi (strain GT) GN=DehalGT_0827 SV=1 UP=UP000002635:Chromosome	785	6.40809	4	16.2545	17.2389	17.2081	16.2545	17.2389	17.2081	16.9005
	embl-cds:CAI83073	translation initiation factor IF-2 OS=Dehalococcoides mccartyi (strain CBDB1) GN=infB SV=1 UP=UP000000433:Chromosome	785	6.40809	4	16.2545	17.2389	17.2081	16.2545	17.2389	17.2081	16.9005
	tr|Q3Z9H4|Q3Z9H4_DEHM1	Phosphoribosylformylglycinamidine synthase subunit PurL OS=Dehalococcoides mccartyi (strain ATCC BAA-2266 / KCTC 15142 / 195) GN=purL PE=3 SV=1	498	2.93809	2	13.5172	13.3529	14.8029	13.5172	13.3529	14.8029	13.891
	tr|D2BGN2|D2BGN2_DEHMV	Phosphoribosylformylglycinamidine synthase subunit PurL OS=Dehalococcoides mccartyi (strain VS) GN=purL PE=3 SV=1	498	2.93809	2	13.5172	13.3529	14.8029	13.5172	13.3529	14.8029	13.891
	embl-cds:ABQ17115	protein of unknown function DUF151 OS=Dehalococcoides mccartyi (strain ATCC BAA-2100 / JCM 16839 / KCTC 5957 / BAV1) GN=DehaBAV1_0530 SV=1 UP=UP000002607:Chromosome	2377	23.2804	5	17.6831	17.08	17.7985	17.6831	17.08	17.7985	17.5205
	demc_490	bifunctional nuclease family protein tig00000000_quiver	2377	23.2804	5	17.6831	17.08	17.7985	17.6831	17.08	17.7985	17.5205
	embl-cds:ADC73860	protein of unknown function DUF151 OS=Dehalococcoides mccartyi (strain GT) GN=DehalGT_0493 SV=1 UP=UP000002635:Chromosome	2377	23.2804	5	17.6831	17.08	17.7985	17.6831	17.08	17.7985	17.5205
	embl-cds:CAI82718	conserved hypothetical protein OS=Dehalococcoides mccartyi (strain CBDB1) GN=cbdbA530 SV=1 UP=UP000000433:Chromosome	2377	23.2804	5	17.6831	17.08	17.7985	17.6831	17.08	17.7985	17.5205
	tr|D2BH49|D2BH49_DEHMV	Uncharacterized protein OS=Dehalococcoides mccartyi (strain VS) GN=DhcVS_495 PE=4 SV=1	2377	23.2804	5	17.6831	17.08	17.7985	17.6831	17.08	17.7985	17.5205
	tr|Q3Z6U6|Q3Z6U6_DEHM1	Aminotransferase OS=Dehalococcoides mccartyi (strain ATCC BAA-2266 / KCTC 15142 / 195) GN=aspC PE=3 SV=1	2207	12.8141	4	17.1978	13.3763	15.5463	17.1978	13.3763	15.5463	15.3735
	tr|D2BIT8|D2BIT8_DEHMV	Aspartate aminotransferase OS=Dehalococcoides mccartyi (strain VS) GN=aspC PE=4 SV=1	2207	7.28643	2	13.8598	13.3763	15.5463	13.8598	13.3763	15.5463	14.2608
	sp|Q3Z8Z1|ATPE_DEHM1	ATP synthase epsilon chain OS=Dehalococcoides mccartyi (strain ATCC BAA-2266 / KCTC 15142 / 195) GN=atpC PE=3 SV=1	4188	12.8571	2	17.1127	18.8156	18.7431	17.1127	18.8156	18.7431	18.2238
	tr|D2BH58|D2BH58_DEHMV	ATP synthase epsilon chain OS=Dehalococcoides mccartyi (strain VS) GN=atpC PE=3 SV=1	4188	12.8571	2	17.1127	18.8156	18.7431	17.1127	18.8156	18.7431	18.2238
	embl-cds:ABQ17782	ornithine carbamoyltransferase OS=Dehalococcoides mccartyi (strain ATCC BAA-2100 / JCM 16839 / KCTC 5957 / BAV1) GN=DehaBAV1_1203 SV=1 UP=UP000002607:Chromosome	1717	6.72046	2	16.4719	15.783	15.5931	16.4719	15.783	15.5931	15.9493
	demc_1309	ornithine carbamoyltransferase tig00000000_quiver	1717	6.72046	2	16.4995	15.8105	15.6207	16.4995	15.8105	15.6207	15.9769
	embl-cds:ADC74472	ornithine carbamoyltransferase OS=Dehalococcoides mccartyi (strain GT) GN=DehalGT_1112 SV=1 UP=UP000002635:Chromosome	1717	6.72046	2	16.4995	15.8105	15.6207	16.4995	15.8105	15.6207	15.9769
	embl-cds:CAI83402	ornithine carbamoyltransferase OS=Dehalococcoides mccartyi (strain CBDB1) GN=argF SV=1 UP=UP000000433:Chromosome	1717	6.72046	2	16.4995	15.8105	15.6207	16.4995	15.8105	15.6207	15.9769
	tr|D2BHZ3|D2BHZ3_DEHMV	ABC-type branched-chain amino acid transport systems, periplasmic component OS=Dehalococcoides mccartyi (strain VS) GN=livK1 PE=4 SV=1	977	11.215	4	14.7673	13.3544	14.8141	14.7673	13.3544	14.8141	14.3119
	tr|D2BIB0|D2BIB0_DEHMV	Glutamine synthetase, type I OS=Dehalococcoides mccartyi (strain VS) GN=glnA PE=3 SV=1	635	17.6072	7	16.6189	15.0962	17.5665	16.6189	15.0962	17.5665	16.4272
	tr|Q3Z796|Q3Z796_DEHM1	Riboflavin biosynthesis protein RibD OS=Dehalococcoides mccartyi (strain ATCC BAA-2266 / KCTC 15142 / 195) GN=ribD PE=3 SV=1	870	11.5068	2	14.4768	14.9185	12.3756	14.4768	14.9185	12.3756	13.9236
	sp|Q3Z962|RL15_DEHM1	50S ribosomal protein L15 OS=Dehalococcoides mccartyi (strain ATCC BAA-2266 / KCTC 15142 / 195) GN=rplO PE=3 SV=1	3117	25.4902	4	19.6903	19.5199	18.2454	19.6903	19.5199	18.2454	19.1519
	embl-cds:ABQ16943	translation elongation factor Ts (EF-Ts) OS=Dehalococcoides mccartyi (strain ATCC BAA-2100 / JCM 16839 / KCTC 5957 / BAV1) GN=DehaBAV1_0358 SV=1 UP=UP000002607:Chromosome	2414	22.1557	3	15.3784	18.284	17.0473	15.3784	18.284	17.0473	16.9032
	demc_670	translation elongation factor Ts tig00000000_quiver	2414	22.1557	3	15.3784	18.284	17.0473	15.3784	18.284	17.0473	16.9032
	embl-cds:ADC73687	Translation elongation factor EFTs/EF1B dimerization OS=Dehalococcoides mccartyi (strain GT) GN=DehalGT_0320 SV=1 UP=UP000002635:Chromosome	2414	22.1557	3	15.3784	18.284	17.0473	15.3784	18.284	17.0473	16.9032
	embl-cds:CAI82544	putative translation elongation factor Ts OS=Dehalococcoides mccartyi (strain CBDB1) GN=tsf SV=1 UP=UP000000433:Chromosome	2414	22.1557	3	15.3784	18.284	17.0473	15.3784	18.284	17.0473	16.9032
	tr|Q3Z9H7|Q3Z9H7_DEHM1	Elongation factor Ts OS=Dehalococcoides mccartyi (strain ATCC BAA-2266 / KCTC 15142 / 195) GN=tsf PE=3 SV=1	2414	29.3413	5	16.2924	18.5746	17.7712	16.2924	18.5746	17.7712	17.5461
	tr|D2BGM9|D2BGM9_DEHMV	Elongation factor Ts OS=Dehalococcoides mccartyi (strain VS) GN=tsf PE=3 SV=1	2414	22.1557	3	15.3784	18.284	17.0473	15.3784	18.284	17.0473	16.9032
	embl-cds:ABQ17207	ABC transporter related protein OS=Dehalococcoides mccartyi (strain ATCC BAA-2100 / JCM 16839 / KCTC 5957 / BAV1) GN=DehaBAV1_0622 SV=1 UP=UP000002607:Chromosome	3122	12.3636	2	14.2198	13.6769	12.1843	14.2198	13.6769	12.1843	13.3603
	demc_393	ABC transporter family protein tig00000000_quiver	3122	12.3636	2	14.2198	13.6769	12.1843	14.2198	13.6769	12.1843	13.3603
	embl-cds:ADC73951	ABC transporter related protein OS=Dehalococcoides mccartyi (strain GT) GN=DehalGT_0584 SV=1 UP=UP000002635:Chromosome	3122	12.3636	2	14.2198	13.6769	12.1843	14.2198	13.6769	12.1843	13.3603
	embl-cds:CAI82809	ABC-type cobalamin/Fe3+-siderophores transport system, ATPase component OS=Dehalococcoides mccartyi (strain CBDB1) GN=fepC SV=1 UP=UP000000433:Chromosome	3122	12.3636	2	14.2198	13.6769	12.1843	14.2198	13.6769	12.1843	13.3603
	tr|Q3Z8M1|Q3Z8M1_DEHM1	ABC-type cobalamin/Fe3+-siderophores transport system, ATP-binding protein OS=Dehalococcoides mccartyi (strain ATCC BAA-2266 / KCTC 15142 / 195) GN=DET0652 PE=4 SV=1	3122	20.073	4	14.2251	16.3277	12.1896	14.2251	16.3277	12.1896	14.2475
	tr|D2BHD9|D2BHD9_DEHMV	ABC-type cobalamin/Fe3+ siderophore transport system, ATPase component OS=Dehalococcoides mccartyi (strain VS) GN=fepC PE=4 SV=1	3122	12.3636	2	14.2198	13.6769	12.1843	14.2198	13.6769	12.1843	13.3603
	tr|D2BIL3|D2BIL3_DEHMV	DAK2 domain protein OS=Dehalococcoides mccartyi (strain VS) GN=DhcVS_1046 PE=4 SV=1	882	13.4191	5	12.1099	11.7951	14.2643	12.1099	11.7951	14.2643	12.7231
	embl-cds:ABQ16994	two component transcriptional regulator, LuxR family OS=Dehalococcoides mccartyi (strain ATCC BAA-2100 / JCM 16839 / KCTC 5957 / BAV1) GN=DehaBAV1_0409 SV=1 UP=UP000002607:Chromosome	1005	12.931	4	17.8505	17.6593	16.4039	17.8505	17.6593	16.4039	17.3046
	demc_613	bacterial regulatory, luxR family protein tig00000000_quiver	1005	12.931	4	17.8505	17.6593	16.4039	17.8505	17.6593	16.4039	17.3046
	embl-cds:ADC73740	two component transcriptional regulator, LuxR family OS=Dehalococcoides mccartyi (strain GT) GN=DehalGT_0373 SV=1 UP=UP000002635:Chromosome	1005	12.931	4	17.8505	17.6593	16.4039	17.8505	17.6593	16.4039	17.3046
	embl-cds:CAI82597	DNA-binding response regulator, LuxR family OS=Dehalococcoides mccartyi (strain CBDB1) GN=cbdbA386 SV=1 UP=UP000000433:Chromosome	1005	12.931	4	17.8505	17.6593	16.4039	17.8505	17.6593	16.4039	17.3046
	tr|Q3Z9C3|Q3Z9C3_DEHM1	DNA-binding response regulator, LuxR family OS=Dehalococcoides mccartyi (strain ATCC BAA-2266 / KCTC 15142 / 195) GN=DET0432 PE=4 SV=1	1005	18.1034	5	18.2936	17.9958	16.4039	18.2936	17.9958	16.4039	17.5644
	embl-cds:ABQ17074	adenosylhomocysteinase OS=Dehalococcoides mccartyi (strain ATCC BAA-2100 / JCM 16839 / KCTC 5957 / BAV1) GN=DehaBAV1_0489 SV=1 UP=UP000002607:Chromosome	2955	16.9856	7	18.0701	17.4879	16.5515	18.0701	17.4879	16.5515	17.3698
	demc_532	adenosylhomocysteinase tig00000000_quiver	2955	16.9856	7	18.0701	17.4879	16.5515	18.0701	17.4879	16.5515	17.3698
	embl-cds:ADC73819	adenosylhomocysteinase OS=Dehalococcoides mccartyi (strain GT) GN=DehalGT_0452 SV=1 UP=UP000002635:Chromosome	2955	16.9856	7	18.0701	17.4879	16.5515	18.0701	17.4879	16.5515	17.3698
	embl-cds:CAI82677	adenosylhomocysteinase OS=Dehalococcoides mccartyi (strain CBDB1) GN=ahcY SV=1 UP=UP000000433:Chromosome	2955	16.9856	7	18.0701	17.4879	16.5515	18.0701	17.4879	16.5515	17.3698
	demc_589	scavenger mRNA decapping enzyme C-term binding family protein tig00000000_quiver	2958	30.0885	3	13.8506	17.6377	16.4334	13.8506	17.6377	16.4334	15.9739
	embl-cds:ADC73763	histidine triad (HIT) protein OS=Dehalococcoides mccartyi (strain GT) GN=DehalGT_0396 SV=1 UP=UP000002635:Chromosome	2958	30.0885	3	13.8506	17.6377	16.4334	13.8506	17.6377	16.4334	15.9739
	tr|D2BGV3|D2BGV3_DEHMV	HIT domain protein OS=Dehalococcoides mccartyi (strain VS) GN=DhcVS_397 PE=4 SV=1	2958	30.0885	3	13.8506	17.6377	16.4334	13.8506	17.6377	16.4334	15.9739
	embl-cds:ABQ17228	aspartyl-tRNA synthetase OS=Dehalococcoides mccartyi (strain ATCC BAA-2100 / JCM 16839 / KCTC 5957 / BAV1) GN=DehaBAV1_0643 SV=1 UP=UP000002607:Chromosome	2949	7.69231	3	11.1466	12.8479	14.2291	11.1466	12.8479	14.2291	12.7412
	demc_371	aspartate--tRNA ligase tig00000000_quiver	2949	7.69231	3	11.1466	12.8479	14.2291	11.1466	12.8479	14.2291	12.7412
	embl-cds:ADC73972	aspartyl-tRNA synthetase OS=Dehalococcoides mccartyi (strain GT) GN=DehalGT_0605 SV=1 UP=UP000002635:Chromosome	2949	7.69231	3	11.1466	12.8479	14.2291	11.1466	12.8479	14.2291	12.7412
	embl-cds:CAI82830	aspartyl-tRNA synthetase OS=Dehalococcoides mccartyi (strain CBDB1) GN=aspS SV=1 UP=UP000000433:Chromosome	2949	7.69231	3	11.1466	12.8479	14.2291	11.1466	12.8479	14.2291	12.7412
	sp|Q3Z8K0|SYDND_DEHM1	Aspartate--tRNA(Asp/Asn) ligase OS=Dehalococcoides mccartyi (strain ATCC BAA-2266 / KCTC 15142 / 195) GN=aspS PE=3 SV=1	2949	7.35786	3	11.1466	15.531	13.7764	11.1466	15.531	13.7764	13.4847
	tr|D2BHG1|D2BHG1_DEHMV	Aspartate--tRNA(Asp/Asn) ligase OS=Dehalococcoides mccartyi (strain VS) GN=aspS1 PE=3 SV=1	2949	5.01672	2	11.1466	11.3351	13.7764	11.1466	11.3351	13.7764	12.086
	tr|D2BJQ9|D2BJQ9_DEHMV	Uncharacterized protein OS=Dehalococcoides mccartyi (strain VS) GN=DhcVS_1461 PE=4 SV=1	2187	30.137	2	14.4518	16.7405	16.4755	14.4518	16.7405	16.4755	15.8893
	tr|Q3Z707|Q3Z707_DEHM1	Radical SAM/B12 binding domain protein OS=Dehalococcoides mccartyi (strain ATCC BAA-2266 / KCTC 15142 / 195) GN=DET1280 PE=4 SV=1	395	11.5308	4	13.558	14.0264	15.0884	13.558	14.0264	15.0884	14.2243
	sp|Q3Z7V7|RS15_DEHM1	30S ribosomal protein S15 OS=Dehalococcoides mccartyi (strain ATCC BAA-2266 / KCTC 15142 / 195) GN=rpsO PE=3 SV=1	3089	29.8851	2	17.737	17.3053	16.071	17.737	17.3053	16.071	17.0378
	tr|D2BI20|D2BI20_DEHMV	30S ribosomal protein S15 OS=Dehalococcoides mccartyi (strain VS) GN=rpsO PE=3 SV=1	3089	29.8851	2	17.737	17.3053	16.071	17.737	17.3053	16.071	17.0378
	embl-cds:ABQ17241	pyruvate/ketoisovalerate oxidoreductase, gamma subunit OS=Dehalococcoides mccartyi (strain ATCC BAA-2100 / JCM 16839 / KCTC 5957 / BAV1) GN=DehaBAV1_0656 SV=1 UP=UP000002607:Chromosome	3196	21.5789	4	16.8685	18.2236	14.3515	16.8685	18.2236	14.3515	16.4812
	demc_355	pyruvate/ketoisovalerate oxidoreductases common subunit gamma tig00000000_quiver	3196	21.5789	4	16.8685	18.2236	14.3515	16.8685	18.2236	14.3515	16.4812
	embl-cds:ADC73984	pyruvate/ketoisovalerate oxidoreductase, gamma subunit OS=Dehalococcoides mccartyi (strain GT) GN=DehalGT_0617 SV=1 UP=UP000002635:Chromosome	3196	21.5789	4	16.8685	18.2236	14.3515	16.8685	18.2236	14.3515	16.4812
	embl-cds:CAI82843	pyruvic-ferredoxin oxidoreductase, gammasubunit OS=Dehalococcoides mccartyi (strain CBDB1) GN=porG SV=1 UP=UP000000433:Chromosome	3196	21.5789	4	16.8685	18.2236	14.3515	16.8685	18.2236	14.3515	16.4812
	tr|D2BHH3|D2BHH3_DEHMV	2-oxoacid:ferredoxin oxidoreductase, gamma subunit OS=Dehalococcoides mccartyi (strain VS) GN=porG PE=4 SV=1	3196	21.5789	4	16.8685	18.2236	14.3515	16.8685	18.2236	14.3515	16.4812
	AHF10437	ABC transporter OS=Dehalobacter restrictus DSM 9455 GN=DEHRE_10410 SV=1 UP=UP000018934:Chromosome	4030	9.86395	2	12.5123	14.9681	13.3491	12.5123	14.9681	13.3491	13.6098
	sp|Q3Z8J9|TIG_DEHM1	Trigger factor OS=Dehalococcoides mccartyi (strain ATCC BAA-2266 / KCTC 15142 / 195) GN=tig PE=3 SV=1	1513	10.9375	4	12.151	16.1274	16.1321	12.151	16.1274	16.1321	14.8035
	demc_879	iron only hydrogenase large subunit, C-terminal domain protein tig00000000_quiver	522	23.7537	5	16.7977	15.7145	15.5109	16.7977	15.7145	15.5109	16.0077
	tr|Q3Z9Y2|Q3Z9Y2_DEHM1	PBS lyase HEAT-like repeat domain protein OS=Dehalococcoides mccartyi (strain ATCC BAA-2266 / KCTC 15142 / 195) GN=DET0219 PE=4 SV=1	4347	44.5122	7	18.0192	17.5788	18.0131	18.0192	17.5788	18.0131	17.8704
	tr|D2BHF1|D2BHF1_DEHMV	Uncharacterized protein OS=Dehalococcoides mccartyi (strain VS) GN=DhcVS_602 PE=4 SV=1	4786	14.486	3	16.4528	15.0434	16.8701	16.4528	15.0434	16.8701	16.1221
	tr|Q3Z6T6|Q3Z6T6_DEHM1	Pilin biogenesis protein, putative OS=Dehalococcoides mccartyi (strain ATCC BAA-2266 / KCTC 15142 / 195) GN=DET1352 PE=3 SV=1	656	5.98504	2	11.0257	12.8176	13.7129	11.0257	12.8176	13.7129	12.5187
	tr|D2BIU8|D2BIU8_DEHMV	Type II secretion system protein OS=Dehalococcoides mccartyi (strain VS) GN=pulF PE=3 SV=1	656	5.98504	2	11.0257	12.8176	13.7129	11.0257	12.8176	13.7129	12.5187
	embl-cds:ABQ17671	Radical SAM domain protein OS=Dehalococcoides mccartyi (strain ATCC BAA-2100 / JCM 16839 / KCTC 5957 / BAV1) GN=DehaBAV1_1091 SV=1 UP=UP000002607:Chromosome	395	4.77137	2	11.548	12.6676	14.2062	11.548	12.6676	14.2062	12.8073
	demc_1430	B12 binding domain protein tig00000000_quiver	395	4.77137	2	11.548	12.6676	14.2062	11.548	12.6676	14.2062	12.8073
	embl-cds:ADC74378	Radical SAM domain protein OS=Dehalococcoides mccartyi (strain GT) GN=DehalGT_1017 SV=1 UP=UP000002635:Chromosome	395	4.77137	2	11.548	12.6676	14.2062	11.548	12.6676	14.2062	12.8073
	embl-cds:CAI83287	radical SAM domain protein OS=Dehalococcoides mccartyi (strain CBDB1) GN=cbdbA1210 SV=1 UP=UP000000433:Chromosome	395	4.77137	2	11.548	12.6676	14.2062	11.548	12.6676	14.2062	12.8073
	tr|D2BIN0|D2BIN0_DEHMV	Radical SAM domain protein OS=Dehalococcoides mccartyi (strain VS) GN=DhcVS_1063 PE=4 SV=1	395	4.77137	2	11.548	12.6676	14.2062	11.548	12.6676	14.2062	12.8073
	tr|Q3ZAJ0|Q3ZAJ0_DEHM1	DNA gyrase subunit B OS=Dehalococcoides mccartyi (strain ATCC BAA-2266 / KCTC 15142 / 195) GN=gyrB PE=3 SV=1	3159	7.32087	3	14.0682	14.6632	14.3468	14.0682	14.6632	14.3468	14.3594
	embl-cds:ABQ17920	FMN-binding domain protein OS=Dehalococcoides mccartyi (strain ATCC BAA-2100 / JCM 16839 / KCTC 5957 / BAV1) GN=DehaBAV1_1343 SV=1 UP=UP000002607:Chromosome	1752	5.79345	2	14.0855	18.0255	17.9062	14.0855	18.0255	17.9062	16.6724
	demc_1046	4Fe-4S binding domain protein tig00000000_quiver	1752	5.79345	2	14.0855	18.0255	17.9062	14.0855	18.0255	17.9062	16.6724
	embl-cds:ADC74745	FMN-binding domain protein OS=Dehalococcoides mccartyi (strain GT) GN=DehalGT_1390 SV=1 UP=UP000002635:Chromosome	1752	5.79345	2	14.0855	18.0255	17.9062	14.0855	18.0255	17.9062	16.6724
	embl-cds:CAI83693	putative membrane bound regulatory protein,CprC OS=Dehalococcoides mccartyi (strain CBDB1) GN=cbdbA1688 SV=1 UP=UP000000433:Chromosome	1752	5.79345	2	14.0855	18.0255	17.9062	14.0855	18.0255	17.9062	16.6724
	tr|Q3Z658|Q3Z658_DEHM1	Transcriptional regulator, putative OS=Dehalococcoides mccartyi (strain ATCC BAA-2266 / KCTC 15142 / 195) GN=DET1596 PE=4 SV=1	1752	5.79345	2	14.0855	18.0255	17.9062	14.0855	18.0255	17.9062	16.6724
	tr|D2BJS6|D2BJS6_DEHMV	Membrane bound regulatory protein, VcrC-like protein OS=Dehalococcoides mccartyi (strain VS) GN=DhcVS_1479 PE=4 SV=1	1752	5.79345	2	14.0855	18.0255	17.9062	14.0855	18.0255	17.9062	16.6724
	tr|Q3Z7F4|Q3Z7F4_DEHM1	Glutamine amidotransferase, class II OS=Dehalococcoides mccartyi (strain ATCC BAA-2266 / KCTC 15142 / 195) GN=DET1130 PE=4 SV=1	637	9.84043	3	14.1075	17.9597	12.8953	14.1075	17.9597	12.8953	14.9875
	tr|D2BIB7|D2BIB7_DEHMV	Glutamine amidotransferase, class II OS=Dehalococcoides mccartyi (strain VS) GN=DhcVS_948 PE=4 SV=1	637	9.84043	3	14.1075	17.9597	12.8953	14.1075	17.9597	12.8953	14.9875
	embl-cds:ABQ17532	L-glutamine synthetase OS=Dehalococcoides mccartyi (strain ATCC BAA-2100 / JCM 16839 / KCTC 5957 / BAV1) GN=DehaBAV1_0952 SV=1 UP=UP000002607:Chromosome	635	18.7359	7	13.172	13.5975	17.5874	13.172	13.5975	17.5874	14.7856
	demc_1568	glutamine synthetase, type I tig00000000_quiver	635	14.447	6	12.7141	13.5975	17.5695	12.7142	13.5975	17.5695	14.6271
	embl-cds:ADC74269	glutamine synthetase, type I OS=Dehalococcoides mccartyi (strain GT) GN=DehalGT_0906 SV=1 UP=UP000002635:Chromosome	635	14.447	6	12.7141	13.5975	17.5695	12.7142	13.5975	17.5695	14.6271
	embl-cds:CAI83155	glutamine synthetase, type I OS=Dehalococcoides mccartyi (strain CBDB1) GN=glnA SV=1 UP=UP000000433:Chromosome	635	18.7359	7	13.172	13.5975	17.5874	13.172	13.5975	17.5874	14.7856
	embl-cds:ABQ16934	Inorganic diphosphatase OS=Dehalococcoides mccartyi (strain ATCC BAA-2100 / JCM 16839 / KCTC 5957 / BAV1) GN=DehaBAV1_0349 SV=1 UP=UP000002607:Chromosome	1816	14.218	2	15.9545	14.6718	14.6629	15.9545	14.6718	14.6629	15.0964
	demc_679	inorganic pyrophosphatase family protein tig00000000_quiver	1816	14.218	2	15.9545	14.6718	14.6629	15.9545	14.6718	14.6629	15.0964
	embl-cds:ADC73678	Inorganic diphosphatase OS=Dehalococcoides mccartyi (strain GT) GN=DehalGT_0311 SV=1 UP=UP000002635:Chromosome	1816	14.218	2	15.9545	14.6718	14.6629	15.9545	14.6718	14.6629	15.0964
	embl-cds:CAI82535	inorganic pyrophosphatase OS=Dehalococcoides mccartyi (strain CBDB1) GN=ppa SV=1 UP=UP000000433:Chromosome	1816	14.218	2	15.9545	14.6718	14.6629	15.9545	14.6718	14.6629	15.0964
	tr|Q3Z813|Q3Z813_DEHM1	Aminopeptidase protein OS=Dehalococcoides mccartyi (strain ATCC BAA-2266 / KCTC 15142 / 195) GN=DET0911 PE=4 SV=1	2222	6.50407	2	14.1029	14.102	15.507	14.1029	14.102	15.507	14.5706
	embl-cds:ABQ17719	Phosphoribosyl-AMP cyclohydrolase OS=Dehalococcoides mccartyi (strain ATCC BAA-2100 / JCM 16839 / KCTC 5957 / BAV1) GN=DehaBAV1_1140 SV=1 UP=UP000002607:Chromosome	951	26.9231	3	18.2048	17.9449	16.6848	18.2048	17.9449	16.6848	17.6115
	demc_1382	phosphoribosyl-AMP cyclohydrolase family protein tig00000000_quiver	951	26.9231	3	18.2048	17.9449	16.6848	18.2048	17.9449	16.6848	17.6115
	embl-cds:ADC74425	Phosphoribosyl-AMP cyclohydrolase OS=Dehalococcoides mccartyi (strain GT) GN=DehalGT_1065 SV=1 UP=UP000002635:Chromosome	951	26.9231	3	18.2048	17.9449	16.6848	18.2048	17.9449	16.6848	17.6115
	embl-cds:CAI83336	phosphoribosyl-AMP cyclohydrolase OS=Dehalococcoides mccartyi (strain CBDB1) GN=hisI SV=1 UP=UP000000433:Chromosome	951	26.9231	3	18.2048	17.9449	16.6848	18.2048	17.9449	16.6848	17.6115
	tr|Q3Z6V9|Q3Z6V9_DEHM1	Phosphoribosyl-AMP cyclohydrolase OS=Dehalococcoides mccartyi (strain ATCC BAA-2266 / KCTC 15142 / 195) GN=hisI PE=3 SV=1	951	50	5	18.3372	18.5231	16.6848	18.3372	18.5231	16.6848	17.8484
	tr|D2BIS6|D2BIS6_DEHMV	Phosphoribosyl-AMP cyclohydrolase OS=Dehalococcoides mccartyi (strain VS) GN=hisI PE=3 SV=1	951	26.9231	3	18.2048	17.9449	16.6848	18.2048	17.9449	16.6848	17.6115
	embl-cds:ABQ17510	hypothetical protein OS=Dehalococcoides mccartyi (strain ATCC BAA-2100 / JCM 16839 / KCTC 5957 / BAV1) GN=DehaBAV1_0930 SV=1 UP=UP000002607:Chromosome	1531	41.25	4	20.1222	20.1062	18.3605	20.1222	20.1062	18.3605	19.5296
	demc_1590	conserved hypothetical protein tig00000000_quiver	1531	41.25	4	20.1222	20.1062	18.3605	20.1222	20.1062	18.3605	19.5296
	embl-cds:ADC74247	conserved hypothetical protein OS=Dehalococcoides mccartyi (strain GT) GN=DehalGT_0884 SV=1 UP=UP000002635:Chromosome	1531	41.25	4	20.1222	20.1062	18.3605	20.1222	20.1062	18.3605	19.5296
	embl-cds:CAI83132	conserved domain protein OS=Dehalococcoides mccartyi (strain CBDB1) GN=cbdbA1021 SV=1 UP=UP000000433:Chromosome	1531	41.25	4	20.1222	20.1062	18.3605	20.1222	20.1062	18.3605	19.5296
	embl-cds:ABQ17208	protein of unknown function DUF105 OS=Dehalococcoides mccartyi (strain ATCC BAA-2100 / JCM 16839 / KCTC 5957 / BAV1) GN=DehaBAV1_0623 SV=1 UP=UP000002607:Chromosome	1680	10.5469	2		15.7213	14.9965	11.4395	15.7213	14.9965	14.0524
	demc_392	adenosylcobinamide amidohydrolase family protein tig00000000_quiver	1680	10.5469	2		15.7213	14.9965	11.7495	15.7213	14.9965	14.1558
	embl-cds:ADC73952	protein of unknown function DUF105 OS=Dehalococcoides mccartyi (strain GT) GN=DehalGT_0585 SV=1 UP=UP000002635:Chromosome	1680	10.5469	2		15.7213	14.9965	11.1447	15.7213	14.9965	13.9542
	embl-cds:CAI82810	conserved hypothetical protein OS=Dehalococcoides mccartyi (strain CBDB1) GN=rdhF SV=1 UP=UP000000433:Chromosome	1680	10.5469	2		15.7213	14.9965	10.4702	15.7213	14.9965	13.7293
	tr|D2BHE0|D2BHE0_DEHMV	CbiZ-like protein OS=Dehalococcoides mccartyi (strain VS) GN=DhcVS_591 PE=4 SV=1	1680	17.5781	3		16.4201	14.9965	11.9665	16.4201	14.9965	14.461
	demc_1117	conserved hypothetical protein tig00000000_quiver	358	26.2069	3		20.869	19.4032	11.3569	20.869	19.4032	17.2097
	tr|Q3Z987|Q3Z987_DEHM1	Phospho-2-dehydro-3-deoxyheptonate aldolase OS=Dehalococcoides mccartyi (strain ATCC BAA-2266 / KCTC 15142 / 195) GN=DET0468 PE=4 SV=1	2253	25.0712	7	16.9021	14.8635	14.6786	16.9021	14.8635	14.6786	15.4814
	tr|Q3Z6Y1|Q3Z6Y1_DEHM1	Uncharacterized protein OS=Dehalococcoides mccartyi (strain ATCC BAA-2266 / KCTC 15142 / 195) GN=DET1306 PE=4 SV=1	888	46.9565	6	18.3257	19.0316	18.8789	18.3258	19.0316	18.8789	18.7454
	AHF08894	cell division protein FtsH OS=Dehalobacter restrictus DSM 9455 GN=DEHRE_01045 SV=1 UP=UP000018934:Chromosome	4380	3.33333	4	16.1519	17.0262	17.6377	16.1519	17.0262	17.6377	16.9386
	tr|D2BGX4|D2BGX4_DEHMV	50S ribosomal protein L23 OS=Dehalococcoides mccartyi (strain VS) GN=rplW PE=3 SV=1	2251	18.0851	2	18.617		19.3589	18.617	12.9757	19.3589	16.9839
	AHF10208	2-oxoglutarate oxidoreductase OS=Dehalobacter restrictus DSM 9455 GN=DEHRE_09025 SV=1 UP=UP000018934:Chromosome	4526	4.04858	2	18.155	18.2756		18.155	18.2756	11.7982	16.0763
	sp|Q3Z952|RL17_DEHM1	50S ribosomal protein L17 OS=Dehalococcoides mccartyi (strain ATCC BAA-2266 / KCTC 15142 / 195) GN=rplQ PE=3 SV=1	2249	27.3504	3	20.3043	18.734		20.3043	18.734	11.8803	16.9729
	tr|D2BGZ9|D2BGZ9_DEHMV	50S ribosomal protein L17 OS=Dehalococcoides mccartyi (strain VS) GN=rplQ PE=3 SV=1	2249	27.3504	3	20.3043	18.734		20.3043	18.734	10.2181	16.4188
	embl-cds:ABQ16838	pyruvate carboxylase subunit B OS=Dehalococcoides mccartyi (strain ATCC BAA-2100 / JCM 16839 / KCTC 5957 / BAV1) GN=DehaBAV1_0250 SV=1 UP=UP000002607:Chromosome	810	6.01375	3	14.5458	14.2558		14.5458	14.2558	12.1314	13.6443
	demc_906	oxaloacetate decarboxylase alpha subunit tig00000000_quiver	810	6.01375	3	14.5458	14.2558		14.5458	14.2558	11.9901	13.5972
	embl-cds:ADC73516	oxaloacetate decarboxylase alpha subunit OS=Dehalococcoides mccartyi (strain GT) GN=DehalGT_0149 SV=1 UP=UP000002635:Chromosome	810	6.01375	3	14.5458	14.2558		14.5458	14.2558	12.5245	13.7754
	embl-cds:CAI82395	oxaloacetate decarboxylase, alpha subunit OS=Dehalococcoides mccartyi (strain CBDB1) GN=oadA SV=1 UP=UP000000433:Chromosome	810	6.01375	3	14.5458	14.2558		14.5458	14.2558	12.5038	13.7685
	tr|Q3ZA80|Q3ZA80_DEHM1	Oxaloacetate decarboxylase, alpha subunit OS=Dehalococcoides mccartyi (strain ATCC BAA-2266 / KCTC 15142 / 195) GN=oadA PE=4 SV=1	810	10.6164	5	14.8121	15.2128	13.8835	14.8121	15.2128	13.8835	14.6361
	tr|D2BG51|D2BG51_DEHMV	Oxaloacetate decarboxylase, alpha subunit OS=Dehalococcoides mccartyi (strain VS) GN=oadA PE=4 SV=1	810	8.8586	4	14.8048	14.5897		14.8048	14.5897	12.5748	13.9898
	embl-cds:ABQ17037	LSU ribosomal protein L4P OS=Dehalococcoides mccartyi (strain ATCC BAA-2100 / JCM 16839 / KCTC 5957 / BAV1) GN=DehaBAV1_0452 SV=1 UP=UP000002607:Chromosome	484	10	2	19.8318	18.7538		19.8318	18.7538	11.3566	16.6474
	demc_569	50S ribosomal protein L4 tig00000000_quiver	484	10	2	19.8318	18.7538		19.8318	18.7538	12.0987	16.8948
	embl-cds:ADC73782	ribosomal protein L4/L1e OS=Dehalococcoides mccartyi (strain GT) GN=DehalGT_0415 SV=1 UP=UP000002635:Chromosome	484	10	2	19.8318	18.7538		19.8318	18.7538	11.8402	16.8086
	embl-cds:CAI82640	ribosomal protein L4 OS=Dehalococcoides mccartyi (strain CBDB1) GN=rplD SV=1 UP=UP000000433:Chromosome	484	10	2	19.8318	18.7538		19.8318	18.7538	11.494	16.6932
	tr|D2BGX3|D2BGX3_DEHMV	50S ribosomal protein L4 OS=Dehalococcoides mccartyi (strain VS) GN=rplD PE=3 SV=1	484	10	2	19.8318	18.7538		19.8318	18.7538	11.5868	16.7241
	AHF11035	enolase OS=Dehalobacter restrictus DSM 9455 GN=eno SV=1 UP=UP000018934:Chromosome	5176	2.59434	2	18.3549	13.5364	17.8409	18.3549	13.5364	17.8409	16.5774
	tr|D2BI88|D2BI88_DEHMV	Uncharacterized protein OS=Dehalococcoides mccartyi (strain VS) GN=DhcVS_919 PE=4 SV=1	1531	21.25	2	19.9001	19.7864		19.9001	19.7864	11.4087	17.0317
	embl-cds:ABQ17095	diaminopimelate decarboxylase OS=Dehalococcoides mccartyi (strain ATCC BAA-2100 / JCM 16839 / KCTC 5957 / BAV1) GN=DehaBAV1_0510 SV=1 UP=UP000002607:Chromosome	591	10.3687	4	13.4241	16.6114	15.7813	13.4241	16.6114	15.7813	15.2723
	embl-cds:ADC73840	diaminopimelate decarboxylase OS=Dehalococcoides mccartyi (strain GT) GN=DehalGT_0473 SV=1 UP=UP000002635:Chromosome	591	10.3687	4	13.4241	16.6114	15.7813	13.4241	16.6114	15.7813	15.2723
	tr|Q3Z921|Q3Z921_DEHM1	Diaminopimelate decarboxylase OS=Dehalococcoides mccartyi (strain ATCC BAA-2266 / KCTC 15142 / 195) GN=lysA PE=3 SV=1	591	13.5945	5	16.0574	16.6114	15.7813	16.0574	16.6114	15.7813	16.15
	tr|D2BH29|D2BH29_DEHMV	Diaminopimelate decarboxylase OS=Dehalococcoides mccartyi (strain VS) GN=lysA PE=3 SV=1	591	10.3687	4	13.4241	16.6114	15.7813	13.4241	16.6114	15.7813	15.2723
	sp|Q3ZAE4|SYA_DEHM1	Alanine--tRNA ligase OS=Dehalococcoides mccartyi (strain ATCC BAA-2266 / KCTC 15142 / 195) GN=alaS PE=3 SV=1	536	5.60966	4	15.7031	12.9659	13.9314	15.7031	12.9659	13.9314	14.2001
	tr|D2BK14|D2BK14_DEHMV	Alanine--tRNA ligase OS=Dehalococcoides mccartyi (strain VS) GN=alaS PE=3 SV=1	536	5.60966	4	15.6948	12.9576	13.9231	15.6948	12.9576	13.9231	14.1918
	embl-cds:ABQ17688	hypothetical protein OS=Dehalococcoides mccartyi (strain ATCC BAA-2100 / JCM 16839 / KCTC 5957 / BAV1) GN=DehaBAV1_1108 SV=1 UP=UP000002607:Chromosome	887	44.3396	3	16.4292	17.7077	18.2668	16.4292	17.7077	18.2668	17.4679
	embl-cds:ADC74394	conserved hypothetical protein OS=Dehalococcoides mccartyi (strain GT) GN=DehalGT_1034 SV=1 UP=UP000002635:Chromosome	887	44.3396	3	16.4292	17.7077	18.2668	16.4292	17.7077	18.2668	17.4679
	embl-cds:CAI83304	conserved hypothetical protein OS=Dehalococcoides mccartyi (strain CBDB1) GN=cbdbB26 SV=1 UP=UP000000433:Chromosome	887	44.3396	3	16.4292	17.7077	18.2668	16.4292	17.7077	18.2668	17.4679
	sp|Q3Z6W2|RL27_DEHM1	50S ribosomal protein L27 OS=Dehalococcoides mccartyi (strain ATCC BAA-2266 / KCTC 15142 / 195) GN=rpmA PE=3 SV=1	2325	23.8095	2	19.4033	17.3813	17.1654	19.4033	17.3813	17.1654	17.9833
	AHF09678	ribonuclease OS=Dehalobacter restrictus DSM 9455 GN=DEHRE_05985 SV=1 UP=UP000018934:Chromosome	126	1.94175	3	17.2677	17.6545	18.0927	17.2677	17.6545	18.0927	17.6716
	embl-cds:ABQ17503	single-stranded nucleic acid binding R3H domain protein OS=Dehalococcoides mccartyi (strain ATCC BAA-2100 / JCM 16839 / KCTC 5957 / BAV1) GN=DehaBAV1_0921 SV=1 UP=UP000002607:Chromosome	2446	9.22784	2	17.6107	15.3005		17.6107	15.3005	11.1472	14.6861
	embl-cds:ADC74238	single-stranded nucleic acid binding R3H domain protein OS=Dehalococcoides mccartyi (strain GT) GN=DehalGT_0875 SV=1 UP=UP000002635:Chromosome	2446	9.22784	2	17.6107	15.3005		17.6107	15.3005	12.5994	15.1702
	embl-cds:CAI83124	putative SpoIIIJ-associated protein Jag OS=Dehalococcoides mccartyi (strain CBDB1) GN=cbdbA1014 SV=1 UP=UP000000433:Chromosome	2446	9.22784	2	17.8384	15.5282		17.8384	15.5282	11.5336	14.9667
	tr|Q3Z7P4|Q3Z7P4_DEHM1	SpoIIIJ-associated protein Jag, putative OS=Dehalococcoides mccartyi (strain ATCC BAA-2266 / KCTC 15142 / 195) GN=DET1039 PE=4 SV=1	2446	14.6018	3	17.6107	15.6376		17.6107	15.6376	11.9087	15.0523
	tr|D2BI79|D2BI79_DEHMV	RNA-binding protein OS=Dehalococcoides mccartyi (strain VS) GN=DhcVS_909 PE=4 SV=1	2446	9.22784	2	17.6107	15.3005		17.6107	15.3005	11.4057	14.7723
	embl-cds:ABQ17122	ATP synthase F1 subcomplex gamma subunit OS=Dehalococcoides mccartyi (strain ATCC BAA-2100 / JCM 16839 / KCTC 5957 / BAV1) GN=DehaBAV1_0537 SV=1 UP=UP000002607:Chromosome	794	14.7368	3	16.0693	16.0411	11.6927	16.0693	16.0411	11.6927	14.601
	demc_483	ATP synthase F1, gamma subunit tig00000000_quiver	794	14.7368	3	16.0693	16.0411	11.6927	16.0693	16.0411	11.6927	14.601
	embl-cds:ADC73867	ATP synthase F1, gamma subunit OS=Dehalococcoides mccartyi (strain GT) GN=DehalGT_0500 SV=1 UP=UP000002635:Chromosome	794	14.7368	3	16.0693	16.0411	11.6927	16.0693	16.0411	11.6927	14.601
	embl-cds:CAI82725	ATP synthase F1, gamma subunit OS=Dehalococcoides mccartyi (strain CBDB1) GN=atpG SV=1 UP=UP000000433:Chromosome	794	14.7368	3	16.0693	16.0411	11.6927	16.0693	16.0411	11.6927	14.601
	tr|D2BH56|D2BH56_DEHMV	ATP synthase gamma chain OS=Dehalococcoides mccartyi (strain VS) GN=atpG PE=3 SV=1	794	18.2456	4	17.8281	16.0411	11.6927	17.8281	16.0411	11.6927	15.1873
	embl-cds:ABQ17537	glutamate synthase (NADPH) GltB2 subunit OS=Dehalococcoides mccartyi (strain ATCC BAA-2100 / JCM 16839 / KCTC 5957 / BAV1) GN=DehaBAV1_0957 SV=1 UP=UP000002607:Chromosome	1701	8.2	4	17.219	16.8096		17.219	16.8096	10.7868	14.9385
	demc_1563	conserved region in glutamate synthase family protein tig00000000_quiver	1701	8.2	4	17.219	16.8096		17.219	16.8096	12.5407	15.5231
	embl-cds:ADC74274	Glutamate synthase (NADPH) OS=Dehalococcoides mccartyi (strain GT) GN=DehalGT_0911 SV=1 UP=UP000002635:Chromosome	1701	8.2	4	17.219	16.8096		17.219	16.8096	12.5894	15.5393
	embl-cds:CAI83160	glutamate synthase, alpha subunit OS=Dehalococcoides mccartyi (strain CBDB1) GN=cbdbA1055 SV=1 UP=UP000000433:Chromosome	1701	8.2	4	17.219	16.8096		17.219	16.8096	12.4461	15.4916
	sp|Q3Z637|Y1617_DEHM1	UPF0145 protein DET1617 OS=Dehalococcoides mccartyi (strain ATCC BAA-2266 / KCTC 15142 / 195) GN=DET1617 PE=3 SV=1	343	19.2308	2	18.2946	18.5647	17.5663	18.2946	18.5647	17.5663	18.1419
	tr|Q3Z7W3|Q3Z7W3_DEHM1	3-oxoacyl-[acyl-carrier-protein] synthase 2 OS=Dehalococcoides mccartyi (strain ATCC BAA-2266 / KCTC 15142 / 195) GN=fabF PE=3 SV=1	624	9.95261	3	15.9916	16.2083	14.4037	15.9916	16.2083	14.4037	15.5345
	embl-cds:ABQ17436	3-oxoacyl-[acyl-carrier-protein] synthase II OS=Dehalococcoides mccartyi (strain ATCC BAA-2100 / JCM 16839 / KCTC 5957 / BAV1) GN=DehaBAV1_0854 SV=1 UP=UP000002607:Chromosome	624	6.3981	2	15.6104	15.9346	14.4037	15.6104	15.9346	14.4037	15.3162
	demc_141	beta-ketoacyl-acyl-carrier-protein synthase II tig00000000_quiver	624	6.3981	2	15.6104	15.9346	14.4037	15.6104	15.9346	14.4037	15.3162
	embl-cds:ADC74173	3-oxoacyl-(acyl-carrier-protein) synthase 2 OS=Dehalococcoides mccartyi (strain GT) GN=DehalGT_0807 SV=1 UP=UP000002635:Chromosome	624	6.3981	2	15.6104	15.9346	14.4037	15.6104	15.9346	14.4037	15.3162
	embl-cds:CAI83053	3-oxoacyl-[acyl-carrier-protein] synthase II OS=Dehalococcoides mccartyi (strain CBDB1) GN=fabF SV=1 UP=UP000000433:Chromosome	624	6.3981	2	15.6104	15.9346	14.4037	15.6104	15.9346	14.4037	15.3162
	tr|D2BI14|D2BI14_DEHMV	3-oxoacyl-[acyl-carrier-protein] synthase 2 OS=Dehalococcoides mccartyi (strain VS) GN=fabF PE=3 SV=1	624	6.3981	2	15.6104	15.9346	14.4037	15.6104	15.9346	14.4037	15.3162
	tr|Q3Z743|Q3Z743_DEHM1	NADPH-dependent FMN reductase OS=Dehalococcoides mccartyi (strain ATCC BAA-2266 / KCTC 15142 / 195) GN=DET1244 PE=4 SV=1	3744	11.5789	2	15.74	15.4272	15.2528	15.74	15.4272	15.2528	15.4733
	embl-cds:ABQ17652	argininosuccinate lyase OS=Dehalococcoides mccartyi (strain ATCC BAA-2100 / JCM 16839 / KCTC 5957 / BAV1) GN=DehaBAV1_1072 SV=1 UP=UP000002607:Chromosome	760	5.63991	2	16.1944	14.5381	14.7747	16.1944	14.5381	14.7747	15.1691
	demc_1450	argininosuccinate lyase tig00000000_quiver	760	5.63991	2	16.1944	14.5381	14.7747	16.1944	14.5381	14.7747	15.1691
	embl-cds:ADC74359	argininosuccinate lyase OS=Dehalococcoides mccartyi (strain GT) GN=DehalGT_0998 SV=1 UP=UP000002635:Chromosome	760	5.63991	2	16.1944	14.5381	14.7747	16.1944	14.5381	14.7747	15.1691
	embl-cds:CAI83268	argininosuccinate lyase OS=Dehalococcoides mccartyi (strain CBDB1) GN=argH SV=1 UP=UP000000433:Chromosome	760	5.63991	2	16.1944	14.5381	14.7747	16.1944	14.5381	14.7747	15.1691
	sp|Q3Z726|ARLY_DEHM1	Argininosuccinate lyase OS=Dehalococcoides mccartyi (strain ATCC BAA-2266 / KCTC 15142 / 195) GN=argH PE=3 SV=1	760	5.63991	2	16.1944	14.5381	14.7747	16.1944	14.5381	14.7747	15.1691
	tr|D2BIL1|D2BIL1_DEHMV	Argininosuccinate lyase OS=Dehalococcoides mccartyi (strain VS) GN=argH PE=3 SV=1	760	5.63991	2	16.1944	14.5381	14.7747	16.1944	14.5381	14.7747	15.1691
	AHF09129	30S ribosomal protein S4 OS=Dehalobacter restrictus DSM 9455 GN=DEHRE_02670 SV=1 UP=UP000018934:Chromosome	4928	3.82775	2	21.1061	20.9345		21.1061	20.9345	11.2869	17.7758
	tr|D2BGT0|D2BGT0_DEHMV	DNA-binding response regulator, LuxR family OS=Dehalococcoides mccartyi (strain VS) GN=DhcVS_374 PE=4 SV=1	1005	13.7931	4	18.1795	17.9817	16.1781	18.1795	17.9817	16.1781	17.4464
	tr|Q3Z8I2|Q3Z8I2_DEHM1	[Fe] hydrogenase, HymB subunit, putative OS=Dehalococcoides mccartyi (strain ATCC BAA-2266 / KCTC 15142 / 195) GN=DET0729 PE=4 SV=1	1801	12.6806	7	14.8921	16.1531	14.3922	14.8921	16.1531	14.3922	15.1458
	sp|Q3ZA07|SYL_DEHM1	Leucine--tRNA ligase OS=Dehalococcoides mccartyi (strain ATCC BAA-2266 / KCTC 15142 / 195) GN=leuS PE=3 SV=1	818	3.93604	2	13.631	12.9819	13.2752	13.631	12.9819	13.2752	13.296
	tr|D2BGA3|D2BGA3_DEHMV	Leucine--tRNA ligase OS=Dehalococcoides mccartyi (strain VS) GN=leuS PE=3 SV=1	818	3.93604	2	13.631	12.9819	13.2752	13.631	12.9819	13.2752	13.296
	embl-cds:ABQ17579	GTP cyclohydrolase II OS=Dehalococcoides mccartyi (strain ATCC BAA-2100 / JCM 16839 / KCTC 5957 / BAV1) GN=DehaBAV1_0999 SV=1 UP=UP000002607:Chromosome	1778	5.88871	2	14.0666	14.078	14.5014	14.0666	14.078	14.5014	14.2153
	demc_1521	GTP cyclohydrolase II tig00000000_quiver	1778	5.88871	2	14.0666	14.078	14.5014	14.0666	14.078	14.5014	14.2153
	embl-cds:ADC74291	GTP cyclohydrolase II OS=Dehalococcoides mccartyi (strain GT) GN=DehalGT_0930 SV=1 UP=UP000002635:Chromosome	1778	5.88871	2	14.0666	14.078	14.5014	14.0666	14.078	14.5014	14.2153
	embl-cds:CAI83201	3,4-dihydroxy-2-butanone 4-phosphatesynthase OS=Dehalococcoides mccartyi (strain CBDB1) GN=ribA SV=1 UP=UP000000433:Chromosome	1778	5.88871	2	14.0666	14.078	14.5014	14.0666	14.078	14.5014	14.2153
	tr|Q3Z798|Q3Z798_DEHM1	Riboflavin biosynthesis protein RibBA OS=Dehalococcoides mccartyi (strain ATCC BAA-2266 / KCTC 15142 / 195) GN=ribBA PE=3 SV=1	1778	5.88871	2	14.0666	14.078	14.5014	14.0666	14.078	14.5014	14.2153
	tr|D2BID9|D2BID9_DEHMV	Riboflavin biosynthesis protein RibBA OS=Dehalococcoides mccartyi (strain VS) GN=ribBA PE=3 SV=1	1778	5.88871	2	13.9663	13.9777	14.4011	13.9663	13.9777	14.4011	14.115
	embl-cds:ABQ17224	ferredoxin OS=Dehalococcoides mccartyi (strain ATCC BAA-2100 / JCM 16839 / KCTC 5957 / BAV1) GN=DehaBAV1_0639 SV=1 UP=UP000002607:Chromosome	2310	3.59375	2	14.5126	12.9543	14.5347	14.5126	12.9543	14.5347	14.0005
	demc_375	2Fe-2S iron-sulfur cluster binding domain protein tig00000000_quiver	2310	3.59375	2	14.5126	12.9543	14.5347	14.5126	12.9543	14.5347	14.0005
	embl-cds:ADC73968	ferredoxin OS=Dehalococcoides mccartyi (strain GT) GN=DehalGT_0601 SV=1 UP=UP000002635:Chromosome	2310	3.59375	2	14.5126	12.9543	14.5347	14.5126	12.9543	14.5347	14.0005
	embl-cds:CAI82826	iron-sulfur cluster binding protein OS=Dehalococcoides mccartyi (strain CBDB1) GN=cbdbA659 SV=1 UP=UP000000433:Chromosome	2310	3.59375	2	14.5126	12.9543	14.5347	14.5126	12.9543	14.5347	14.0005
	embl-cds:ABQ17304	ABC transporter related protein OS=Dehalococcoides mccartyi (strain ATCC BAA-2100 / JCM 16839 / KCTC 5957 / BAV1) GN=DehaBAV1_0720 SV=1 UP=UP000002607:Chromosome	850	6.55738	2	14.0124	13.4732	15.3279	14.0124	13.4732	15.3279	14.2712
	demc_284	ABC transporter family protein tig00000000_quiver	850	6.55738	2	14.0124	13.4732	15.3279	14.0124	13.4732	15.3279	14.2712
	embl-cds:ADC74047	ABC transporter related protein OS=Dehalococcoides mccartyi (strain GT) GN=DehalGT_0681 SV=1 UP=UP000002635:Chromosome	850	6.55738	2	14.0124	13.4732	15.3279	14.0124	13.4732	15.3279	14.2712
	embl-cds:CAI82927	ABC transporter, ATP-binding protein OS=Dehalococcoides mccartyi (strain CBDB1) GN=cbdbA773 SV=1 UP=UP000000433:Chromosome	850	6.55738	2	14.0124	13.4732	15.3279	14.0124	13.4732	15.3279	14.2712
	tr|Q3Z8C3|Q3Z8C3_DEHM1	ABC transporter, ATP-binding protein OS=Dehalococcoides mccartyi (strain ATCC BAA-2266 / KCTC 15142 / 195) GN=DET0794 PE=4 SV=1	850	6.55738	2	14.0124	13.4732	15.3279	14.0124	13.4732	15.3279	14.2712
	tr|D2BHN7|D2BHN7_DEHMV	ABC transporter, ATP-binding protein OS=Dehalococcoides mccartyi (strain VS) GN=DhcVS_700 PE=4 SV=1	850	6.55738	2	14.0124	13.4732	15.3279	14.0124	13.4732	15.3279	14.2712
	sp|Q3Z9I8|SYFA_DEHM1	Phenylalanine--tRNA ligase alpha subunit OS=Dehalococcoides mccartyi (strain ATCC BAA-2266 / KCTC 15142 / 195) GN=pheS PE=3 SV=1	3041	5.78035	2	16.559		15.2256	16.559	12.4145	15.2256	14.733
	tr|Q3Z9L9|Q3Z9L9_DEHM1	Protein translocase subunit SecD OS=Dehalococcoides mccartyi (strain ATCC BAA-2266 / KCTC 15142 / 195) GN=secD PE=3 SV=1	578	5.56793	2	15.4313	15.2931		15.4313	15.2931	11.7049	14.1431
	sp|D2BGI6|SECD_DEHMV	Protein translocase subunit SecD OS=Dehalococcoides mccartyi (strain VS) GN=secD PE=3 SV=1	578	5.56793	2	15.4313	15.2931		15.4313	15.2931	9.64975	13.4581
	sp|Q3Z717|SYR_DEHM1	Arginine--tRNA ligase OS=Dehalococcoides mccartyi (strain ATCC BAA-2266 / KCTC 15142 / 195) GN=argS PE=3 SV=1	3745	4.67626	2	14.7829	13.5421	13.1825	14.7829	13.5421	13.1825	13.8358
	tr|D2BIM0|D2BIM0_DEHMV	Arginine--tRNA ligase OS=Dehalococcoides mccartyi (strain VS) GN=argS PE=3 SV=1	3745	4.67626	2	14.7829	13.5421	13.1825	14.7829	13.5421	13.1825	13.8358
	embl-cds:ADC73823	methylthioadenosine phosphorylase OS=Dehalococcoides mccartyi (strain GT) GN=DehalGT_0456 SV=1 UP=UP000002635:Chromosome	1669	11.5646	3	16.2528	15.2363	15.503	16.2528	15.2363	15.503	15.664
	tr|Q3Z938|Q3Z938_DEHM1	S-methyl-5'-thioadenosine phosphorylase OS=Dehalococcoides mccartyi (strain ATCC BAA-2266 / KCTC 15142 / 195) GN=mtaP PE=3 SV=1	1669	11.5646	3	16.2528	15.2363	15.503	16.2528	15.2363	15.503	15.664
	tr|D2BH12|D2BH12_DEHMV	S-methyl-5'-thioadenosine phosphorylase OS=Dehalococcoides mccartyi (strain VS) GN=mtaP PE=3 SV=1	1669	11.5646	3	16.2528	15.2363	15.503	16.2528	15.2363	15.503	15.664
	embl-cds:ABQ17045	SSU ribosomal protein S17P OS=Dehalococcoides mccartyi (strain ATCC BAA-2100 / JCM 16839 / KCTC 5957 / BAV1) GN=DehaBAV1_0460 SV=1 UP=UP000002607:Chromosome	798	28.8889	3	19.8446	18.4408		19.8446	18.4408	11.8209	16.7021
	demc_561	30S ribosomal protein S17 tig00000000_quiver	798	28.8889	3	19.8446	18.4408		19.8446	18.4408	11.4487	16.578
	embl-cds:ADC73790	30S ribosomal protein S17 OS=Dehalococcoides mccartyi (strain GT) GN=DehalGT_0423 SV=1 UP=UP000002635:Chromosome	798	28.8889	3	19.8446	18.4408		19.8446	18.4408	11.4816	16.589
	embl-cds:CAI82648	ribosomal protein S17 OS=Dehalococcoides mccartyi (strain CBDB1) GN=rpsQ SV=1 UP=UP000000433:Chromosome	798	28.8889	3	19.8446	18.4408		19.8446	18.4408	11.0825	16.456
	tr|Q3Z930|Q3Z930_DEHM1	Uncharacterized protein OS=Dehalococcoides mccartyi (strain ATCC BAA-2266 / KCTC 15142 / 195) GN=DET0525 PE=4 SV=1	1001	17.7536	3	12.9434	13.9019	13.5864	12.9434	13.9019	13.5864	13.4772
	tr|Q3Z7S8|Q3Z7S8_DEHM1	Uncharacterized protein OS=Dehalococcoides mccartyi (strain ATCC BAA-2266 / KCTC 15142 / 195) GN=DET1001 PE=4 SV=1	2184	10.9705	2	15.5891	11.47		15.5891	11.47	11.4048	12.8213
	tr|D2BI47|D2BI47_DEHMV	Uncharacterized protein OS=Dehalococcoides mccartyi (strain VS) GN=DhcVS_873 PE=4 SV=1	2184	10.9705	2	15.5891	11.47		15.5891	11.47	12.1863	13.0818
	AHF10353	UDP-glucose 4-epimerase OS=Dehalobacter restrictus DSM 9455 GN=DEHRE_09890 SV=1 UP=UP000018934:Chromosome	2048	8.01187	2	12.7276	14.3188	14.5685	12.7276	14.3188	14.5685	13.8716
	sp|Q3Z7V5|DAPB_DEHM1	4-hydroxy-tetrahydrodipicolinate reductase OS=Dehalococcoides mccartyi (strain ATCC BAA-2266 / KCTC 15142 / 195) GN=dapB PE=3 SV=1	1694	9.88593	2	12.596	14.7168	15.2565	12.596	14.7168	15.2565	14.1898
	tr|D2BI22|D2BI22_DEHMV	4-hydroxy-tetrahydrodipicolinate reductase OS=Dehalococcoides mccartyi (strain VS) GN=dapB PE=3 SV=1	1694	9.88593	2	12.596	14.7168	15.2565	12.596	14.7168	15.2565	14.1898
	tr|D2BGW6|D2BGW6_DEHMV	3-deoxy-D-arabino-heptulosonate 7-phosphate (DAHP) synthase OS=Dehalococcoides mccartyi (strain VS) GN=DhcVS_411 PE=4 SV=1	2253	18.5185	6	16.9021	14.3454	14.1064	16.9021	14.3454	14.1064	15.118
	embl-cds:ABQ16852	ATPase involved in chromosome partitioning-like protein OS=Dehalococcoides mccartyi (strain ATCC BAA-2100 / JCM 16839 / KCTC 5957 / BAV1) GN=DehaBAV1_0264 SV=1 UP=UP000002607:Chromosome	2276	8.53659	3	15.2877	15.9728	13.1749	15.2877	15.9728	13.1749	14.8118
	demc_921	cobQ/CobB/MinD/ParA nucleotide binding domain protein tig00000000_quiver	2276	8.53659	3	15.2877	15.9728	13.1749	15.2877	15.9728	13.1749	14.8118
	embl-cds:ADC73502	ATPase-like, ParA/MinD OS=Dehalococcoides mccartyi (strain GT) GN=DehalGT_0135 SV=1 UP=UP000002635:Chromosome	2276	8.53659	3	15.2877	15.9728	13.1749	15.2877	15.9728	13.1749	14.8118
	embl-cds:CAI82381	mrp family protein OS=Dehalococcoides mccartyi (strain CBDB1) GN=cbdbA122 SV=1 UP=UP000000433:Chromosome	2276	8.53659	3	15.2877	15.9728	13.1749	15.2877	15.9728	13.1749	14.8118
	tr|Q3Z9F4|Q3Z9F4_DEHM1	3-dehydroquinate synthase OS=Dehalococcoides mccartyi (strain ATCC BAA-2266 / KCTC 15142 / 195) GN=aroB PE=3 SV=1	1006	13.4615	4	14.134	13.1798	13.3106	14.134	13.1798	13.3106	13.5415
	tr|D2BGQ0|D2BGQ0_DEHMV	3-dehydroquinate synthase OS=Dehalococcoides mccartyi (strain VS) GN=aroB PE=3 SV=1	1006	13.4615	4	14.134	13.1798	13.3106	14.134	13.1798	13.3106	13.5415
	tr|Q3Z6R6|Q3Z6R6_DEHM1	Dihydroorotate dehydrogenase OS=Dehalococcoides mccartyi (strain ATCC BAA-2266 / KCTC 15142 / 195) GN=pyrD PE=3 SV=1	947	9.67742	2	14.765		13.4756	14.765	12.1067	13.4756	13.4491
	embl-cds:ABQ17467	transcription antitermination protein nusG OS=Dehalococcoides mccartyi (strain ATCC BAA-2100 / JCM 16839 / KCTC 5957 / BAV1) GN=DehaBAV1_0885 SV=1 UP=UP000002607:Chromosome	2191	28.8136	3	15.6035	15.7937	11.7735	15.6035	15.7937	11.7735	14.3902
	demc_110	transcription termination/antitermination factor NusG tig00000000_quiver	2191	28.8136	3	15.6035	15.7937	11.7735	15.6035	15.7937	11.7735	14.3902
	embl-cds:ADC74203	NusG antitermination factor OS=Dehalococcoides mccartyi (strain GT) GN=DehalGT_0838 SV=1 UP=UP000002635:Chromosome	2191	28.8136	3	15.6035	15.7937	11.7735	15.6035	15.7937	11.7735	14.3902
	embl-cds:CAI83084	transcription antitermination protein NusG OS=Dehalococcoides mccartyi (strain CBDB1) GN=nusG SV=1 UP=UP000000433:Chromosome	2191	28.8136	3	15.6035	15.7937	11.7735	15.6035	15.7937	11.7735	14.3902
	tr|Q3Z7T2|Q3Z7T2_DEHM1	Transcription termination/antitermination protein NusG OS=Dehalococcoides mccartyi (strain ATCC BAA-2266 / KCTC 15142 / 195) GN=nusG PE=3 SV=1	2191	28.8136	3	15.6035	15.7937	11.7735	15.6035	15.7937	11.7735	14.3902
	tr|D2BI43|D2BI43_DEHMV	Transcription termination/antitermination protein NusG OS=Dehalococcoides mccartyi (strain VS) GN=nusG PE=3 SV=1	2191	28.8136	3	15.6035	15.7937	11.7735	15.6035	15.7937	11.7735	14.3902
	sp|Q3Z7Y8|COBQ_DEHM1	Cobyric acid synthase OS=Dehalococcoides mccartyi (strain ATCC BAA-2266 / KCTC 15142 / 195) GN=cobQ PE=3 SV=1	2220	17.1937	7	14.3275	15.9842	16.2004	14.3275	15.9842	16.2004	15.504
	contaminant_tr|Q9EQD6	Keratin intermediate filament 16a - Mus musculus (Mouse).	1355	6.12461	4	15.12	19.3262	19.432	15.12	19.3262	19.432	17.9594
	contaminant_tr|Q9EQD7	Keratin intermediate filament 16b - Mus musculus (Mouse).	1355	6.12461	4	15.1231	19.3292	19.4351	15.1231	19.3292	19.4351	17.9625
	AHF09630	polyribonucleotide nucleotidyltransferase OS=Dehalobacter restrictus DSM 9455 GN=DEHRE_05625 SV=1 UP=UP000018934:Chromosome	3925	2.38764	2		17.6505	15.6662	12.5037	17.6505	15.6662	15.2735
	tr|Q3Z8X5|Q3Z8X5_DEHM1	Magnesium transport protein CorA OS=Dehalococcoides mccartyi (strain ATCC BAA-2266 / KCTC 15142 / 195) GN=corA PE=3 SV=1	2242	12.7119	3	11.8178	16.0552	16.2866	11.8178	16.0552	16.2866	14.7199
	tr|Q3Z7X2|Q3Z7X2_DEHM1	Uncharacterized protein OS=Dehalococcoides mccartyi (strain ATCC BAA-2266 / KCTC 15142 / 195) GN=DET0952 PE=4 SV=1	3792	28.75	2	18.9321	17.4091	17.9202	18.9321	17.4091	17.9202	18.0871
	tr|Q3Z919|Q3Z919_DEHM1	Uncharacterized protein OS=Dehalococcoides mccartyi (strain ATCC BAA-2266 / KCTC 15142 / 195) GN=DET0536 PE=4 SV=1	838	6.13718	2		17.4808	15.5469	11.7334	17.4808	15.5469	14.9204
	tr|D2BH31|D2BH31_DEHMV	PSP1-like protein OS=Dehalococcoides mccartyi (strain VS) GN=DhcVS_477 PE=4 SV=1	838	6.13718	2		17.4808	15.5469	11.5522	17.4808	15.5469	14.86
	tr|D2BJV9|D2BJV9_DEHMV	TPR repeat-containing protein OS=Dehalococcoides mccartyi (strain VS) GN=DhcVS_1513 PE=4 SV=1	1356	8.20896	2	14.2979	14.6147	14.7751	14.2979	14.6147	14.7751	14.5626
	embl-cds:ABQ16970	Rubrerythrin OS=Dehalococcoides mccartyi (strain ATCC BAA-2100 / JCM 16839 / KCTC 5957 / BAV1) GN=DehaBAV1_0385 SV=1 UP=UP000002607:Chromosome	2376	14.0709	2		16.9168	15.3635	12.6889	16.9168	15.3635	14.9897
	demc_640	rubrerythrin family protein tig00000000_quiver	2376	14.0709	2		16.9168	15.3635	12.0608	16.9168	15.3635	14.7804
	embl-cds:ADC73716	Rubrerythrin OS=Dehalococcoides mccartyi (strain GT) GN=DehalGT_0349 SV=1 UP=UP000002635:Chromosome	2376	14.0709	2		16.9168	15.3635	11.4496	16.9168	15.3635	14.5766
	embl-cds:CAI82571	rubrerythrin OS=Dehalococcoides mccartyi (strain CBDB1) GN=cbdbA358 SV=1 UP=UP000000433:Chromosome	2376	14.0709	2		16.9703	15.417	12.2589	16.9703	15.417	14.8821
	embl-cds:ABQ17607	GCN5-related N-acetyltransferase OS=Dehalococcoides mccartyi (strain ATCC BAA-2100 / JCM 16839 / KCTC 5957 / BAV1) GN=DehaBAV1_1027 SV=1 UP=UP000002607:Chromosome	2358	11.0429	2		17.3279	17.2306	11.5848	17.3279	17.2306	15.3811
	demc_1493	acetyltransferase family protein tig00000000_quiver	2358	11.0429	2		17.3279	17.2306	11.381	17.3279	17.2306	15.3132
	embl-cds:ADC74319	GCN5-related N-acetyltransferase OS=Dehalococcoides mccartyi (strain GT) GN=DehalGT_0958 SV=1 UP=UP000002635:Chromosome	2358	11.0429	2		17.3279	17.2306	11.6844	17.3279	17.2306	15.4143
	embl-cds:CAI83229	acetyltransferase, GNAT family OS=Dehalococcoides mccartyi (strain CBDB1) GN=cbdbA1135 SV=1 UP=UP000000433:Chromosome	2358	11.0429	2		17.3279	17.2306	11.6495	17.3279	17.2306	15.4027
	tr|Q3Z769|Q3Z769_DEHM1	Acetyltransferase, GNAT family OS=Dehalococcoides mccartyi (strain ATCC BAA-2266 / KCTC 15142 / 195) GN=DET1217 PE=4 SV=1	2358	11.0429	2		17.3279	17.2306	11.1299	17.3279	17.2306	15.2295
	tr|D2BIG7|D2BIG7_DEHMV	Acetyltransferase, GNAT family OS=Dehalococcoides mccartyi (strain VS) GN=DhcVS_1000 PE=4 SV=1	2358	11.0429	2		17.3279	17.2306	11.7266	17.3279	17.2306	15.4284
	tr|Q3Z929|Q3Z929_DEHM1	PmbA/tldD family protein OS=Dehalococcoides mccartyi (strain ATCC BAA-2266 / KCTC 15142 / 195) GN=DET0526 PE=4 SV=1	589	17.321	6	14.0898	15.4748	16.3409	14.0898	15.4748	16.3409	15.3018
	embl-cds:ADC74596	reductive dehalogenase OS=Dehalococcoides mccartyi (strain GT) GN=DehalGT_1237 SV=1 UP=UP000002635:Chromosome	1596	5.20231	2		14.8178	15.2732	10.8768	14.8178	15.2732	13.6559
	tr|Q69GM4|Q69GM4_DEHMV	Vinyl chloride reductase OS=Dehalococcoides mccartyi (strain VS) GN=vcrA PE=4 SV=1	1596	5.20231	2		14.8178	15.2732	12.2987	14.8178	15.2732	14.1299
	tr|Q3ZA79|Q3ZA79_DEHM1	Acetyl-CoA carboxylase, biotin carboxylase OS=Dehalococcoides mccartyi (strain ATCC BAA-2266 / KCTC 15142 / 195) GN=accC PE=4 SV=1	2274	10.6426	4		14.9668	15.034	12.073	14.9668	15.034	14.0246
	embl-cds:ABQ16837	pyruvate carboxylase subunit A OS=Dehalococcoides mccartyi (strain ATCC BAA-2100 / JCM 16839 / KCTC 5957 / BAV1) GN=DehaBAV1_0249 SV=1 UP=UP000002607:Chromosome	2274	7.63052	3		14.9668	14.5414	12.345	14.9668	14.5414	13.9511
	demc_904	acetyl-CoA carboxylase, biotin carboxylase subunit tig00000000_quiver	2274	7.63052	3		14.9668	14.5414	12.2935	14.9668	14.5414	13.9339
	embl-cds:ADC73517	acetyl-CoA carboxylase, biotin carboxylase OS=Dehalococcoides mccartyi (strain GT) GN=DehalGT_0150 SV=1 UP=UP000002635:Chromosome	2274	7.63052	3		14.9668	14.5414	11.2239	14.9668	14.5414	13.5774
	embl-cds:CAI82396	acetyl-CoA carboxylase, biotin carboxylase OS=Dehalococcoides mccartyi (strain CBDB1) GN=accC SV=1 UP=UP000000433:Chromosome	2274	7.63052	3		14.9668	14.5414	10.9434	14.9668	14.5414	13.4839
	tr|D2BG52|D2BG52_DEHMV	Uncharacterized protein OS=Dehalococcoides mccartyi (strain VS) GN=DhcVS_129 PE=4 SV=1	2274	10.6426	4		14.9668	15.034	12.3481	14.9668	15.034	14.1163
	embl-cds:ABQ17297	glycyl-tRNA synthetase OS=Dehalococcoides mccartyi (strain ATCC BAA-2100 / JCM 16839 / KCTC 5957 / BAV1) GN=DehaBAV1_0713 SV=1 UP=UP000002607:Chromosome	610	10.9522	5		16.3684	17.0512	12.1179	16.3684	17.0512	15.1792
	demc_291	glycine--tRNA ligase tig00000000_quiver	610	10.9522	5		16.4013	17.0841	12.3965	16.4013	17.0841	15.294
	embl-cds:ADC74040	glycyl-tRNA synthetase OS=Dehalococcoides mccartyi (strain GT) GN=DehalGT_0674 SV=1 UP=UP000002635:Chromosome	610	10.9522	5		16.3684	17.0512	12.5328	16.3684	17.0512	15.3175
	embl-cds:CAI82920	glycyl-tRNA synthetase OS=Dehalococcoides mccartyi (strain CBDB1) GN=glyS SV=1 UP=UP000000433:Chromosome	610	10.9522	5		16.4013	17.0841	12.3767	16.4013	17.0841	15.2874
	tr|Q3Z8D0|Q3Z8D0_DEHM1	Glycine--tRNA ligase OS=Dehalococcoides mccartyi (strain ATCC BAA-2266 / KCTC 15142 / 195) GN=glyS PE=3 SV=1	610	10.9522	5		16.4013	17.0841	11.6473	16.4013	17.0841	15.0442
	tr|D2BHN0|D2BHN0_DEHMV	Glycine--tRNA ligase OS=Dehalococcoides mccartyi (strain VS) GN=glyS PE=3 SV=1	610	10.9522	5		16.3619	17.0447	12.2713	16.3619	17.0447	15.226
	sp|Q3Z8C6|ADEC_DEHM1	Adenine deaminase OS=Dehalococcoides mccartyi (strain ATCC BAA-2266 / KCTC 15142 / 195) GN=ade PE=3 SV=1	1415	7.88091	3		13.9896	14.324	11.7277	13.9896	14.324	13.3471
	tr|D2BHN4|D2BHN4_DEHMV	Adenine deaminase OS=Dehalococcoides mccartyi (strain VS) GN=ade PE=3 SV=1	1415	5.07881	2		13.7464	14.0163	12.4053	13.7464	14.0163	13.3893
	embl-cds:ABQ17403	adenosylcobyric acid synthase (glutamine-hydrolysing) OS=Dehalococcoides mccartyi (strain ATCC BAA-2100 / JCM 16839 / KCTC 5957 / BAV1) GN=DehaBAV1_0820 SV=1 UP=UP000002607:Chromosome	2220	6.95825	3	14.3361	13.5417	13.5524	14.3361	13.5417	13.5524	13.8101
	demc_174	cobyric acid synthase CobQ tig00000000_quiver	2220	4.41767	2		13.5561	13.5669	11.9779	13.5561	13.5669	13.0336
	embl-cds:ADC74147	cobyric acid synthase CobQ OS=Dehalococcoides mccartyi (strain GT) GN=DehalGT_0781 SV=1 UP=UP000002635:Chromosome	2220	6.95825	3	14.3361	13.5417	13.5524	14.3361	13.5417	13.5524	13.8101
	embl-cds:CAI83027	cobyric acid synthase CobQ OS=Dehalococcoides mccartyi (strain CBDB1) GN=cobQ SV=1 UP=UP000000433:Chromosome	2220	6.95825	3	14.3361	13.5417	13.5524	14.3361	13.5417	13.5524	13.8101
	embl-cds:ABQ17229	trigger factor OS=Dehalococcoides mccartyi (strain ATCC BAA-2100 / JCM 16839 / KCTC 5957 / BAV1) GN=DehaBAV1_0644 SV=1 UP=UP000002607:Chromosome	1513	4.69799	2		15.6122	16.0595	11.9183	15.6122	16.0595	14.53
	demc_370	trigger factor tig00000000_quiver	1513	4.69799	2		15.6122	16.0595	13.048	15.6122	16.0595	14.9066
	embl-cds:ADC73973	trigger factor OS=Dehalococcoides mccartyi (strain GT) GN=DehalGT_0606 SV=1 UP=UP000002635:Chromosome	1513	4.69799	2		15.6122	16.0595	11.1198	15.6122	16.0595	14.2638
	embl-cds:CAI82831	trigger factor OS=Dehalococcoides mccartyi (strain CBDB1) GN=tig SV=1 UP=UP000000433:Chromosome	1513	4.69799	2		15.6122	16.0595	12.7408	15.6122	16.0595	14.8042
	tr|D2BHG2|D2BHG2_DEHMV	Trigger factor OS=Dehalococcoides mccartyi (strain VS) GN=tig1 PE=3 SV=1	1513	4.69799	2		15.6122	16.0595	12.6297	15.6122	16.0595	14.7671
	sp|Q3Z9L4|RL19_DEHM1	50S ribosomal protein L19 OS=Dehalococcoides mccartyi (strain ATCC BAA-2266 / KCTC 15142 / 195) GN=rplS PE=3 SV=1	2413	18.3824	2	17.8394	18.8503	19.1219	17.8394	18.8503	19.1219	18.6039
	tr|D2BJ25|D2BJ25_DEHMV	Hydrogenase accessory protein HypB OS=Dehalococcoides mccartyi (strain VS) GN=hypB PE=4 SV=1	1718	12.844	2		16.0347	15.3507	12.0935	16.0347	15.3507	14.493
	embl-cds:ABQ16933	phenylalanyl-tRNA synthetase beta subunit OS=Dehalococcoides mccartyi (strain ATCC BAA-2100 / JCM 16839 / KCTC 5957 / BAV1) GN=DehaBAV1_0348 SV=1 UP=UP000002607:Chromosome	2347	7.54017	5		14.5734	15.5954	11.3219	14.5734	15.5954	13.8302
	demc_680	phenylalanine--tRNA ligase, beta subunit tig00000000_quiver	2347	7.54017	5		14.5734	15.5954	13.4795	14.5734	15.5954	14.5494
	embl-cds:ADC73677	phenylalanyl-tRNA synthetase, beta subunit OS=Dehalococcoides mccartyi (strain GT) GN=DehalGT_0310 SV=1 UP=UP000002635:Chromosome	2347	7.54017	5		14.5734	15.5954	11.1519	14.5734	15.5954	13.7736
	embl-cds:CAI82534	phenylalanyl-tRNA synthetase, beta subunit OS=Dehalococcoides mccartyi (strain CBDB1) GN=pheT SV=1 UP=UP000000433:Chromosome	2347	7.54017	5		14.5734	15.5954	12.4183	14.5734	15.5954	14.1957
	tr|D2BGL9|D2BGL9_DEHMV	Phenylalanine--tRNA ligase beta subunit OS=Dehalococcoides mccartyi (strain VS) GN=pheT PE=3 SV=1	2347	8.15822	6	12.4249	14.5734	15.5231	12.4249	14.5734	15.5231	14.1738
	sp|Q3Z9I7|SYFB_DEHM1	Phenylalanine--tRNA ligase beta subunit OS=Dehalococcoides mccartyi (strain ATCC BAA-2266 / KCTC 15142 / 195) GN=pheT PE=3 SV=1	2347	8.89988	6		13.1063	15.3573	9.86157	13.1063	15.3573	12.7751
	embl-cds:ABQ16993	PAS/PAC sensor signal transduction histidine kinase OS=Dehalococcoides mccartyi (strain ATCC BAA-2100 / JCM 16839 / KCTC 5957 / BAV1) GN=DehaBAV1_0408 SV=1 UP=UP000002607:Chromosome	490	8.12325	2		13.8319	17.6126	12.2493	13.8319	17.6126	14.5646
	demc_615	sensory box protein tig00000000_quiver	490	8.12325	2		13.8319	17.6126	11.1779	13.8319	17.6126	14.2075
	embl-cds:ADC73739	PAS/PAC sensor signal transduction histidine kinase OS=Dehalococcoides mccartyi (strain GT) GN=DehalGT_0372 SV=1 UP=UP000002635:Chromosome	490	8.12325	2		13.8319	17.6126	12.5626	13.8319	17.6126	14.669
	embl-cds:CAI82596	sensor histidine kinase OS=Dehalococcoides mccartyi (strain CBDB1) GN=cbdbA385 SV=1 UP=UP000000433:Chromosome	490	8.12325	2		13.8319	17.6126	12.322	13.8319	17.6126	14.5888
	tr|Q3Z9C4|Q3Z9C4_DEHM1	Sensory box sensor histidine kinase OS=Dehalococcoides mccartyi (strain ATCC BAA-2266 / KCTC 15142 / 195) GN=DET0431 PE=4 SV=1	490	8.12325	2		13.8319	17.6126	11.7298	13.8319	17.6126	14.3914
	tr|D2BGS9|D2BGS9_DEHMV	Sensor histidine kinase OS=Dehalococcoides mccartyi (strain VS) GN=DhcVS_373 PE=4 SV=1	490	8.12325	2		13.8319	17.6126	10.5304	13.8319	17.6126	13.9916
	embl-cds:ABQ17078	methylthioadenosine phosphorylase OS=Dehalococcoides mccartyi (strain ATCC BAA-2100 / JCM 16839 / KCTC 5957 / BAV1) GN=DehaBAV1_0493 SV=1 UP=UP000002607:Chromosome	1669	11.5646	3		16.3434	15.2621	12.0443	16.3434	15.2621	14.5499
	embl-cds:ABQ17023	chorismate mutase OS=Dehalococcoides mccartyi (strain ATCC BAA-2100 / JCM 16839 / KCTC 5957 / BAV1) GN=DehaBAV1_0438 SV=1 UP=UP000002607:Chromosome	1501	9.21788	2	15.4949	13.3671	12.2171	15.4949	13.3671	12.2171	13.693
	demc_584	chorismate mutase tig00000000_quiver	1501	9.21788	2	15.4949	13.3671	12.2171	15.4949	13.3671	12.2171	13.693
	embl-cds:ADC73769	prephenate dehydratase OS=Dehalococcoides mccartyi (strain GT) GN=DehalGT_0402 SV=1 UP=UP000002635:Chromosome	1501	9.21788	2	15.4949	13.3671	12.2171	15.4949	13.3671	12.2171	13.693
	embl-cds:CAI82626	chorismate mutase/prephenate dehydratase (P-protein) OS=Dehalococcoides mccartyi (strain CBDB1) GN=pheA SV=1 UP=UP000000433:Chromosome	1501	9.21788	2	15.4949	13.3671	12.2171	15.4949	13.3671	12.2171	13.693
	tr|Q3Z994|Q3Z994_DEHM1	Chorismate mutase/prephenate dehydratase OS=Dehalococcoides mccartyi (strain ATCC BAA-2266 / KCTC 15142 / 195) GN=tyrA PE=4 SV=1	1501	13.9665	3	15.4949	13.3671	14.3745	15.4949	13.3671	14.3745	14.4122
	tr|D2BGV9|D2BGV9_DEHMV	Chorismate mutase / prephenate dehydratase OS=Dehalococcoides mccartyi (strain VS) GN=pheA PE=4 SV=1	1501	13.9665	3	15.4949	13.3671	14.3745	15.4949	13.3671	14.3745	14.4122
	tr|Q3Z721|Q3Z721_DEHM1	DegV family protein OS=Dehalococcoides mccartyi (strain ATCC BAA-2266 / KCTC 15142 / 195) GN=DET1266 PE=4 SV=1	398	12.6812	2		14.1032	14.6514	11.1265	14.1032	14.6514	13.2937
	tr|Q3Z945|Q3Z945_DEHM1	Phosphoglucomutase/phosphomannomutase family protein OS=Dehalococcoides mccartyi (strain ATCC BAA-2266 / KCTC 15142 / 195) GN=DET0510 PE=3 SV=1	1003	5.47368	2		12.712	14.937	11.2618	12.712	14.937	12.9703
	tr|Q3Z873|Q3Z873_DEHM1	Biotin--acetyl-CoA-carboxylase ligase OS=Dehalococcoides mccartyi (strain ATCC BAA-2266 / KCTC 15142 / 195) GN=DET0849 PE=4 SV=1	2521	11.2782	2		14.3184	14.6084	11.788	14.3184	14.6084	13.5716
	tr|Q3Z6T8|Q3Z6T8_DEHM1	DNA-binding response regulator, LuxR family OS=Dehalococcoides mccartyi (strain ATCC BAA-2266 / KCTC 15142 / 195) GN=DET1350 PE=4 SV=1	949	22.6667	4	13.8227	14.4621	15.9886	13.8227	14.4621	15.9886	14.7578
	tr|Q3Z793|Q3Z793_DEHM1	Orotate phosphoribosyltransferase OS=Dehalococcoides mccartyi (strain ATCC BAA-2266 / KCTC 15142 / 195) GN=pyrE PE=3 SV=1	2451	27.8075	3		14.2423	15.5786	12.8848	14.2423	15.5786	14.2352
	embl-cds:ABQ16964	3-dehydroquinate synthase OS=Dehalococcoides mccartyi (strain ATCC BAA-2100 / JCM 16839 / KCTC 5957 / BAV1) GN=DehaBAV1_0379 SV=1 UP=UP000002607:Chromosome	1006	7.14286	2		11.7224	13.3106	11.5628	11.7224	13.3106	12.1986
	demc_646	3-dehydroquinate synthase family protein tig00000000_quiver	1006	7.14286	2		11.7224	13.3106	12.5216	11.7224	13.3106	12.5182
	embl-cds:ADC73710	3-dehydroquinate synthase OS=Dehalococcoides mccartyi (strain GT) GN=DehalGT_0343 SV=1 UP=UP000002635:Chromosome	1006	7.14286	2		11.7224	13.3106	11.0209	11.7224	13.3106	12.018
	embl-cds:CAI82565	3-dehydroquinate synthase OS=Dehalococcoides mccartyi (strain CBDB1) GN=aroB SV=1 UP=UP000000433:Chromosome	1006	7.14286	2		11.7224	13.3106	12.2627	11.7224	13.3106	12.4319
	embl-cds:ABQ17049	SSU ribosomal protein S14P OS=Dehalococcoides mccartyi (strain ATCC BAA-2100 / JCM 16839 / KCTC 5957 / BAV1) GN=DehaBAV1_0464 SV=1 UP=UP000002607:Chromosome	587	32.7869	2	16.3213		16.0248	16.3213	11.5263	16.0248	14.6241
	embl-cds:ADC73794	ribosomal protein S14 OS=Dehalococcoides mccartyi (strain GT) GN=DehalGT_0427 SV=1 UP=UP000002635:Chromosome	587	32.7869	2	16.3213		16.0248	16.3213	11.0865	16.0248	14.4775
	embl-cds:CAI82652	ribosomal protein S14 OS=Dehalococcoides mccartyi (strain CBDB1) GN=rpsN SV=1 UP=UP000000433:Chromosome	587	32.7869	2	16.3213		16.0248	16.3213	11.6488	16.0248	14.665
	sp|Q3Z968|RS14Z_DEHM1	30S ribosomal protein S14 type Z OS=Dehalococcoides mccartyi (strain ATCC BAA-2266 / KCTC 15142 / 195) GN=rpsZ PE=3 SV=1	587	32.7869	2	16.3213		16.0248	16.3213	11.6176	16.0248	14.6546
	embl-cds:ABQ17540	FAD-dependent pyridine nucleotide-disulfide oxidoreductase OS=Dehalococcoides mccartyi (strain ATCC BAA-2100 / JCM 16839 / KCTC 5957 / BAV1) GN=DehaBAV1_0960 SV=1 UP=UP000002607:Chromosome	3130	4.5977	2	15.637	15.6661		15.637	15.6661	12.6956	14.6662
	demc_1560	pyridine nucleotide-disulfide oxidoreductase family protein tig00000000_quiver	3130	4.5977	2	15.637	15.6661		15.637	15.6661	12.9	14.7344
	embl-cds:ADC74277	FAD-dependent pyridine nucleotide-disulphide oxidoreductase OS=Dehalococcoides mccartyi (strain GT) GN=DehalGT_0914 SV=1 UP=UP000002635:Chromosome	3130	4.5977	2	15.637	15.6661		15.637	15.6661	10.2025	13.8352
	embl-cds:CAI83163	pyridine nucleotide-disulfide oxidoreductase family protein OS=Dehalococcoides mccartyi (strain CBDB1) GN=cbdbA1059 SV=1 UP=UP000000433:Chromosome	3130	4.5977	2	15.637	15.6661		15.637	15.6661	10.8941	14.0657
	tr|D2BIB8|D2BIB8_DEHMV	Pyridine nucleotide-disulfide oxidoreductase OS=Dehalococcoides mccartyi (strain VS) GN=DhcVS_949 PE=4 SV=1	3130	4.5977	2	15.637	15.6661		15.637	15.6661	10.9942	14.0991
	tr|Q3Z9Y4|Q3Z9Y4_DEHM1	Oxidoreductase, aldo/keto reductase family OS=Dehalococcoides mccartyi (strain ATCC BAA-2266 / KCTC 15142 / 195) GN=DET0217 PE=4 SV=1	562	7.40741	2	15.849			15.849	12.0022	11.1662	13.0058
	tr|D2BGB5|D2BGB5_DEHMV	Oxidoreductase, aldo/keto reductase family OS=Dehalococcoides mccartyi (strain VS) GN=DhcVS_194 PE=4 SV=1	562	7.40741	2	15.849			15.849	13.2319	11.8223	13.6344
	embl-cds:ABQ16639	alanyl-tRNA synthetase OS=Dehalococcoides mccartyi (strain ATCC BAA-2100 / JCM 16839 / KCTC 5957 / BAV1) GN=DehaBAV1_0047 SV=1 UP=UP000002607:Chromosome	536	3.09546	2	14.8797		12.8519	14.8797	11.1253	12.8519	12.9523
	demc_948	alanine--tRNA ligase tig00000000_quiver	536	3.09546	2	14.8797		12.8519	14.8797	11.9788	12.8519	13.2368
	embl-cds:ADC73419	alanyl-tRNA synthetase OS=Dehalococcoides mccartyi (strain GT) GN=DehalGT_0050 SV=1 UP=UP000002635:Chromosome	536	3.09546	2	14.8715		12.8437	14.8715	11.4133	12.8437	13.0428
	embl-cds:CAI82328	alanyl-tRNA synthetase OS=Dehalococcoides mccartyi (strain CBDB1) GN=alaS SV=1 UP=UP000000433:Chromosome	536	3.09546	2	14.8797		12.8519	14.8797	11.0455	12.8519	12.9257
	tr|Q3Z9Z6|Q3Z9Z6_DEHM1	D-glycero-D-manno-heptose 1-phosphate guanosyltransferase OS=Dehalococcoides mccartyi (strain ATCC BAA-2266 / KCTC 15142 / 195) GN=DET0205 PE=4 SV=1	1824	8.89831	2	16.1462	15.282		16.1462	15.282	10.7737	14.0673
	embl-cds:ABQ17449	Adenylosuccinate synthase OS=Dehalococcoides mccartyi (strain ATCC BAA-2100 / JCM 16839 / KCTC 5957 / BAV1) GN=DehaBAV1_0867 SV=1 UP=UP000002607:Chromosome	2443	15.4403	5	14.736	13.4859	13.0945	14.736	13.4859	13.0945	13.7721
	demc_128	adenylosuccinate synthase tig00000000_quiver	2443	15.4403	5	14.7664	13.5162	13.1249	14.7664	13.5162	13.1249	13.8025
	embl-cds:ADC74186	adenylosuccinate synthetase OS=Dehalococcoides mccartyi (strain GT) GN=DehalGT_0820 SV=1 UP=UP000002635:Chromosome	2443	15.4403	5	14.736	13.4859	13.0945	14.736	13.4859	13.0945	13.7721
	embl-cds:CAI83066	adenylosuccinate synthetase OS=Dehalococcoides mccartyi (strain CBDB1) GN=purA SV=1 UP=UP000000433:Chromosome	2443	15.4403	5	14.7664	13.5162	13.1249	14.7664	13.5162	13.1249	13.8025
	sp|Q3Z7V0|PURA_DEHM1	Adenylosuccinate synthetase OS=Dehalococcoides mccartyi (strain ATCC BAA-2266 / KCTC 15142 / 195) GN=purA PE=3 SV=1	2443	18.6761	6	14.7664	13.5162	14.9162	14.7664	13.5162	14.9162	14.3996
	tr|D2BI27|D2BI27_DEHMV	Adenylosuccinate synthetase OS=Dehalococcoides mccartyi (strain VS) GN=purA PE=3 SV=1	2443	11.1111	4	14.736	13.4859	12.5303	14.736	13.4859	12.5303	13.5841
	embl-cds:ABQ17741	two component transcriptional regulator, LuxR family OS=Dehalococcoides mccartyi (strain ATCC BAA-2100 / JCM 16839 / KCTC 5957 / BAV1) GN=DehaBAV1_1162 SV=1 UP=UP000002607:Chromosome	949	11.1111	2	13.8227	13.8623		13.8227	13.8623	11.0046	12.8965
	demc_1358	bacterial regulatory, luxR family protein tig00000000_quiver	949	11.1111	2	13.8227	13.8623		13.8227	13.8623	11.4609	13.0486
	embl-cds:CAI83358	DNA-binding response regulator, LuxR family OS=Dehalococcoides mccartyi (strain CBDB1) GN=cbdbA1301 SV=1 UP=UP000000433:Chromosome	949	11.1111	2	13.8227	13.8623		13.8227	13.8623	11.7226	13.1359
	embl-cds:ABQ17104	phosphate:acyl-[acyl carrier protein] acyltransferase OS=Dehalococcoides mccartyi (strain ATCC BAA-2100 / JCM 16839 / KCTC 5957 / BAV1) GN=DehaBAV1_0519 SV=1 UP=UP000002607:Chromosome	690	6.34006	2	14.2376	14.3177		14.2376	14.3177	13.386	13.9804
	demc_502	fatty acid/phospholipid synthesis protein PlsX tig00000000_quiver	690	6.34006	2	14.2376	14.3177		14.2376	14.3177	11.5966	13.384
	embl-cds:ADC73849	fatty acid/phospholipid synthesis protein PlsX OS=Dehalococcoides mccartyi (strain GT) GN=DehalGT_0482 SV=1 UP=UP000002635:Chromosome	690	6.34006	2	14.2376	14.3177		14.2376	14.3177	11.4038	13.3197
	embl-cds:CAI82707	fatty acid/phospholipid synthesis protein PlsX OS=Dehalococcoides mccartyi (strain CBDB1) GN=plsX SV=1 UP=UP000000433:Chromosome	690	6.34006	2	14.2376	14.3177		14.2376	14.3177	12.7146	13.7566
	sp|Q3Z912|PLSX_DEHM1	Phosphate acyltransferase OS=Dehalococcoides mccartyi (strain ATCC BAA-2266 / KCTC 15142 / 195) GN=plsX PE=3 SV=1	690	6.34006	2	14.2376	14.3177		14.2376	14.3177	11.2023	13.2525
	tr|D2BH38|D2BH38_DEHMV	Phosphate acyltransferase OS=Dehalococcoides mccartyi (strain VS) GN=plsX PE=3 SV=1	690	6.34006	2	14.2376	14.3177		14.2376	14.3177	10.806	13.1204
	embl-cds:ABQ17030	phospho-2-dehydro-3-deoxyheptonate aldolase OS=Dehalococcoides mccartyi (strain ATCC BAA-2100 / JCM 16839 / KCTC 5957 / BAV1) GN=DehaBAV1_0445 SV=1 UP=UP000002607:Chromosome	2253	13.1054	3	16.8652		11.0954	16.8652	12.8378	11.0954	13.5995
	demc_577	phospho-2-dehydro-3-deoxyheptonate aldolase tig00000000_quiver	2253	13.1054	3	16.8652		11.0954	16.8652	12.3397	11.0954	13.4334
	embl-cds:ADC73776	phospho-2-dehydro-3-deoxyheptonate aldolase OS=Dehalococcoides mccartyi (strain GT) GN=DehalGT_0409 SV=1 UP=UP000002635:Chromosome	2253	13.1054	3	16.8652		11.0954	16.8652	11.9377	11.0954	13.2994
	embl-cds:CAI82633	phospho-2-dehydro-3-deoxyheptonate aldolase OS=Dehalococcoides mccartyi (strain CBDB1) GN=aroF SV=1 UP=UP000000433:Chromosome	2253	13.1054	3	16.8652		11.0954	16.8652	11.8427	11.0954	13.2678
	embl-cds:ABQ17246	NADH dehydrogenase (quinone) OS=Dehalococcoides mccartyi (strain ATCC BAA-2100 / JCM 16839 / KCTC 5957 / BAV1) GN=DehaBAV1_0661 SV=1 UP=UP000002607:Chromosome	1801	4.65043	3	12.8237	15.3982		12.8237	15.3982	11.5304	13.2508
	demc_350	SLBB domain protein tig00000000_quiver	1801	4.65043	3	12.8237	15.3982		12.8237	15.3982	12.611	13.611
	embl-cds:ADC73989	NADH dehydrogenase (quinone) OS=Dehalococcoides mccartyi (strain GT) GN=DehalGT_0622 SV=1 UP=UP000002635:Chromosome	1801	4.65043	3	12.8237	15.3982		12.8237	15.3982	11.1467	13.1229
	embl-cds:CAI82848	putative [Fe] hydrogenase, HymB subunit OS=Dehalococcoides mccartyi (strain CBDB1) GN=hymB SV=1 UP=UP000000433:Chromosome	1801	4.65043	3	12.8237	15.3982		12.8237	15.3982	11.1543	13.1254
	tr|D2BHH8|D2BHH8_DEHMV	[Fe] hydrogenase, HymB subunit OS=Dehalococcoides mccartyi (strain VS) GN=hymB2 PE=4 SV=1	1801	4.65043	3	12.8168	15.3913		12.8168	15.3913	12.8874	13.6985
	embl-cds:ABQ17347	ATP phosphoribosyltransferase, catalytic region OS=Dehalococcoides mccartyi (strain ATCC BAA-2100 / JCM 16839 / KCTC 5957 / BAV1) GN=DehaBAV1_0764 SV=1 UP=UP000002607:Chromosome	856	5.76923	2	12.2166		17.1181	12.2166	13.1656	17.1181	14.1668
	tr|Q3Z877|Q3Z877_DEHM1	ATP phosphoribosyltransferase OS=Dehalococcoides mccartyi (strain ATCC BAA-2266 / KCTC 15142 / 195) GN=DET0845 PE=3 SV=1	856	10.8974	3	12.2166		17.2114	12.2166	11.573	17.2114	13.667
	tr|D2BHT1|D2BHT1_DEHMV	ATP phosphoribosyltransferase OS=Dehalococcoides mccartyi (strain VS) GN=hisG PE=3 SV=1	856	10.8974	3	12.2166		17.2114	12.2166	12.9011	17.2114	14.1097
	sp|Q3Z617|RS20_DEHM1	30S ribosomal protein S20 OS=Dehalococcoides mccartyi (strain ATCC BAA-2266 / KCTC 15142 / 195) GN=rpsT PE=3 SV=1	776	31.8182	2	15.2127	13.9234		15.2127	13.9234	11.9152	13.6838
	tr|D2BJW6|D2BJW6_DEHMV	30S ribosomal protein S20 OS=Dehalococcoides mccartyi (strain VS) GN=rpsT PE=3 SV=1	776	31.8182	2	15.2127	13.9234		15.2127	13.9234	12.056	13.7307
	tr|Q3Z6X4|Q3Z6X4_DEHM1	MEMO1 family protein DET1313 OS=Dehalococcoides mccartyi (strain ATCC BAA-2266 / KCTC 15142 / 195) GN=DET1313 PE=3 SV=1	2387	8.44749	2	12.4053	11.5428		12.4053	11.5428	10.1281	11.3587
	embl-cds:ABQ17654	Dak phosphatase OS=Dehalococcoides mccartyi (strain ATCC BAA-2100 / JCM 16839 / KCTC 5957 / BAV1) GN=DehaBAV1_1074 SV=1 UP=UP000002607:Chromosome	882	9.74265	4	11.6986	11.2126	14.1624	11.6986	11.2126	14.1624	12.3579
	demc_1448	DAK2 domain fusion YloV family protein tig00000000_quiver	882	9.74265	4	11.6986	11.2126	14.1624	11.6986	11.2126	14.1624	12.3579
	embl-cds:ADC74361	DAK2 domain fusion protein YloV OS=Dehalococcoides mccartyi (strain GT) GN=DehalGT_1000 SV=1 UP=UP000002635:Chromosome	882	9.74265	4	11.6986	11.2126	14.1624	11.6986	11.2126	14.1624	12.3579
	embl-cds:CAI83270	DAK2 domain protein OS=Dehalococcoides mccartyi (strain CBDB1) GN=cbdbA1187 SV=1 UP=UP000000433:Chromosome	882	9.74265	4	11.6986	11.2126	14.1624	11.6986	11.2126	14.1624	12.3579
	tr|D2BIF6|D2BIF6_DEHMV	Homoserine dehydrogenase OS=Dehalococcoides mccartyi (strain VS) GN=metM PE=3 SV=1	643	7.15935	2	12.6108	14.0431		12.6108	14.0431	12.7043	13.1194
	demc_511	diaminopimelate decarboxylase tig00000000_quiver	591	7.8341	3		16.6114	14.6293	11.4234	16.6114	14.6293	14.2214
	embl-cds:CAI82698	diaminopimelate decarboxylase OS=Dehalococcoides mccartyi (strain CBDB1) GN=lysA SV=1 UP=UP000000433:Chromosome	591	7.8341	3		16.6114	14.6293	12.2688	16.6114	14.6293	14.5032
	sp|Q3Z712|RL32_DEHM1	50S ribosomal protein L32 OS=Dehalococcoides mccartyi (strain ATCC BAA-2266 / KCTC 15142 / 195) GN=rpmF PE=3 SV=1	1639	34.7222	2		17.405		11.808	17.405	12.1007	13.7712
	AHF09419	pyruvate carboxylase OS=Dehalobacter restrictus DSM 9455 GN=DEHRE_04435 SV=1 UP=UP000018934:Chromosome	90	1.66375	2		12.3511	10.0061	10.7237	12.3511	10.0061	11.027
	embl-cds:ABQ16935	prolyl-tRNA synthetase OS=Dehalococcoides mccartyi (strain ATCC BAA-2100 / JCM 16839 / KCTC 5957 / BAV1) GN=DehaBAV1_0350 SV=1 UP=UP000002607:Chromosome	2258	5.09666	2		18.9453	12.1718	11.7316	18.9453	12.1718	14.2829
	demc_678	proline--tRNA ligase tig00000000_quiver	2258	5.09666	2		18.9453	12.1718	10.8375	18.9453	12.1718	13.9849
	embl-cds:CAI82536	prolyl-tRNA synthetase OS=Dehalococcoides mccartyi (strain CBDB1) GN=proS SV=1 UP=UP000000433:Chromosome	2258	5.09666	2		18.9453	12.1718	12.5005	18.9453	12.1718	14.5392
	sp|Q3Z9I5|SYP_DEHM1	Proline--tRNA ligase OS=Dehalococcoides mccartyi (strain ATCC BAA-2266 / KCTC 15142 / 195) GN=proS PE=3 SV=1	2258	7.73286	3		18.9453	13.8069	11.3273	18.9453	13.8069	14.6932
	tr|D2BGM1|D2BGM1_DEHMV	Proline--tRNA ligase OS=Dehalococcoides mccartyi (strain VS) GN=proS PE=3 SV=1	2258	7.73286	3		18.9453	13.8069	11.2105	18.9453	13.8069	14.6542
	embl-cds:ADC73679	prolyl-tRNA synthetase OS=Dehalococcoides mccartyi (strain GT) GN=DehalGT_0312 SV=1 UP=UP000002635:Chromosome	2258	5.09666	2		18.9453	12.1718	11.0591	18.9453	12.1718	14.0587
	tr|Q3ZAG8|Q3ZAG8_DEHM1	Potassium uptake protein, putative OS=Dehalococcoides mccartyi (strain ATCC BAA-2266 / KCTC 15142 / 195) GN=DET0026 PE=4 SV=1	1748	8.1448	2		15.8414		11.8849	15.8414	12.8759	13.5341
	embl-cds:ABQ17346	histidinol dehydrogenase OS=Dehalococcoides mccartyi (strain ATCC BAA-2100 / JCM 16839 / KCTC 5957 / BAV1) GN=DehaBAV1_0763 SV=1 UP=UP000002607:Chromosome	1641	4.81651	2		14.6456		12.0368	14.6456	11.0752	12.5859
	demc_235	histidinol dehydrogenase tig00000000_quiver	1641	4.81651	2		14.6456		13.0068	14.6456	11.7261	13.1262
	embl-cds:ADC74090	histidinol dehydrogenase OS=Dehalococcoides mccartyi (strain GT) GN=DehalGT_0724 SV=1 UP=UP000002635:Chromosome	1641	4.81651	2		14.6456		11.4977	14.6456	11.4987	12.5473
	embl-cds:CAI82971	histidinol dehydrogenase OS=Dehalococcoides mccartyi (strain CBDB1) GN=hisD SV=1 UP=UP000000433:Chromosome	1641	4.81651	2		14.6456		11.6635	14.6456	12.304	12.871
	sp|Q3Z878|HISX_DEHM1	Histidinol dehydrogenase OS=Dehalococcoides mccartyi (strain ATCC BAA-2266 / KCTC 15142 / 195) GN=hisD PE=3 SV=1	1641	4.81651	2		14.6456		11.6007	14.6456	12.8283	13.0249
	tr|D2BHT0|D2BHT0_DEHMV	Histidinol dehydrogenase OS=Dehalococcoides mccartyi (strain VS) GN=hisD PE=3 SV=1	1641	4.81651	2		14.6456		12.123	14.6456	10.3558	12.3748
	tr|Q3ZA74|Q3ZA74_DEHM1	Alcohol dehydrogenase, zinc-containing OS=Dehalococcoides mccartyi (strain ATCC BAA-2266 / KCTC 15142 / 195) GN=DET0125 PE=4 SV=1	1833	9.09091	2		13.6828	10.4391	12.0994	13.6828	10.4391	12.0738
	AHF08844	formate--tetrahydrofolate ligase OS=Dehalobacter restrictus DSM 9455 GN=DEHRE_00760 SV=1 UP=UP000018934:Chromosome	4885	5.91398	2		15.3503	12.3935	12.1482	15.3503	12.3935	13.2973
	tr|D2BH21|D2BH21_DEHMV	Peptidase U62, modulator of DNA gyrase OS=Dehalococcoides mccartyi (strain VS) GN=DhcVS_467 PE=4 SV=1	589	6.00462	2		11.9567	13.9579	11.7022	11.9567	13.9579	12.5389
	tr|D2BIU6|D2BIU6_DEHMV	DNA-binding response regulator, LuxR family OS=Dehalococcoides mccartyi (strain VS) GN=DhcVS_1132 PE=4 SV=1	949	10.2222	2		13.8623	15.8013	11.9528	13.8623	15.8013	13.8721
	AHF10730	glutamine synthetase OS=Dehalobacter restrictus DSM 9455 GN=DEHRE_12170 SV=1 UP=UP000018934:Chromosome	4057	2.00573	2			14.351	12.2511	11.5665	14.351	12.7229
	tr|Q3Z857|Q3Z857_DEHM1	Hydrogenase subunit, putative OS=Dehalococcoides mccartyi (strain ATCC BAA-2266 / KCTC 15142 / 195) GN=DET0866 PE=4 SV=1	747	6.72451	2			12.9525	11.1876	11.6197	12.9525	11.9199

## Sheet: 33NA4
						Normalized MS1 intensities (log2)			Imputed data (Width= 0.3, DS = 2.5)
	Accessions	Descriptions	Cluster # (>85% seq. identity)	(%) Coverage	# of peptides	Technical Rep1	Technical Rep2	Technical Rep3	Technical Rep1	Technical Rep2	Technical Rep3	Average MS1 (log2)
	tr|Q3Z9Q4|Q3Z9Q4_DEHM1	Uncharacterized protein OS=Dehalococcoides mccartyi (strain ATCC BAA-2266 / KCTC 15142 / 195) GN=DET0297 PE=4 SV=1	16398	77.6978	17	22.0337	22.2099	22.0248	22.0337	22.2099	22.0248	22.0895
	contaminant_gi|136429|sp|P00761|TRYP_PIG	Trypsin precursor	21053	25.1082	4	21.9227	21.7743	21.8019	21.9227	21.7743	21.8019	21.833
	tr|B1JD64|B1JD64_PSEPW	Peptidoglycan-associated lipoprotein OS=Pseudomonas putida (strain W619) GN=PputW619_3992 PE=3 SV=1	90523	7.84319	2	19.7872	19.6428	20.2573	19.7872	19.6428	20.2573	19.8958
	sp|P0A138|PAL_PSEPK	Peptidoglycan-associated lipoprotein OS=Pseudomonas putida (strain ATCC 47054 / DSM 6125 / NCIMB 11950 / KT2440) GN=pal PE=3 SV=1	90523	7.84319	2	19.7785	19.6341	20.2486	19.7785	19.6341	20.2486	19.8871
	tr|A5VZV3|A5VZV3_PSEP1	Peptidoglycan-associated lipoprotein OS=Pseudomonas putida (strain ATCC 700007 / DSM 6899 / BCRC 17059 / F1) GN=Pput_1252 PE=3 SV=1	90523	7.84319	2	19.7785	19.6341	20.2486	19.7785	19.6341	20.2486	19.8871
	tr|B0KTI6|B0KTI6_PSEPG	Peptidoglycan-associated lipoprotein OS=Pseudomonas putida (strain GB-1) GN=PputGB1_4195 PE=3 SV=1	90523	7.84319	2	19.7785	19.6341	20.2486	19.7785	19.6341	20.2486	19.8871
	sp|A5VXP7|RL3_PSEP1	50S ribosomal protein L3 OS=Pseudomonas putida (strain ATCC 700007 / DSM 6899 / BCRC 17059 / F1) GN=rplC PE=3 SV=1	58235	20.8531	5	19.4774	19.366	19.0193	19.4774	19.366	19.0193	19.2876
	sp|B0KK67|RL3_PSEPG	50S ribosomal protein L3 OS=Pseudomonas putida (strain GB-1) GN=rplC PE=3 SV=1	58235	20.8531	5	19.4774	19.366	19.0193	19.4774	19.366	19.0193	19.2876
	sp|B1JDW4|RL3_PSEPW	50S ribosomal protein L3 OS=Pseudomonas putida (strain W619) GN=rplC PE=3 SV=1	58235	20.8531	5	19.4774	19.366	19.0193	19.4774	19.366	19.0193	19.2876
	sp|Q88QN5|RL3_PSEPK	50S ribosomal protein L3 OS=Pseudomonas putida (strain ATCC 47054 / DSM 6125 / NCIMB 11950 / KT2440) GN=rplC PE=3 SV=2	58235	20.8531	5	19.4774	19.366	19.0193	19.4774	19.366	19.0193	19.2876
	sp|A5VXR3|RL18_PSEP1	50S ribosomal protein L18 OS=Pseudomonas putida (strain ATCC 700007 / DSM 6899 / BCRC 17059 / F1) GN=rplR PE=3 SV=1	21741	46.5517	6	19.0298	19.7911	18.6596	19.0298	19.7911	18.6596	19.1602
	sp|B0KK83|RL18_PSEPG	50S ribosomal protein L18 OS=Pseudomonas putida (strain GB-1) GN=rplR PE=3 SV=1	21741	46.5517	6	19.0298	19.7911	18.6596	19.0298	19.7911	18.6596	19.1602
	sp|B1JAJ6|RL18_PSEPW	50S ribosomal protein L18 OS=Pseudomonas putida (strain W619) GN=rplR PE=3 SV=1	21741	46.5517	6	19.0298	19.7911	18.6596	19.0298	19.7911	18.6596	19.1602
	sp|Q88QL9|RL18_PSEPK	50S ribosomal protein L18 OS=Pseudomonas putida (strain ATCC 47054 / DSM 6125 / NCIMB 11950 / KT2440) GN=rplR PE=3 SV=1	21741	46.5517	6	19.0298	19.7911	18.6596	19.0298	19.7911	18.6596	19.1602
	sp|A5VXP6|RS10_PSEP1	30S ribosomal protein S10 OS=Pseudomonas putida (strain ATCC 700007 / DSM 6899 / BCRC 17059 / F1) GN=rpsJ PE=3 SV=1	91094	44.6602	5	19.0323	18.5308	19.6293	19.0323	18.5308	19.6293	19.0641
	sp|B0KK66|RS10_PSEPG	30S ribosomal protein S10 OS=Pseudomonas putida (strain GB-1) GN=rpsJ PE=3 SV=1	91094	44.6602	5	19.0323	18.5308	19.6293	19.0323	18.5308	19.6293	19.0641
	sp|B1JDW5|RS10_PSEPW	30S ribosomal protein S10 OS=Pseudomonas putida (strain W619) GN=rpsJ PE=3 SV=1	91094	44.6602	5	19.0323	18.5308	19.6293	19.0323	18.5308	19.6293	19.0641
	sp|Q88QN6|RS10_PSEPK	30S ribosomal protein S10 OS=Pseudomonas putida (strain ATCC 47054 / DSM 6125 / NCIMB 11950 / KT2440) GN=rpsJ PE=3 SV=1	91094	44.6602	5	19.0323	18.5308	19.6293	19.0323	18.5308	19.6293	19.0641
	tr|Q3Z6L4|Q3Z6L4_DEHM1	10 kDa chaperonin OS=Dehalococcoides mccartyi (strain ATCC BAA-2266 / KCTC 15142 / 195) GN=groS PE=3 SV=1	35619	59.1837	6	18.7461	19.539	18.8484	18.7461	19.539	18.8484	19.0445
	tr|A0A1M7UQ65|A0A1M7UQ65_9FIRM	Small acid-soluble spore protein B (Major beta-type SASP) OS=Desulfitobacterium chlororespirans DSM 11544 GN=SAMN02745215_04343 PE=4 SV=1	59895	38.2353	7	19.0729	18.573	19.1935	19.0729	18.573	19.1935	18.9465
	tr|B8G1M2|B8G1M2_DESHD	Small acid-soluble spore protein alpha/beta type OS=Desulfitobacterium hafniense (strain DCB-2 / DSM 10664) GN=Dhaf_3256 PE=4 SV=1	59895	38.2353	7	19.0729	18.573	19.1935	19.0729	18.573	19.1935	18.9465
	tr|I4AAQ3|I4AAQ3_DESDJ	Small, acid-soluble spore protein, alpha/beta type OS=Desulfitobacterium dehalogenans (strain ATCC 51507 / DSM 9161 / JW/IU-DC1) GN=Desde_2725 PE=4 SV=1	59895	38.2353	7	19.0729	18.573	19.1935	19.0729	18.573	19.1935	18.9465
	tr|Q24VR3|Q24VR3_DESHY	Uncharacterized protein OS=Desulfitobacterium hafniense (strain Y51) GN=DSY2090 PE=4 SV=1	59895	38.2353	7	19.0729	18.573	19.1935	19.0729	18.573	19.1935	18.9465
	sp|B0KK70|RL2_PSEPG	50S ribosomal protein L2 OS=Pseudomonas putida (strain GB-1) GN=rplB PE=3 SV=1	1400	31.0219	8	18.713	18.548	18.821	18.713	18.548	18.821	18.694
	tr|Q7P1U2|Q7P1U2_CHRVO	Probable amino acid ABC transporter, periplasmic amino acid-binding protein OS=Chromobacterium violaceum (strain ATCC 12472 / DSM 30191 / JCM 1249 / NBRC 12614 / NCIMB 9131 / NCTC 9757) GN=CV_0120 PE=4 SV=1	117347	11.9205	4	17.3411	19.2418	19.4349	17.3411	19.2418	19.4349	18.6726
	sp|B1JDW1|RL2_PSEPW	50S ribosomal protein L2 OS=Pseudomonas putida (strain W619) GN=rplB PE=3 SV=1	1400	25.5474	7	18.6924	18.476	18.7874	18.6924	18.476	18.7874	18.6519
	sp|A5VXN6|RL11_PSEP1	50S ribosomal protein L11 OS=Pseudomonas putida (strain ATCC 700007 / DSM 6899 / BCRC 17059 / F1) GN=rplK PE=3 SV=1	1198	11.1888	2	18.3717	18.4255	18.4501	18.3717	18.4255	18.4501	18.4158
	sp|B0KK56|RL11_PSEPG	50S ribosomal protein L11 OS=Pseudomonas putida (strain GB-1) GN=rplK PE=3 SV=1	1198	11.1888	2	18.3717	18.4255	18.4501	18.3717	18.4255	18.4501	18.4158
	sp|B1JE13|RL11_PSEPW	50S ribosomal protein L11 OS=Pseudomonas putida (strain W619) GN=rplK PE=3 SV=1	1198	11.1888	2	18.3717	18.4255	18.4501	18.3717	18.4255	18.4501	18.4158
	sp|Q88QP5|RL11_PSEPK	50S ribosomal protein L11 OS=Pseudomonas putida (strain ATCC 47054 / DSM 6125 / NCIMB 11950 / KT2440) GN=rplK PE=3 SV=1	1198	11.1888	2	18.3717	18.4255	18.4501	18.3717	18.4255	18.4501	18.4158
	sp|B1J6U5|IF3_PSEPW	Translation initiation factor IF-3 OS=Pseudomonas putida (strain W619) GN=infC PE=3 SV=1	21889	7.65027	2	18.1865	18.4024	18.4086	18.1865	18.4024	18.4086	18.3325
	sp|A5VXP2|RS12_PSEP1	30S ribosomal protein S12 OS=Pseudomonas putida (strain ATCC 700007 / DSM 6899 / BCRC 17059 / F1) GN=rpsL PE=3 SV=1	58220	20.3252	2	18.6695	18.0635	17.7029	18.6695	18.0635	17.7029	18.1453
	sp|B1JDW9|RS12_PSEPW	30S ribosomal protein S12 OS=Pseudomonas putida (strain W619) GN=rpsL PE=3 SV=1	58220	20.3252	2	18.6695	18.0635	17.7029	18.6695	18.0635	17.7029	18.1453
	sp|Q88QP0|RS12_PSEPK	30S ribosomal protein S12 OS=Pseudomonas putida (strain ATCC 47054 / DSM 6125 / NCIMB 11950 / KT2440) GN=rpsL PE=3 SV=1	58220	20.3252	2	18.6695	18.0635	17.7029	18.6695	18.0635	17.7029	18.1453
	sp|A5VXQ7|RL14_PSEP1	50S ribosomal protein L14 OS=Pseudomonas putida (strain ATCC 700007 / DSM 6899 / BCRC 17059 / F1) GN=rplN PE=3 SV=1	1200	45.9016	5	18.2729	18.3333	17.7406	18.2729	18.3333	17.7406	18.1156
	sp|B0KK77|RL14_PSEPG	50S ribosomal protein L14 OS=Pseudomonas putida (strain GB-1) GN=rplN PE=3 SV=1	1200	45.9016	5	18.2729	18.3333	17.7406	18.2729	18.3333	17.7406	18.1156
	sp|Q88QM5|RL14_PSEPK	50S ribosomal protein L14 OS=Pseudomonas putida (strain ATCC 47054 / DSM 6125 / NCIMB 11950 / KT2440) GN=rplN PE=3 SV=1	1200	45.9016	5	18.2729	18.3333	17.7406	18.2729	18.3333	17.7406	18.1156
	sp|A5VXQ3|RS3_PSEP1	30S ribosomal protein S3 OS=Pseudomonas putida (strain ATCC 700007 / DSM 6899 / BCRC 17059 / F1) GN=rpsC PE=3 SV=1	1199	28.0702	6	18.4092	18.029	17.7385	18.4092	18.029	17.7385	18.0589
	sp|Q88QM9|RS3_PSEPK	30S ribosomal protein S3 OS=Pseudomonas putida (strain ATCC 47054 / DSM 6125 / NCIMB 11950 / KT2440) GN=rpsC PE=3 SV=2	1199	28.0702	6	18.4092	18.029	17.7385	18.4092	18.029	17.7385	18.0589
	tr|B0KK73|B0KK73_PSEPG	30S ribosomal protein S3 OS=Pseudomonas putida (strain GB-1) GN=rpsC PE=3 SV=1	1199	28.0702	6	18.4092	18.029	17.7385	18.4092	18.029	17.7385	18.0589
	tr|B1JDX8|B1JDX8_PSEPW	30S ribosomal protein S3 OS=Pseudomonas putida (strain W619) GN=rpsC PE=3 SV=1	1199	28.0702	6	18.4092	18.029	17.7385	18.4092	18.029	17.7385	18.0589
	sp|Q7NQX1|CH602_CHRVO	60 kDa chaperonin 2 OS=Chromobacterium violaceum (strain ATCC 12472 / DSM 30191 / JCM 1249 / NBRC 12614 / NCIMB 9131 / NCTC 9757) GN=groL2 PE=3 SV=1	22305	13.1868	7	17.6395	18.5216	17.928	17.6395	18.5216	17.928	18.0297
	tr|B1J6U2|B1J6U2_PSEPW	Cold-shock DNA-binding domain protein OS=Pseudomonas putida (strain W619) GN=PputW619_1965 PE=4 SV=1	94851	24.2857	3	18.1177	17.3073	18.2323	18.1177	17.3073	18.2323	17.8858
	sp|A5W8M6|CH60_PSEP1	60 kDa chaperonin OS=Pseudomonas putida (strain ATCC 700007 / DSM 6899 / BCRC 17059 / F1) GN=groL PE=3 SV=1	2243	16.1098	10	17.1099	18.5866	17.9294	17.1099	18.5866	17.9294	17.8753
	sp|B1J3K5|CH60_PSEPW	60 kDa chaperonin OS=Pseudomonas putida (strain W619) GN=groL PE=3 SV=1	2243	16.1098	10	17.1099	18.5866	17.9294	17.1099	18.5866	17.9294	17.8753
	sp|Q88N55|CH60_PSEPK	60 kDa chaperonin OS=Pseudomonas putida (strain ATCC 47054 / DSM 6125 / NCIMB 11950 / KT2440) GN=groL PE=3 SV=1	2243	16.1098	10	17.1099	18.5866	17.9294	17.1099	18.5866	17.9294	17.8753
	sp|B0KFQ2|CH60_PSEPG	60 kDa chaperonin OS=Pseudomonas putida (strain GB-1) GN=groL PE=3 SV=1	2243	16.1098	10	17.1072	18.584	17.9268	17.1072	18.584	17.9268	17.8727
	sp|B5EBC7|RL19_GEOBB	50S ribosomal protein L19 OS=Geobacter bemidjiensis (strain Bem / ATCC BAA-1014 / DSM 16622) GN=rplS PE=3 SV=1	1562	8.47458	2	18.3556	18.9243	16.2051	18.3556	18.9243	16.2051	17.8283
	sp|B9M596|RL19_GEODF	50S ribosomal protein L19 OS=Geobacter daltonii (strain DSM 22248 / JCM 15807 / FRC-32) GN=rplS PE=3 SV=1	1562	8.47458	2	18.3556	18.9243	16.2051	18.3556	18.9243	16.2051	17.8283
	sp|C6E5I6|RL19_GEOSM	50S ribosomal protein L19 OS=Geobacter sp. (strain M21) GN=rplS PE=3 SV=1	1562	8.47458	2	18.3556	18.9243	16.2051	18.3556	18.9243	16.2051	17.8283
	tr|E8WRY5|E8WRY5_GEOS8	50S ribosomal protein L19 OS=Geobacter sp. (strain M18) GN=rplS PE=3 SV=1	1562	8.47458	2	18.3556	18.9243	16.2051	18.3556	18.9243	16.2051	17.8283
	demc_1275	10 kDa chaperonin tig00000000_quiver	35619	29.5918	2	18.074	17.1865	18.1055	18.074	17.1865	18.1055	17.7887
	embl-cds:ADC74505	Chaperonin Cpn10 OS=Dehalococcoides mccartyi (strain GT) GN=DehalGT_1145 SV=1 UP=UP000002635:Chromosome	35619	29.5918	2	18.074	17.1865	18.1055	18.074	17.1865	18.1055	17.7887
	embl-cds:CAI83435	chaperonin GroES OS=Dehalococcoides mccartyi (strain CBDB1) GN=groES SV=1 UP=UP000000433:Chromosome	35619	29.5918	2	18.074	17.1865	18.1055	18.074	17.1865	18.1055	17.7887
	sp|A5VXQ8|RL24_PSEP1	50S ribosomal protein L24 OS=Pseudomonas putida (strain ATCC 700007 / DSM 6899 / BCRC 17059 / F1) GN=rplX PE=3 SV=1	21739	58.6538	5	17.2436	17.7649	18.242	17.2436	17.7649	18.242	17.7502
	sp|B0KK78|RL24_PSEPG	50S ribosomal protein L24 OS=Pseudomonas putida (strain GB-1) GN=rplX PE=3 SV=1	21739	58.6538	5	17.2436	17.7649	18.242	17.2436	17.7649	18.242	17.7502
	sp|B1JAK1|RL24_PSEPW	50S ribosomal protein L24 OS=Pseudomonas putida (strain W619) GN=rplX PE=3 SV=1	21739	58.6538	5	17.2436	17.7649	18.242	17.2436	17.7649	18.242	17.7502
	sp|Q88QM4|RL24_PSEPK	50S ribosomal protein L24 OS=Pseudomonas putida (strain ATCC 47054 / DSM 6125 / NCIMB 11950 / KT2440) GN=rplX PE=3 SV=1	21739	58.6538	5	17.2436	17.7649	18.242	17.2436	17.7649	18.242	17.7502
	sp|A5VXN7|RL1_PSEP1	50S ribosomal protein L1 OS=Pseudomonas putida (strain ATCC 700007 / DSM 6899 / BCRC 17059 / F1) GN=rplA PE=3 SV=1	40721	36.3636	8	17.9092	17.992	17.183	17.9092	17.992	17.183	17.6947
	sp|B1JE12|RL1_PSEPW	50S ribosomal protein L1 OS=Pseudomonas putida (strain W619) GN=rplA PE=3 SV=1	40721	36.3636	8	17.9092	17.992	17.183	17.9092	17.992	17.183	17.6947
	sp|Q88QP4|RL1_PSEPK	50S ribosomal protein L1 OS=Pseudomonas putida (strain ATCC 47054 / DSM 6125 / NCIMB 11950 / KT2440) GN=rplA PE=3 SV=1	40721	36.3636	8	17.9092	17.992	17.183	17.9092	17.992	17.183	17.6947
	sp|A5VXP9|RL23_PSEP1	50S ribosomal protein L23 OS=Pseudomonas putida (strain ATCC 700007 / DSM 6899 / BCRC 17059 / F1) GN=rplW PE=3 SV=1	40590	22.2222	3	17.986	17.5204	17.3273	17.986	17.5204	17.3273	17.6112
	sp|B0KK69|RL23_PSEPG	50S ribosomal protein L23 OS=Pseudomonas putida (strain GB-1) GN=rplW PE=3 SV=1	40590	22.2222	3	17.986	17.5204	17.3273	17.986	17.5204	17.3273	17.6112
	sp|B1JDW2|RL23_PSEPW	50S ribosomal protein L23 OS=Pseudomonas putida (strain W619) GN=rplW PE=3 SV=1	40590	22.2222	3	17.986	17.5204	17.3273	17.986	17.5204	17.3273	17.6112
	sp|Q88QN3|RL23_PSEPK	50S ribosomal protein L23 OS=Pseudomonas putida (strain ATCC 47054 / DSM 6125 / NCIMB 11950 / KT2440) GN=rplW PE=3 SV=1	40590	22.2222	3	17.986	17.5204	17.3273	17.986	17.5204	17.3273	17.6112
	sp|B0KFU7|RS9_PSEPG	30S ribosomal protein S9 OS=Pseudomonas putida (strain GB-1) GN=rpsI PE=3 SV=1	1241	30.7692	4	18.1844	18.3335	16.313	18.1844	18.3335	16.313	17.6103
	sp|A5VXQ2|RL22_PSEP1	50S ribosomal protein L22 OS=Pseudomonas putida (strain ATCC 700007 / DSM 6899 / BCRC 17059 / F1) GN=rplV PE=3 SV=1	40591	22.7273	4	17.3101	17.5693	17.5401	17.3101	17.5693	17.5401	17.4732
	sp|B0KK72|RL22_PSEPG	50S ribosomal protein L22 OS=Pseudomonas putida (strain GB-1) GN=rplV PE=3 SV=1	40591	22.7273	4	17.3101	17.5693	17.5401	17.3101	17.5693	17.5401	17.4732
	sp|B1JDV9|RL22_PSEPW	50S ribosomal protein L22 OS=Pseudomonas putida (strain W619) GN=rplV PE=3 SV=1	40591	22.7273	4	17.3101	17.5693	17.5401	17.3101	17.5693	17.5401	17.4732
	sp|Q88QN0|RL22_PSEPK	50S ribosomal protein L22 OS=Pseudomonas putida (strain ATCC 47054 / DSM 6125 / NCIMB 11950 / KT2440) GN=rplV PE=3 SV=1	40591	22.7273	4	17.3101	17.5693	17.5401	17.3101	17.5693	17.5401	17.4732
	tr|D2BJ00|D2BJ00_DEHMV	BNR/Asp-box repeat domain protein OS=Dehalococcoides mccartyi (strain VS) GN=DhcVS_1188 PE=4 SV=1	48993	7.45527	5	18.37	17.748	16.2892	18.37	17.748	16.2892	17.4691
	sp|A5VXP3|RS7_PSEP1	30S ribosomal protein S7 OS=Pseudomonas putida (strain ATCC 700007 / DSM 6899 / BCRC 17059 / F1) GN=rpsG PE=3 SV=1	119768	37.8205	6	17.6228	17.5935	17.1901	17.6228	17.5935	17.1901	17.4688
	sp|B0KK63|RS7_PSEPG	30S ribosomal protein S7 OS=Pseudomonas putida (strain GB-1) GN=rpsG PE=3 SV=1	119768	37.8205	6	17.6228	17.5935	17.1901	17.6228	17.5935	17.1901	17.4688
	sp|B1JDW8|RS7_PSEPW	30S ribosomal protein S7 OS=Pseudomonas putida (strain W619) GN=rpsG PE=3 SV=1	119768	37.8205	6	17.6228	17.5935	17.1901	17.6228	17.5935	17.1901	17.4688
	sp|Q88QN9|RS7_PSEPK	30S ribosomal protein S7 OS=Pseudomonas putida (strain ATCC 47054 / DSM 6125 / NCIMB 11950 / KT2440) GN=rpsG PE=3 SV=1	119768	37.8205	6	17.6228	17.5935	17.1901	17.6228	17.5935	17.1901	17.4688
	sp|B3E8G0|CH60_GEOLS	60 kDa chaperonin OS=Geobacter lovleyi (strain ATCC BAA-1151 / DSM 17278 / SZ) GN=groL PE=3 SV=1	1452	8.39416	6	16.4586	18.2421	17.6807	16.4586	18.2421	17.6807	17.4605
	sp|A5VXR1|RS8_PSEP1	30S ribosomal protein S8 OS=Pseudomonas putida (strain ATCC 700007 / DSM 6899 / BCRC 17059 / F1) GN=rpsH PE=3 SV=1	21740	31.5385	4	17.7152	17.8866	16.7201	17.7152	17.8866	16.7201	17.4406
	sp|B0KK81|RS8_PSEPG	30S ribosomal protein S8 OS=Pseudomonas putida (strain GB-1) GN=rpsH PE=3 SV=1	21740	31.5385	4	17.7152	17.8866	16.7201	17.7152	17.8866	16.7201	17.4406
	sp|B1JAJ8|RS8_PSEPW	30S ribosomal protein S8 OS=Pseudomonas putida (strain W619) GN=rpsH PE=3 SV=1	21740	31.5385	4	17.7152	17.8866	16.7201	17.7152	17.8866	16.7201	17.4406
	sp|Q88QM1|RS8_PSEPK	30S ribosomal protein S8 OS=Pseudomonas putida (strain ATCC 47054 / DSM 6125 / NCIMB 11950 / KT2440) GN=rpsH PE=3 SV=1	21740	31.5385	4	17.7152	17.8866	16.7201	17.7152	17.8866	16.7201	17.4406
	sp|B0KPI3|NDK_PSEPG	Nucleoside diphosphate kinase OS=Pseudomonas putida (strain GB-1) GN=ndk PE=3 SV=1	21744	17.7305	2	17.5702	17.1658	17.491	17.5702	17.1658	17.491	17.409
	tr|A5W8M0|A5W8M0_PSEP1	H-NS family protein MvaT OS=Pseudomonas putida (strain ATCC 700007 / DSM 6899 / BCRC 17059 / F1) GN=Pput_4357 PE=4 SV=1	25770	20.8	2	16.6256	16.5065	18.8059	16.6256	16.5065	18.8059	17.3127
	tr|B0KVA1|B0KVA1_PSEPG	Transcriptional regulator MvaT, P16 subunit OS=Pseudomonas putida (strain GB-1) GN=PputGB1_4448 PE=4 SV=1	25770	20.8	2	16.6256	16.5065	18.8059	16.6256	16.5065	18.8059	17.3127
	tr|B1J3R9|B1J3R9_PSEPW	Transcriptional regulator MvaT, P16 subunit OS=Pseudomonas putida (strain W619) GN=PputW619_1006 PE=4 SV=1	25770	20.8	2	16.6256	16.5065	18.8059	16.6256	16.5065	18.8059	17.3127
	tr|Q88N50|Q88N50_PSEPK	Transcriptional regulator MvaT, P16 subunit OS=Pseudomonas putida (strain ATCC 47054 / DSM 6125 / NCIMB 11950 / KT2440) GN=PP_1366 PE=4 SV=1	25770	20.8	2	16.6256	16.5065	18.8059	16.6256	16.5065	18.8059	17.3127
	sp|A5VXS0|RS11_PSEP1	30S ribosomal protein S11 OS=Pseudomonas putida (strain ATCC 700007 / DSM 6899 / BCRC 17059 / F1) GN=rpsK PE=3 SV=1	74630	31.0078	3	16.955	17.899	16.7375	16.955	17.899	16.7375	17.1972
	sp|B0KK89|RS11_PSEPG	30S ribosomal protein S11 OS=Pseudomonas putida (strain GB-1) GN=rpsK PE=3 SV=1	74630	31.0078	3	16.955	17.899	16.7375	16.955	17.899	16.7375	17.1972
	sp|B1JAI9|RS11_PSEPW	30S ribosomal protein S11 OS=Pseudomonas putida (strain W619) GN=rpsK PE=3 SV=1	74630	31.0078	3	16.955	17.899	16.7375	16.955	17.899	16.7375	17.1972
	sp|P59374|RS11_PSEPK	30S ribosomal protein S11 OS=Pseudomonas putida (strain ATCC 47054 / DSM 6125 / NCIMB 11950 / KT2440) GN=rpsK PE=3 SV=1	74630	31.0078	3	16.955	17.899	16.7375	16.955	17.899	16.7375	17.1972
	tr|A5W2E3|A5W2E3_PSEP1	Phosphate-binding protein PstS OS=Pseudomonas putida (strain ATCC 700007 / DSM 6899 / BCRC 17059 / F1) GN=Pput_2164 PE=3 SV=1	87628	11.3158	4	17.2504	17.2597	17.0567	17.2504	17.2597	17.0567	17.1889
	tr|B0KHF7|B0KHF7_PSEPG	Phosphate-binding protein PstS OS=Pseudomonas putida (strain GB-1) GN=PputGB1_3147 PE=3 SV=1	87628	11.3158	4	17.2504	17.2597	17.0567	17.2504	17.2597	17.0567	17.1889
	tr|Q88JJ3|Q88JJ3_PSEPK	Phosphate-binding protein PstS OS=Pseudomonas putida (strain ATCC 47054 / DSM 6125 / NCIMB 11950 / KT2440) GN=pstS PE=3 SV=1	87628	11.3158	4	17.2295	17.2388	17.0358	17.2295	17.2388	17.0358	17.168
	sp|Q21U33|CH602_RHOFT	60 kDa chaperonin 2 OS=Rhodoferax ferrireducens (strain ATCC BAA-621 / DSM 15236 / T118) GN=groL2 PE=3 SV=1	1711	3.86029	2	16.1686	18.108	17.0888	16.1686	18.108	17.0888	17.1218
	sp|A5VXR4|RS5_PSEP1	30S ribosomal protein S5 OS=Pseudomonas putida (strain ATCC 700007 / DSM 6899 / BCRC 17059 / F1) GN=rpsE PE=3 SV=1	105445	21.0843	3	16.6223	17.2779	17.4605	16.6223	17.2779	17.4605	17.1202
	sp|B0KK84|RS5_PSEPG	30S ribosomal protein S5 OS=Pseudomonas putida (strain GB-1) GN=rpsE PE=3 SV=1	105445	21.0843	3	16.6223	17.2779	17.4605	16.6223	17.2779	17.4605	17.1202
	sp|B1JAJ5|RS5_PSEPW	30S ribosomal protein S5 OS=Pseudomonas putida (strain W619) GN=rpsE PE=3 SV=1	105445	21.0843	3	16.6223	17.2779	17.4605	16.6223	17.2779	17.4605	17.1202
	sp|Q88QL8|RS5_PSEPK	30S ribosomal protein S5 OS=Pseudomonas putida (strain ATCC 47054 / DSM 6125 / NCIMB 11950 / KT2440) GN=rpsE PE=3 SV=1	105445	21.0843	3	16.6223	17.2779	17.4605	16.6223	17.2779	17.4605	17.1202
	tr|A5W113|A5W113_PSEP1	Dihydrolipoyl dehydrogenase OS=Pseudomonas putida (strain ATCC 700007 / DSM 6899 / BCRC 17059 / F1) GN=Pput_1667 PE=3 SV=1	7988	11.0879	4	16.9459	17.3713	16.8109	16.9459	17.3713	16.8109	17.0427
	tr|B0KNW9|B0KNW9_PSEPG	Dihydrolipoyl dehydrogenase OS=Pseudomonas putida (strain GB-1) GN=PputGB1_3758 PE=3 SV=1	7988	11.0879	4	16.9459	17.3713	16.8109	16.9459	17.3713	16.8109	17.0427
	tr|B1JAV4|B1JAV4_PSEPW	Dihydrolipoyl dehydrogenase OS=Pseudomonas putida (strain W619) GN=PputW619_3510 PE=3 SV=1	7988	11.0879	4	16.9459	17.3713	16.8109	16.9459	17.3713	16.8109	17.0427
	tr|Q88FB1|Q88FB1_PSEPK	Dihydrolipoyl dehydrogenase OS=Pseudomonas putida (strain ATCC 47054 / DSM 6125 / NCIMB 11950 / KT2440) GN=lpdG PE=1 SV=1	7988	11.0879	4	16.9459	17.3713	16.8109	16.9459	17.3713	16.8109	17.0427
	sp|B0KK58|RL10_PSEPG	50S ribosomal protein L10 OS=Pseudomonas putida (strain GB-1) GN=rplJ PE=3 SV=1	40689	7.0139	2	16.6248	17.134	17.2316	16.6248	17.134	17.2316	16.9968
	sp|B1JDX3|RL10_PSEPW	50S ribosomal protein L10 OS=Pseudomonas putida (strain W619) GN=rplJ PE=3 SV=1	40689	7.0139	2	16.6248	17.134	17.2316	16.6248	17.134	17.2316	16.9968
	sp|Q88QP3|RL10_PSEPK	50S ribosomal protein L10 OS=Pseudomonas putida (strain ATCC 47054 / DSM 6125 / NCIMB 11950 / KT2440) GN=rplJ PE=3 SV=1	40689	7.0139	2	16.6248	17.134	17.2316	16.6248	17.134	17.2316	16.9968
	sp|Q8EK76|RL10_SHEON	50S ribosomal protein L10 OS=Shewanella oneidensis (strain MR-1) GN=rplJ PE=3 SV=1	58990	7.0139	2	16.6248	17.134	17.2316	16.6248	17.134	17.2316	16.9968
	sp|A5WB00|RL28_PSEP1	50S ribosomal protein L28 OS=Pseudomonas putida (strain ATCC 700007 / DSM 6899 / BCRC 17059 / F1) GN=rpmB PE=3 SV=1	40710	20.5128	2	16.0879	17.6798	17.1124	16.0879	17.6798	17.1124	16.96
	sp|B0KQ85|RL28_PSEPG	50S ribosomal protein L28 OS=Pseudomonas putida (strain GB-1) GN=rpmB PE=3 SV=1	40710	20.5128	2	16.0879	17.6798	17.1124	16.0879	17.6798	17.1124	16.96
	sp|B1J4M3|RL28_PSEPW	50S ribosomal protein L28 OS=Pseudomonas putida (strain W619) GN=rpmB PE=3 SV=1	40710	20.5128	2	16.0879	17.6798	17.1124	16.0879	17.6798	17.1124	16.96
	sp|Q88C99|RL28_PSEPK	50S ribosomal protein L28 OS=Pseudomonas putida (strain ATCC 47054 / DSM 6125 / NCIMB 11950 / KT2440) GN=rpmB PE=3 SV=1	40710	20.5128	2	16.0879	17.6798	17.1124	16.0879	17.6798	17.1124	16.96
	tr|A0A0H3A5L2|A0A0H3A5L2_DESVV	OmpA/MotB domain protein OS=Desulfovibrio vulgaris subsp. vulgaris (strain DP4) GN=Dvul_0277 PE=3 SV=1	106243	13.1737	3	16.5131	17.5961	16.6345	16.5131	17.5961	16.6345	16.9146
	tr|Q726K3|Q726K3_DESVH	Peptidoglycan-associated lipoprotein, putative OS=Desulfovibrio vulgaris (strain Hildenborough / ATCC 29579 / DSM 644 / NCIMB 8303) GN=DVU_3104 PE=3 SV=1	106243	13.1737	3	16.5131	17.5961	16.6345	16.5131	17.5961	16.6345	16.9146
	sp|A5VXR5|RL30_PSEP1	50S ribosomal protein L30 OS=Pseudomonas putida (strain ATCC 700007 / DSM 6899 / BCRC 17059 / F1) GN=rpmD PE=3 SV=1	58142	25.8621	2	17.3331	15.9316	17.4587	17.3331	15.9316	17.4587	16.9078
	sp|B0KK85|RL30_PSEPG	50S ribosomal protein L30 OS=Pseudomonas putida (strain GB-1) GN=rpmD PE=3 SV=1	58142	25.8621	2	17.3331	15.9316	17.4587	17.3331	15.9316	17.4587	16.9078
	sp|B1JAJ4|RL30_PSEPW	50S ribosomal protein L30 OS=Pseudomonas putida (strain W619) GN=rpmD PE=3 SV=1	58142	25.8621	2	17.3331	15.9316	17.4587	17.3331	15.9316	17.4587	16.9078
	sp|Q88QL7|RL30_PSEPK	50S ribosomal protein L30 OS=Pseudomonas putida (strain ATCC 47054 / DSM 6125 / NCIMB 11950 / KT2440) GN=rpmD PE=3 SV=1	58142	25.8621	2	17.3331	15.9316	17.4587	17.3331	15.9316	17.4587	16.9078
	tr|Q3ZA14|Q3ZA14_DEHM1	Formate dehydrogenase, alpha subunit OS=Dehalococcoides mccartyi (strain ATCC BAA-2266 / KCTC 15142 / 195) GN=DET0187 PE=3 SV=1	30920	13.3938	12	16.9768	16.9322	16.6517	16.9768	16.9322	16.6517	16.8536
	sp|A5WBA3|ATPB_PSEP1	ATP synthase subunit beta OS=Pseudomonas putida (strain ATCC 700007 / DSM 6899 / BCRC 17059 / F1) GN=atpD PE=3 SV=1	21784	15.2838	7	17.0585	17.1246	16.1804	17.0585	17.1246	16.1804	16.7878
	sp|B0KRA8|ATPB_PSEPG	ATP synthase subunit beta OS=Pseudomonas putida (strain GB-1) GN=atpD PE=3 SV=1	21784	15.2838	7	17.0585	17.1246	16.1804	17.0585	17.1246	16.1804	16.7878
	sp|B1JFU1|ATPB_PSEPW	ATP synthase subunit beta OS=Pseudomonas putida (strain W619) GN=atpD PE=3 SV=1	21784	15.2838	7	17.0585	17.1246	16.1804	17.0585	17.1246	16.1804	16.7878
	sp|Q88BX4|ATPB_PSEPK	ATP synthase subunit beta OS=Pseudomonas putida (strain ATCC 47054 / DSM 6125 / NCIMB 11950 / KT2440) GN=atpD PE=3 SV=1	21784	15.2838	7	17.0585	17.1246	16.1804	17.0585	17.1246	16.1804	16.7878
	tr|A5VXN8|A5VXN8_PSEP1	50S ribosomal protein L10 OS=Pseudomonas putida (strain ATCC 700007 / DSM 6899 / BCRC 17059 / F1) GN=rplJ PE=3 SV=1	40689	7.0139	2	16.3925	16.9017	16.9993	16.3925	16.9017	16.9993	16.7645
	sp|A5VXS1|RS4_PSEP1	30S ribosomal protein S4 OS=Pseudomonas putida (strain ATCC 700007 / DSM 6899 / BCRC 17059 / F1) GN=rpsD PE=3 SV=1	1385	9.2233	3	16.8073	15.7646	17.5707	16.8073	15.7646	17.5707	16.7142
	sp|B0KK90|RS4_PSEPG	30S ribosomal protein S4 OS=Pseudomonas putida (strain GB-1) GN=rpsD PE=3 SV=1	1385	9.2233	3	16.8073	15.7646	17.5707	16.8073	15.7646	17.5707	16.7142
	sp|B1JAI8|RS4_PSEPW	30S ribosomal protein S4 OS=Pseudomonas putida (strain W619) GN=rpsD PE=3 SV=1	1385	9.2233	3	16.8073	15.7646	17.5707	16.8073	15.7646	17.5707	16.7142
	sp|Q88QL2|RS4_PSEPK	30S ribosomal protein S4 OS=Pseudomonas putida (strain ATCC 47054 / DSM 6125 / NCIMB 11950 / KT2440) GN=rpsD PE=3 SV=1	1385	9.2233	3	16.8073	15.7646	17.5707	16.8073	15.7646	17.5707	16.7142
	embl-cds:ADC74484	Fibronectin type III domain protein OS=Dehalococcoides mccartyi (strain GT) GN=DehalGT_1124 SV=1 UP=UP000002635:Chromosome	119508	2.07101	2	16.4454	16.9499	16.6964	16.4454	16.9499	16.6964	16.6972
	sp|B0KIS5|DNAK_PSEPG	Chaperone protein DnaK OS=Pseudomonas putida (strain GB-1) GN=dnaK PE=3 SV=1	58909	10.1404	7	17.1279	16.8181	16.0993	17.1279	16.8181	16.0993	16.6818
	tr|B1J699|B1J699_PSEPW	Outer membrane lipoprotein OprI OS=Pseudomonas putida (strain W619) GN=PputW619_1763 PE=4 SV=1	62928	25.3012	2	19.8492		19.6203	19.8492	10.1423	19.6203	16.5373
	sp|A5VXN3|EFTU_PSEP1	Elongation factor Tu OS=Pseudomonas putida (strain ATCC 700007 / DSM 6899 / BCRC 17059 / F1) GN=tuf PE=3 SV=1	2254	21.1587	9	18.4321	17.906	13.2005	18.4321	17.906	13.2005	16.5129
	sp|B0KK53|EFTU_PSEPG	Elongation factor Tu OS=Pseudomonas putida (strain GB-1) GN=tuf1 PE=3 SV=1	2254	21.1587	9	18.4321	17.906	13.2005	18.4321	17.906	13.2005	16.5129
	sp|B1JDW6|EFTU_PSEPW	Elongation factor Tu OS=Pseudomonas putida (strain W619) GN=tuf1 PE=3 SV=1	2254	21.1587	9	18.4321	17.906	13.2005	18.4321	17.906	13.2005	16.5129
	sp|Q88QP8|EFTU1_PSEPK	Elongation factor Tu-A OS=Pseudomonas putida (strain ATCC 47054 / DSM 6125 / NCIMB 11950 / KT2440) GN=tufA PE=1 SV=1	2254	21.1587	9	18.4321	17.906	13.2005	18.4321	17.906	13.2005	16.5129
	tr|A5W7F6|A5W7F6_PSEP1	30S ribosomal protein S1 OS=Pseudomonas putida (strain ATCC 700007 / DSM 6899 / BCRC 17059 / F1) GN=Pput_3942 PE=3 SV=1	44234	11.2021	7	16.0222	16.7985	16.6846	16.0222	16.7985	16.6846	16.5018
	tr|B0KTY1|B0KTY1_PSEPG	30S ribosomal protein S1 OS=Pseudomonas putida (strain GB-1) GN=PputGB1_1363 PE=3 SV=1	44234	11.2021	7	16.0222	16.7985	16.6846	16.0222	16.7985	16.6846	16.5018
	tr|B1J5H1|B1J5H1_PSEPW	30S ribosomal protein S1 OS=Pseudomonas putida (strain W619) GN=PputW619_1379 PE=3 SV=1	44234	11.2021	7	16.0222	16.7985	16.6846	16.0222	16.7985	16.6846	16.5018
	tr|A5W507|A5W507_PSEP1	Pyrrolo-quinoline quinone OS=Pseudomonas putida (strain ATCC 700007 / DSM 6899 / BCRC 17059 / F1) GN=Pput_3089 PE=4 SV=1	45620	15.0555	7	16.0422	17.1208	16.2206	16.0422	17.1208	16.2206	16.4612
	tr|Q88JH5|Q88JH5_PSEPK	Quinoprotein ethanol dehydrogenase OS=Pseudomonas putida (strain ATCC 47054 / DSM 6125 / NCIMB 11950 / KT2440) GN=qedH-I PE=4 SV=1	45620	15.0555	7	16.0422	17.1208	16.2206	16.0422	17.1208	16.2206	16.4612
	tr|Q88M03|Q88M03_PSEPK	30S ribosomal protein S1 OS=Pseudomonas putida (strain ATCC 47054 / DSM 6125 / NCIMB 11950 / KT2440) GN=rpsA PE=3 SV=1	44234	11.2021	7	15.9764	16.7526	16.6388	15.9764	16.7526	16.6388	16.4559
	sp|A5VXR2|RL6_PSEP1	50S ribosomal protein L6 OS=Pseudomonas putida (strain ATCC 700007 / DSM 6899 / BCRC 17059 / F1) GN=rplF PE=3 SV=1	40716	28.2486	5	15.9986	17.3722	15.8612	15.9986	17.3722	15.8612	16.4107
	sp|B0KK82|RL6_PSEPG	50S ribosomal protein L6 OS=Pseudomonas putida (strain GB-1) GN=rplF PE=3 SV=1	40716	28.2486	5	15.9986	17.3722	15.8612	15.9986	17.3722	15.8612	16.4107
	sp|B1JAJ7|RL6_PSEPW	50S ribosomal protein L6 OS=Pseudomonas putida (strain W619) GN=rplF PE=3 SV=1	40716	28.2486	5	15.9986	17.3722	15.8612	15.9986	17.3722	15.8612	16.4107
	sp|Q88QM0|RL6_PSEPK	50S ribosomal protein L6 OS=Pseudomonas putida (strain ATCC 47054 / DSM 6125 / NCIMB 11950 / KT2440) GN=rplF PE=3 SV=1	40716	28.2486	5	15.9986	17.3722	15.8612	15.9986	17.3722	15.8612	16.4107
	tr|A5W194|A5W194_PSEP1	Isocitrate lyase OS=Pseudomonas putida (strain ATCC 700007 / DSM 6899 / BCRC 17059 / F1) GN=Pput_1748 PE=4 SV=1	27325	10.2041	4	16.5262	16.6051	15.9122	16.5262	16.6051	15.9122	16.3478
	tr|B1JBC5|B1JBC5_PSEPW	Isocitrate lyase OS=Pseudomonas putida (strain W619) GN=PputW619_3389 PE=4 SV=1	27325	10.2041	4	16.5262	16.6051	15.9122	16.5262	16.6051	15.9122	16.3478
	tr|Q88FI0|Q88FI0_PSEPK	Isocitrate lyase OS=Pseudomonas putida (strain ATCC 47054 / DSM 6125 / NCIMB 11950 / KT2440) GN=aceA PE=4 SV=1	27325	10.2041	4	16.5262	16.6051	15.9122	16.5262	16.6051	15.9122	16.3478
	tr|B1JA52|B1JA52_PSEPW	Peroxiredoxin OS=Pseudomonas putida (strain W619) GN=PputW619_3187 PE=4 SV=1	25681	12.2995	2	15.9551	16.1855	16.6392	15.9551	16.1855	16.6392	16.2599
	tr|A5W5H2|A5W5H2_PSEP1	Alkyl hydroperoxide reductase/ Thiol specific antioxidant/ Mal allergen OS=Pseudomonas putida (strain ATCC 700007 / DSM 6899 / BCRC 17059 / F1) GN=Pput_3256 PE=4 SV=1	25681	12.2995	2	15.9551	16.1855	16.6392	15.9551	16.1855	16.6392	16.2599
	tr|B0KLP7|B0KLP7_PSEPG	Peroxiredoxin OS=Pseudomonas putida (strain GB-1) GN=PputGB1_3534 PE=4 SV=1	25681	12.2995	2	15.9551	16.1855	16.6392	15.9551	16.1855	16.6392	16.2599
	tr|Q88K52|Q88K52_PSEPK	Peroxiredoxin, alkylhydroperoxide reductase-small subunit OS=Pseudomonas putida (strain ATCC 47054 / DSM 6125 / NCIMB 11950 / KT2440) GN=ahpC PE=4 SV=1	25681	12.2995	2	15.9551	16.1855	16.6392	15.9551	16.1855	16.6392	16.2599
	tr|I4A4D9|I4A4D9_DESDJ	Carbon dioxide concentrating mechanism/carboxysome shell protein OS=Desulfitobacterium dehalogenans (strain ATCC 51507 / DSM 9161 / JW/IU-DC1) GN=Desde_0355 PE=4 SV=1	29479	27.0833	2	15.87	16.1646	16.7407	15.87	16.1646	16.7407	16.2584
	sp|A5WBA5|ATPA_PSEP1	ATP synthase subunit alpha OS=Pseudomonas putida (strain ATCC 700007 / DSM 6899 / BCRC 17059 / F1) GN=atpA PE=3 SV=1	2208	16.7315	9	16.2561	16.3331	16.0187	16.2561	16.3331	16.0187	16.2026
	sp|B0KRB0|ATPA_PSEPG	ATP synthase subunit alpha OS=Pseudomonas putida (strain GB-1) GN=atpA PE=3 SV=1	2208	16.7315	9	16.2561	16.3331	16.0187	16.2561	16.3331	16.0187	16.2026
	sp|B1JFU3|ATPA_PSEPW	ATP synthase subunit alpha OS=Pseudomonas putida (strain W619) GN=atpA PE=3 SV=1	2208	16.7315	9	16.2561	16.3331	16.0187	16.2561	16.3331	16.0187	16.2026
	sp|Q88BX2|ATPA_PSEPK	ATP synthase subunit alpha OS=Pseudomonas putida (strain ATCC 47054 / DSM 6125 / NCIMB 11950 / KT2440) GN=atpA PE=3 SV=1	2208	16.7315	9	16.2561	16.3331	16.0187	16.2561	16.3331	16.0187	16.2026
	sp|A5W5D8|RL20_PSEP1	50S ribosomal protein L20 OS=Pseudomonas putida (strain ATCC 700007 / DSM 6899 / BCRC 17059 / F1) GN=rplT PE=3 SV=1	58149	16.9492	3	16.6068	16.008	15.9482	16.6068	16.008	15.9482	16.1877
	sp|B0KKR5|RL20_PSEPG	50S ribosomal protein L20 OS=Pseudomonas putida (strain GB-1) GN=rplT PE=3 SV=1	58149	16.9492	3	16.6068	16.008	15.9482	16.6068	16.008	15.9482	16.1877
	sp|B1J6U7|RL20_PSEPW	50S ribosomal protein L20 OS=Pseudomonas putida (strain W619) GN=rplT PE=3 SV=1	58149	16.9492	3	16.6068	16.008	15.9482	16.6068	16.008	15.9482	16.1877
	sp|Q88K24|RL20_PSEPK	50S ribosomal protein L20 OS=Pseudomonas putida (strain ATCC 47054 / DSM 6125 / NCIMB 11950 / KT2440) GN=rplT PE=3 SV=1	58149	16.9492	3	16.6068	16.008	15.9482	16.6068	16.008	15.9482	16.1877
	tr|A5W614|A5W614_PSEP1	Uncharacterized protein OS=Pseudomonas putida (strain ATCC 700007 / DSM 6899 / BCRC 17059 / F1) GN=Pput_3448 PE=4 SV=1	62928	25.3012	2	19.8492		19.6203	19.8492	9.04883	19.6203	16.1728
	tr|A5W115|A5W115_PSEP1	Succinate--CoA ligase [ADP-forming] subunit alpha OS=Pseudomonas putida (strain ATCC 700007 / DSM 6899 / BCRC 17059 / F1) GN=sucD PE=3 SV=1	25546	17.0068	6	16.1339	15.8639	16.4088	16.1339	15.8639	16.4088	16.1355
	tr|B0KNW7|B0KNW7_PSEPG	Succinate--CoA ligase [ADP-forming] subunit alpha OS=Pseudomonas putida (strain GB-1) GN=sucD PE=3 SV=1	25546	17.0068	6	16.1339	15.8639	16.4088	16.1339	15.8639	16.4088	16.1355
	tr|B1JAV2|B1JAV2_PSEPW	Succinate--CoA ligase [ADP-forming] subunit alpha OS=Pseudomonas putida (strain W619) GN=sucD PE=3 SV=1	25546	17.0068	6	16.1339	15.8639	16.4088	16.1339	15.8639	16.4088	16.1355
	tr|Q88FB3|Q88FB3_PSEPK	Succinate--CoA ligase [ADP-forming] subunit alpha OS=Pseudomonas putida (strain ATCC 47054 / DSM 6125 / NCIMB 11950 / KT2440) GN=sucD PE=3 SV=1	25546	17.0068	6	16.1339	15.8639	16.4088	16.1339	15.8639	16.4088	16.1355
	tr|Q88KG8|Q88KG8_PSEPK	Major outer membrane lipoprotein OS=Pseudomonas putida (strain ATCC 47054 / DSM 6125 / NCIMB 11950 / KT2440) GN=oprI PE=4 SV=1	62928	25.3012	2	19.8492		19.6203	19.8492	8.80993	19.6203	16.0931
	tr|A0A1D7TID6|A0A1D7TID6_9PROT	60 kDa chaperonin OS=Sulfurospirillum halorespirans DSM 13726 GN=groL PE=3 SV=1	23240	3.2967	2	15.9939	16.2803	15.9947	15.9939	16.2803	15.9947	16.0896
	tr|W6EDH5|W6EDH5_SULMU	60 kDa chaperonin OS=Sulfurospirillum multivorans DSM 12446 GN=groL PE=3 SV=1	23240	3.2967	2	15.9939	16.2803	15.9947	15.9939	16.2803	15.9947	16.0896
	sp|P59375|RS11_SHEON	30S ribosomal protein S11 OS=Shewanella oneidensis (strain MR-1) GN=rpsK PE=3 SV=1	1637	22.3077	3	16.244	15.9448	15.9033	16.244	15.9448	15.9033	16.0307
	sp|A5VXS2|RPOA_PSEP1	DNA-directed RNA polymerase subunit alpha OS=Pseudomonas putida (strain ATCC 700007 / DSM 6899 / BCRC 17059 / F1) GN=rpoA PE=3 SV=1	119769	15.9159	6	16.2541	16.4603	15.345	16.2541	16.4603	15.345	16.0198
	sp|Q88QL1|RPOA_PSEPK	DNA-directed RNA polymerase subunit alpha OS=Pseudomonas putida (strain ATCC 47054 / DSM 6125 / NCIMB 11950 / KT2440) GN=rpoA PE=3 SV=1	119769	15.9159	6	16.2541	16.4603	15.345	16.2541	16.4603	15.345	16.0198
	tr|B0KK91|B0KK91_PSEPG	DNA-directed RNA polymerase subunit alpha OS=Pseudomonas putida (strain GB-1) GN=rpoA PE=3 SV=1	119769	15.9159	6	16.2541	16.4603	15.345	16.2541	16.4603	15.345	16.0198
	tr|B1JAI7|B1JAI7_PSEPW	DNA-directed RNA polymerase subunit alpha OS=Pseudomonas putida (strain W619) GN=rpoA PE=3 SV=1	119769	15.9159	6	16.2541	16.4603	15.345	16.2541	16.4603	15.345	16.0198
	sp|B1J2B3|PNP_PSEPW	Polyribonucleotide nucleotidyltransferase OS=Pseudomonas putida (strain W619) GN=pnp PE=3 SV=1	40706	21.1127	13	16.6165	15.5148	15.5762	16.6165	15.5148	15.5762	15.9025
	tr|B1J6B1|B1J6B1_PSEPW	2-methylisocitrate lyase OS=Pseudomonas putida (strain W619) GN=prpB PE=3 SV=1	37373	11.8243	3	14.8559	16.2711	16.5341	14.8559	16.2711	16.5341	15.887
	tr|B0KJI7|B0KJI7_PSEPG	Outer membrane lipoprotein OprI OS=Pseudomonas putida (strain GB-1) GN=PputGB1_1923 PE=4 SV=1	62928	25.3012	2	19.8492		19.6203	19.8492	8.18938	19.6203	15.8863
	demc_1274	chaperonin GroL tig00000000_quiver	22243	22.7188	11	16.0261	16.1864	15.4061	16.0261	16.1864	15.4061	15.8729
	embl-cds:ABQ17815	chaperonin GroEL OS=Dehalococcoides mccartyi (strain ATCC BAA-2100 / JCM 16839 / KCTC 5957 / BAV1) GN=DehaBAV1_1236 SV=1 UP=UP000002607:Chromosome	22243	22.7188	11	16.0261	16.1864	15.4061	16.0261	16.1864	15.4061	15.8729
	embl-cds:ADC74506	chaperonin GroEL OS=Dehalococcoides mccartyi (strain GT) GN=DehalGT_1146 SV=1 UP=UP000002635:Chromosome	22243	22.7188	11	16.0261	16.1864	15.4061	16.0261	16.1864	15.4061	15.8729
	embl-cds:CAI83436	co-chaperonin GroEL OS=Dehalococcoides mccartyi (strain CBDB1) GN=groEL SV=1 UP=UP000000433:Chromosome	22243	22.7188	11	16.0261	16.1864	15.4061	16.0261	16.1864	15.4061	15.8729
	tr|D2BJ22|D2BJ22_DEHMV	60 kDa chaperonin OS=Dehalococcoides mccartyi (strain VS) GN=groL PE=3 SV=1	22243	22.7188	11	16.0261	16.1864	15.4061	16.0261	16.1864	15.4061	15.8729
	sp|A5W9R8|RS6_PSEP1	30S ribosomal protein S6 OS=Pseudomonas putida (strain ATCC 700007 / DSM 6899 / BCRC 17059 / F1) GN=rpsF PE=3 SV=1	21775	23.4043	4	15.9502	15.4786	16.1718	15.9502	15.4786	16.1718	15.8669
	sp|B0KKY3|RS6_PSEPG	30S ribosomal protein S6 OS=Pseudomonas putida (strain GB-1) GN=rpsF PE=3 SV=1	21775	23.4043	4	15.9502	15.4786	16.1718	15.9502	15.4786	16.1718	15.8669
	sp|B1JAH1|RS6_PSEPW	30S ribosomal protein S6 OS=Pseudomonas putida (strain W619) GN=rpsF PE=3 SV=1	21775	23.4043	4	15.9502	15.4786	16.1718	15.9502	15.4786	16.1718	15.8669
	sp|Q88DE8|RS6_PSEPK	30S ribosomal protein S6 OS=Pseudomonas putida (strain ATCC 47054 / DSM 6125 / NCIMB 11950 / KT2440) GN=rpsF PE=3 SV=1	21775	23.4043	4	15.9502	15.4786	16.1718	15.9502	15.4786	16.1718	15.8669
	sp|B7J462|RS12_ACIF2	30S ribosomal protein S12 OS=Acidithiobacillus ferrooxidans (strain ATCC 23270 / DSM 14882 / CIP 104768 / NCIMB 8455) GN=rpsL PE=3 SV=1	74761	17.8862	2	16.3957	15.4717	15.7029	16.3957	15.4717	15.7029	15.8568
	sp|Q7NQE8|RS12_CHRVO	30S ribosomal protein S12 OS=Chromobacterium violaceum (strain ATCC 12472 / DSM 30191 / JCM 1249 / NBRC 12614 / NCIMB 9131 / NCTC 9757) GN=rpsL PE=3 SV=1	1304	17.6476	2	16.3957	15.4717	15.7029	16.3957	15.4717	15.7029	15.8568
	tr|I9L6T7|I9L6T7_9FIRM	30S ribosomal protein S12 OS=Pelosinus fermentans B4 GN=rpsL PE=3 SV=1	113835	17.6476	2	16.384	15.46	15.6912	16.384	15.46	15.6912	15.8451
	sp|A1VIP5|RS12_POLNA	30S ribosomal protein S12 OS=Polaromonas naphthalenivorans (strain CJ2) GN=rpsL PE=3 SV=1	1304	17.6476	2	16.3724	15.4484	15.6796	16.3724	15.4484	15.6796	15.8335
	sp|A9BPR3|RS12_DELAS	30S ribosomal protein S12 OS=Delftia acidovorans (strain DSM 14801 / SPH-1) GN=rpsL PE=3 SV=1	1304	17.6476	2	16.3724	15.4484	15.6796	16.3724	15.4484	15.6796	15.8335
	sp|Q1LI27|RS12_CUPMC	30S ribosomal protein S12 OS=Cupriavidus metallidurans (strain ATCC 43123 / DSM 2839 / NBRC 102507 / CH34) GN=rpsL PE=3 SV=1	1304	17.6476	2	16.3724	15.4484	15.6796	16.3724	15.4484	15.6796	15.8335
	sp|Q21RV3|RS12_RHOFT	30S ribosomal protein S12 OS=Rhodoferax ferrireducens (strain ATCC BAA-621 / DSM 15236 / T118) GN=rpsL PE=3 SV=1	1304	17.6476	2	16.3724	15.4484	15.6796	16.3724	15.4484	15.6796	15.8335
	sp|Q47JA8|RS12_DECAR	30S ribosomal protein S12 OS=Dechloromonas aromatica (strain RCB) GN=rpsL PE=3 SV=1	1304	17.6476	2	16.3724	15.4484	15.6796	16.3724	15.4484	15.6796	15.8335
	tr|A0A1D7TGX8|A0A1D7TGX8_9PROT	30S ribosomal protein S12 OS=Sulfurospirillum halorespirans DSM 13726 GN=rpsL PE=3 SV=1	75800	17.6476	2	16.3724	15.4484	15.6796	16.3724	15.4484	15.6796	15.8335
	tr|W6EC13|W6EC13_SULMU	30S ribosomal protein S12 OS=Sulfurospirillum multivorans DSM 12446 GN=rpsL PE=3 SV=1	75800	17.6476	2	16.3724	15.4484	15.6796	16.3724	15.4484	15.6796	15.8335
	sp|Q7NVZ4|RS2_CHRVO	30S ribosomal protein S2 OS=Chromobacterium violaceum (strain ATCC 12472 / DSM 30191 / JCM 1249 / NBRC 12614 / NCIMB 9131 / NCTC 9757) GN=rpsB PE=3 SV=1	106059	8.1114	2	15.9657	15.9298	15.5842	15.9657	15.9298	15.5842	15.8266
	sp|B0KS99|RS2_PSEPG	30S ribosomal protein S2 OS=Pseudomonas putida (strain GB-1) GN=rpsB PE=3 SV=1	58233	8.1114	2	15.9539	15.918	15.5724	15.9539	15.918	15.5724	15.8148
	sp|B1JBR0|RS2_PSEPW	30S ribosomal protein S2 OS=Pseudomonas putida (strain W619) GN=rpsB PE=3 SV=1	58233	8.1114	2	15.9539	15.918	15.5724	15.9539	15.918	15.5724	15.8148
	tr|B8FXX9|B8FXX9_DESHD	Uncharacterized protein OS=Desulfitobacterium hafniense (strain DCB-2 / DSM 10664) GN=Dhaf_0015 PE=4 SV=1	9718	39.3443	2	16.0786	16.0368	15.2864	16.0786	16.0368	15.2864	15.8006
	sp|A9BMN2|RS2_DELAS	30S ribosomal protein S2 OS=Delftia acidovorans (strain DSM 14801 / SPH-1) GN=rpsB PE=3 SV=1	90384	8.1114	2	15.9247	15.8888	15.5432	15.9247	15.8888	15.5432	15.7856
	sp|Q21WY9|RS2_RHOFT	30S ribosomal protein S2 OS=Rhodoferax ferrireducens (strain ATCC BAA-621 / DSM 15236 / T118) GN=rpsB PE=3 SV=1	22170	8.1114	2	15.9247	15.8888	15.5432	15.9247	15.8888	15.5432	15.7856
	tr|B1JD32|B1JD32_PSEPW	Uncharacterized protein OS=Pseudomonas putida (strain W619) GN=PputW619_4114 PE=4 SV=1	8060	8.0292	2	15.0877	15.657	16.5114	15.0877	15.657	16.5114	15.752
	sp|A5VXS3|RL17_PSEP1	50S ribosomal protein L17 OS=Pseudomonas putida (strain ATCC 700007 / DSM 6899 / BCRC 17059 / F1) GN=rplQ PE=3 SV=1	40593	20.3125	3	16.8212	15.0792	15.3482	16.8212	15.0792	15.3482	15.7495
	sp|B0KK92|RL17_PSEPG	50S ribosomal protein L17 OS=Pseudomonas putida (strain GB-1) GN=rplQ PE=3 SV=1	40593	20.3125	3	16.8212	15.0792	15.3482	16.8212	15.0792	15.3482	15.7495
	sp|B1JAI6|RL17_PSEPW	50S ribosomal protein L17 OS=Pseudomonas putida (strain W619) GN=rplQ PE=3 SV=1	40593	20.3125	3	16.8212	15.0792	15.3482	16.8212	15.0792	15.3482	15.7495
	sp|Q88QL0|RL17_PSEPK	50S ribosomal protein L17 OS=Pseudomonas putida (strain ATCC 47054 / DSM 6125 / NCIMB 11950 / KT2440) GN=rplQ PE=3 SV=1	40593	20.3125	3	16.8212	15.0792	15.3482	16.8212	15.0792	15.3482	15.7495
	sp|A5VXQ5|RL29_PSEP1	50S ribosomal protein L29 OS=Pseudomonas putida (strain ATCC 700007 / DSM 6899 / BCRC 17059 / F1) GN=rpmC PE=3 SV=1	105444	64.3167	4	15.9498	13.2537	17.9417	15.9498	13.2537	17.9417	15.7151
	tr|A5VZM6|A5VZM6_PSEP1	L-isoleucine-binding protein / L-leucine-binding protein / L-valine-binding protein OS=Pseudomonas putida (strain ATCC 700007 / DSM 6899 / BCRC 17059 / F1) GN=Pput_1175 PE=4 SV=1	44053	18.8679	4	15.4271	16.4829	15.2127	15.4271	16.4829	15.2127	15.7076
	tr|B0KU99|B0KU99_PSEPG	Extracellular ligand-binding receptor OS=Pseudomonas putida (strain GB-1) GN=PputGB1_4276 PE=4 SV=1	44053	18.8679	4	15.4271	16.4829	15.2127	15.4271	16.4829	15.2127	15.7076
	tr|B1J1H7|B1J1H7_PSEPW	Extracellular ligand-binding receptor OS=Pseudomonas putida (strain W619) GN=PputW619_1158 PE=4 SV=1	44053	18.8679	4	15.4271	16.4829	15.2127	15.4271	16.4829	15.2127	15.7076
	tr|Q88NR4|Q88NR4_PSEPK	Branched-chain amino acids ABC transporter-periplasmic leucine binding subunit OS=Pseudomonas putida (strain ATCC 47054 / DSM 6125 / NCIMB 11950 / KT2440) GN=livK PE=4 SV=1	44053	18.8679	4	15.4271	16.4829	15.2127	15.4271	16.4829	15.2127	15.7076
	sp|B0KK75|RL29_PSEPG	50S ribosomal protein L29 OS=Pseudomonas putida (strain GB-1) GN=rpmC PE=3 SV=1	105444	64.3167	4	15.9271	13.231	17.919	15.9271	13.231	17.919	15.6924
	sp|B1JDX6|RL29_PSEPW	50S ribosomal protein L29 OS=Pseudomonas putida (strain W619) GN=rpmC PE=3 SV=1	105444	64.3167	4	15.9271	13.231	17.919	15.9271	13.231	17.919	15.6924
	sp|Q88QM7|RL29_PSEPK	50S ribosomal protein L29 OS=Pseudomonas putida (strain ATCC 47054 / DSM 6125 / NCIMB 11950 / KT2440) GN=rpmC PE=3 SV=1	105444	64.3167	4	15.9271	13.231	17.919	15.9271	13.231	17.919	15.6924
	tr|B1JAV6|B1JAV6_PSEPW	2-oxoglutarate dehydrogenase, E1 subunit OS=Pseudomonas putida (strain W619) GN=PputW619_3512 PE=4 SV=1	27787	5.62036	5	16.3096	14.1588	16.4698	16.3096	14.1588	16.4698	15.6461
	sp|A5W8M7|CH10_PSEP1	10 kDa chaperonin OS=Pseudomonas putida (strain ATCC 700007 / DSM 6899 / BCRC 17059 / F1) GN=groS PE=3 SV=1	74699	31.9588	2	15.4412	16.0324	15.4466	15.4412	16.0324	15.4466	15.6401
	sp|B0KFQ3|CH10_PSEPG	10 kDa chaperonin OS=Pseudomonas putida (strain GB-1) GN=groS PE=3 SV=1	74699	31.9588	2	15.4412	16.0324	15.4466	15.4412	16.0324	15.4466	15.6401
	sp|B1J3K4|CH10_PSEPW	10 kDa chaperonin OS=Pseudomonas putida (strain W619) GN=groS PE=3 SV=1	74699	31.9588	2	15.4412	16.0324	15.4466	15.4412	16.0324	15.4466	15.6401
	sp|Q88N56|CH10_PSEPK	10 kDa chaperonin OS=Pseudomonas putida (strain ATCC 47054 / DSM 6125 / NCIMB 11950 / KT2440) GN=groS PE=3 SV=1	74699	31.9588	2	15.4412	16.0324	15.4466	15.4412	16.0324	15.4466	15.6401
	demc_1523	6,7-dimethyl-8-ribityllumazine synthase tig00000000_quiver	48983	38.7097	5	16.0322	15.9155	14.9387	16.0322	15.9155	14.9388	15.6288
	embl-cds:ABQ17578	Riboflavin synthase OS=Dehalococcoides mccartyi (strain ATCC BAA-2100 / JCM 16839 / KCTC 5957 / BAV1) GN=DehaBAV1_0998 SV=1 UP=UP000002607:Chromosome	48983	38.7097	5	16.0322	15.9155	14.9387	16.0322	15.9155	14.9388	15.6288
	embl-cds:ADC74290	6,7-dimethyl-8-ribityllumazine synthase OS=Dehalococcoides mccartyi (strain GT) GN=DehalGT_0929 SV=1 UP=UP000002635:Chromosome	48983	38.7097	5	16.0322	15.9155	14.9387	16.0322	15.9155	14.9388	15.6288
	embl-cds:CAI83200	6,7-dimethyl-8-ribityllumazine synthase OS=Dehalococcoides mccartyi (strain CBDB1) GN=ribH SV=1 UP=UP000000433:Chromosome	48983	38.7097	5	16.0322	15.9155	14.9387	16.0322	15.9155	14.9388	15.6288
	sp|Q3Z799|RISB_DEHM1	6,7-dimethyl-8-ribityllumazine synthase OS=Dehalococcoides mccartyi (strain ATCC BAA-2266 / KCTC 15142 / 195) GN=ribH PE=3 SV=1	48983	38.7097	5	16.0322	15.9155	14.9387	16.0322	15.9155	14.9388	15.6288
	tr|D2BID8|D2BID8_DEHMV	6,7-dimethyl-8-ribityllumazine synthase OS=Dehalococcoides mccartyi (strain VS) GN=ribH PE=3 SV=1	48983	38.7097	5	16.0322	15.9155	14.9387	16.0322	15.9155	14.9388	15.6288
	tr|A5W111|A5W111_PSEP1	2-oxoglutarate dehydrogenase E1 component OS=Pseudomonas putida (strain ATCC 700007 / DSM 6899 / BCRC 17059 / F1) GN=Pput_1665 PE=4 SV=1	27787	5.83245	4	16.2953	14.0097	16.4562	16.2953	14.0097	16.4562	15.5871
	tr|B0KNX1|B0KNX1_PSEPG	2-oxoglutarate dehydrogenase, E1 subunit OS=Pseudomonas putida (strain GB-1) GN=PputGB1_3760 PE=4 SV=1	27787	5.83245	4	16.2953	14.0097	16.4562	16.2953	14.0097	16.4562	15.5871
	tr|Q88FA9|Q88FA9_PSEPK	2-oxoglutarate decarboxylase, thiamine-requiring E1 subunit OS=Pseudomonas putida (strain ATCC 47054 / DSM 6125 / NCIMB 11950 / KT2440) GN=sucA PE=4 SV=1	27787	5.83245	4	16.2953	14.0097	16.4562	16.2953	14.0097	16.4562	15.5871
	tr|Q3ZA88|Q3ZA88_DEHM1	[Ni/Fe] hydrogenase, group 1, large subunit, putative OS=Dehalococcoides mccartyi (strain ATCC BAA-2266 / KCTC 15142 / 195) GN=DET0110 PE=3 SV=1	481	18.6312	10	15.716	15.1643	15.8253	15.716	15.1643	15.8253	15.5685
	demc_808	formate dehydrogenase, alpha subunit tig00000000_quiver	30920	6.20244	6	15.6607	15.5907	15.4333	15.6607	15.5907	15.4333	15.5616
	embl-cds:ABQ16756	formate dehydrogenase alpha subunit OS=Dehalococcoides mccartyi (strain ATCC BAA-2100 / JCM 16839 / KCTC 5957 / BAV1) GN=DehaBAV1_0165 SV=1 UP=UP000002607:Chromosome	30920	6.20244	6	15.606	15.536	15.3785	15.606	15.536	15.3785	15.5068
	embl-cds:ADC73614	formate dehydrogenase, alpha subunit OS=Dehalococcoides mccartyi (strain GT) GN=DehalGT_0247 SV=1 UP=UP000002635:Chromosome	30920	6.20244	6	15.606	15.536	15.3785	15.606	15.536	15.3785	15.5068
	embl-cds:CAI82443	formate dehydrogenase, major subunit OS=Dehalococcoides mccartyi (strain CBDB1) GN=fdnG SV=1 UP=UP000000433:Chromosome	30920	6.20244	6	15.606	15.536	15.3785	15.606	15.536	15.3785	15.5068
	tr|L0FBB0|L0FBB0_DESDL	Flagellin OS=Desulfitobacterium dichloroeliminans (strain LMG P-21439 / DCA1) GN=Desdi_2903 PE=3 SV=1	128277	15.2174	3	15.5488	15.4511	15.4739	15.5488	15.4511	15.4739	15.4913
	tr|A5W0Z7|A5W0Z7_PSEP1	Electron transfer flavoprotein, alpha/beta-subunit-like protein OS=Pseudomonas putida (strain ATCC 700007 / DSM 6899 / BCRC 17059 / F1) GN=Pput_1651 PE=4 SV=1	25544	12.4498	4	16.2501	16.2467	13.914	16.2501	16.2467	13.914	15.4703
	tr|B0KNY5|B0KNY5_PSEPG	Electron transfer flavoprotein alpha/beta-subunit OS=Pseudomonas putida (strain GB-1) GN=PputGB1_3774 PE=4 SV=1	25544	12.4498	4	16.2501	16.2467	13.914	16.2501	16.2467	13.914	15.4703
	tr|B1JAX0|B1JAX0_PSEPW	Electron transfer flavoprotein alpha/beta-subunit OS=Pseudomonas putida (strain W619) GN=PputW619_3526 PE=4 SV=1	25544	12.4498	4	16.2501	16.2467	13.914	16.2501	16.2467	13.914	15.4703
	tr|Q88F96|Q88F96_PSEPK	Electron transfer flavoprotein subunit beta OS=Pseudomonas putida (strain ATCC 47054 / DSM 6125 / NCIMB 11950 / KT2440) GN=etfB PE=4 SV=1	25544	12.4498	4	16.2501	16.2467	13.914	16.2501	16.2467	13.914	15.4703
	tr|A5VZT6|A5VZT6_PSEP1	Outer membrane porin OS=Pseudomonas putida (strain ATCC 700007 / DSM 6899 / BCRC 17059 / F1) GN=Pput_1235 PE=4 SV=1	61404	5.22565	2	15.5071	15.2645	15.336	15.5071	15.2645	15.336	15.3692
	tr|Q88NK1|Q88NK1_PSEPK	Basic-amino-acid specific porin OprD OS=Pseudomonas putida (strain ATCC 47054 / DSM 6125 / NCIMB 11950 / KT2440) GN=oprD PE=4 SV=1	61404	5.22565	2	15.5071	15.2645	15.336	15.5071	15.2645	15.336	15.3692
	tr|G8RW85|G8RW85_MYCRN	60 kDa chaperonin OS=Mycobacterium rhodesiae (strain NBB3) GN=groL PE=3 SV=1	83216	7.94824	3	15.2214	15.4066	15.3555	15.2214	15.4066	15.3555	15.3278
	tr|X5KNR4|X5KNR4_9MYCO	60 kDa chaperonin OS=Mycobacterium mageritense DSM 44476 = CIP 104973 GN=groEL_2 PE=3 SV=1	83216	7.94824	3	15.2214	15.4066	15.3555	15.2214	15.4066	15.3555	15.3278
	tr|A0A140FWS3|A0A140FWS3_PSEPK	Adenosylhomocysteinase OS=Pseudomonas putida (strain ATCC 47054 / DSM 6125 / NCIMB 11950 / KT2440) GN=ahcY PE=3 SV=1	2806	10.0753	4	14.4976	15.3504	15.8195	14.4976	15.3504	15.8195	15.2225
	contaminant_sp|P04264|K2C1_HUMAN	Keratin, type II cytoskeletal 1 (Cytokeratin 1) (K1) (CK 1) (67 kDa cytokeratin) (Hair alpha protein) - Homo sapiens (Human).	291	17.2628	11	14.965	15.9726	14.7118	14.965	15.9726	14.7118	15.2165
	tr|A5W632|A5W632_PSEP1	Bacterial nucleoid protein HU beta subunit OS=Pseudomonas putida (strain ATCC 700007 / DSM 6899 / BCRC 17059 / F1) GN=Pput_3466 PE=3 SV=1	7256	34.4444	3	14.9193	14.798	15.9208	14.9193	14.798	15.9208	15.2127
	tr|B0KJG9|B0KJG9_PSEPG	Histone family protein DNA-binding protein OS=Pseudomonas putida (strain GB-1) GN=PputGB1_1905 PE=3 SV=1	7256	34.4444	3	14.9193	14.798	15.9208	14.9193	14.798	15.9208	15.2127
	tr|Q88KI7|Q88KI7_PSEPK	DNA binding regulator, beta subunit B OS=Pseudomonas putida (strain ATCC 47054 / DSM 6125 / NCIMB 11950 / KT2440) GN=hupB PE=3 SV=1	7256	34.4444	3	14.9193	14.798	15.9208	14.9193	14.798	15.9208	15.2127
	sp|A5WA09|SAHH_PSEP1	Adenosylhomocysteinase OS=Pseudomonas putida (strain ATCC 700007 / DSM 6899 / BCRC 17059 / F1) GN=ahcY PE=3 SV=1	2806	10.0753	4	14.4822	15.3349	15.804	14.4822	15.3349	15.804	15.207
	sp|A5W636|TIG_PSEP1	Trigger factor OS=Pseudomonas putida (strain ATCC 700007 / DSM 6899 / BCRC 17059 / F1) GN=tig PE=3 SV=1	1334	10.7551	4	15.5865	15.5138	14.3855	15.5865	15.5138	14.3855	15.1619
	sp|Q88KJ1|TIG_PSEPK	Trigger factor OS=Pseudomonas putida (strain ATCC 47054 / DSM 6125 / NCIMB 11950 / KT2440) GN=tig PE=3 SV=2	1334	10.7551	4	15.5865	15.5138	14.3855	15.5865	15.5138	14.3855	15.1619
	tr|A5W109|A5W109_PSEP1	Succinate dehydrogenase flavoprotein subunit OS=Pseudomonas putida (strain ATCC 700007 / DSM 6899 / BCRC 17059 / F1) GN=Pput_1663 PE=3 SV=1	94722	9.66102	4	15.6107	14.817	15.0502	15.6107	14.817	15.0502	15.1593
	tr|B0KNX3|B0KNX3_PSEPG	Succinate dehydrogenase flavoprotein subunit OS=Pseudomonas putida (strain GB-1) GN=PputGB1_3762 PE=3 SV=1	94722	9.66102	4	15.6107	14.817	15.0502	15.6107	14.817	15.0502	15.1593
	tr|B1JAV8|B1JAV8_PSEPW	Succinate dehydrogenase flavoprotein subunit OS=Pseudomonas putida (strain W619) GN=PputW619_3514 PE=3 SV=1	94722	9.66102	4	15.6107	14.817	15.0502	15.6107	14.817	15.0502	15.1593
	tr|Q88FA7|Q88FA7_PSEPK	Succinate dehydrogenase flavoprotein subunit OS=Pseudomonas putida (strain ATCC 47054 / DSM 6125 / NCIMB 11950 / KT2440) GN=sdhA PE=3 SV=1	94722	9.66102	4	15.6107	14.817	15.0502	15.6107	14.817	15.0502	15.1593
	sp|A5VXP1|RPOC_PSEP1	DNA-directed RNA polymerase subunit beta' OS=Pseudomonas putida (strain ATCC 700007 / DSM 6899 / BCRC 17059 / F1) GN=rpoC PE=3 SV=1	41409	14.4389	20	15.2473	15.5666	14.6606	15.2473	15.5666	14.6606	15.1582
	sp|B0KK61|RPOC_PSEPG	DNA-directed RNA polymerase subunit beta' OS=Pseudomonas putida (strain GB-1) GN=rpoC PE=3 SV=1	41409	14.4389	20	15.2473	15.5666	14.6606	15.2473	15.5666	14.6606	15.1582
	sp|B1JDX0|RPOC_PSEPW	DNA-directed RNA polymerase subunit beta' OS=Pseudomonas putida (strain W619) GN=rpoC PE=3 SV=1	41409	14.4389	20	15.2473	15.5666	14.6606	15.2473	15.5666	14.6606	15.1582
	sp|Q88QP1|RPOC_PSEPK	DNA-directed RNA polymerase subunit beta' OS=Pseudomonas putida (strain ATCC 47054 / DSM 6125 / NCIMB 11950 / KT2440) GN=rpoC PE=3 SV=1	41409	14.4389	20	15.2473	15.5666	14.6606	15.2473	15.5666	14.6606	15.1582
	demc_114	ribosomal protein L7/L12 tig00000000_quiver	310	12.9732	2	15.6473	14.1145	15.5805	15.6473	14.1145	15.5805	15.1141
	embl-cds:ABQ17463	LSU ribosomal protein L12P OS=Dehalococcoides mccartyi (strain ATCC BAA-2100 / JCM 16839 / KCTC 5957 / BAV1) GN=DehaBAV1_0881 SV=1 UP=UP000002607:Chromosome	310	12.9732	2	15.6473	14.1145	15.5805	15.6473	14.1145	15.5805	15.1141
	embl-cds:ADC74199	ribosomal protein L7/L12 OS=Dehalococcoides mccartyi (strain GT) GN=DehalGT_0834 SV=1 UP=UP000002635:Chromosome	310	12.9732	2	15.6473	14.1145	15.5805	15.6473	14.1145	15.5805	15.1141
	embl-cds:CAI83080	ribosomal protein L7 OS=Dehalococcoides mccartyi (strain CBDB1) GN=rplL SV=1 UP=UP000000433:Chromosome	310	12.9732	2	15.6473	14.1145	15.5805	15.6473	14.1145	15.5805	15.1141
	sp|Q3Z7T6|RL7_DEHM1	50S ribosomal protein L7/L12 OS=Dehalococcoides mccartyi (strain ATCC BAA-2266 / KCTC 15142 / 195) GN=rplL PE=3 SV=1	310	12.9732	2	15.6356	14.1028	15.5689	15.6356	14.1028	15.5689	15.1024
	tr|D2BI39|D2BI39_DEHMV	50S ribosomal protein L7/L12 OS=Dehalococcoides mccartyi (strain VS) GN=rplL PE=3 SV=1	310	12.9732	2	15.6356	14.1028	15.5689	15.6356	14.1028	15.5689	15.1024
	sp|B0KK60|RPOB_PSEPG	DNA-directed RNA polymerase subunit beta OS=Pseudomonas putida (strain GB-1) GN=rpoB PE=3 SV=1	1401	9.35888	10	14.5815	15.2398	15.3559	14.5815	15.2398	15.3559	15.0591
	sp|A1VCQ0|CH60_DESVV	60 kDa chaperonin OS=Desulfovibrio vulgaris subsp. vulgaris (strain DP4) GN=groL PE=3 SV=1	90217	8.04388	6	15.0905	15.9833	14.0437	15.0905	15.9833	14.0437	15.0392
	sp|Q72AL6|CH60_DESVH	60 kDa chaperonin OS=Desulfovibrio vulgaris (strain Hildenborough / ATCC 29579 / DSM 644 / NCIMB 8303) GN=groL PE=3 SV=1	90217	8.04388	6	15.0905	15.9833	14.0437	15.0905	15.9833	14.0437	15.0392
	demc_1056	lemA family protein tig00000000_quiver	65906	15.9574	2	14.956	15.0492	14.9957	14.956	15.0492	14.9957	15.0003
	embl-cds:ABQ17911	LemA family protein OS=Dehalococcoides mccartyi (strain ATCC BAA-2100 / JCM 16839 / KCTC 5957 / BAV1) GN=DehaBAV1_1334 SV=1 UP=UP000002607:Chromosome	65906	15.9574	2	14.956	15.0492	14.9957	14.956	15.0492	14.9957	15.0003
	embl-cds:ADC74736	LemA family protein OS=Dehalococcoides mccartyi (strain GT) GN=DehalGT_1381 SV=1 UP=UP000002635:Chromosome	65906	15.9574	2	14.956	15.0492	14.9957	14.956	15.0492	14.9957	15.0003
	embl-cds:CAI83683	lemA family protein OS=Dehalococcoides mccartyi (strain CBDB1) GN=cbdbA1675 SV=1 UP=UP000000433:Chromosome	65906	15.9574	2	14.956	15.0492	14.9957	14.956	15.0492	14.9957	15.0003
	tr|D2BJR7|D2BJR7_DEHMV	LemA OS=Dehalococcoides mccartyi (strain VS) GN=DhcVS_1470 PE=4 SV=1	65906	15.9574	2	14.956	15.0492	14.9957	14.956	15.0492	14.9957	15.0003
	tr|Q3Z667|Q3Z667_DEHM1	LemA family protein OS=Dehalococcoides mccartyi (strain ATCC BAA-2266 / KCTC 15142 / 195) GN=DET1586 PE=4 SV=1	65906	15.9574	2	14.956	15.0492	14.9957	14.956	15.0492	14.9957	15.0003
	sp|Q88Q71|CLPB_PSEPK	Chaperone protein ClpB OS=Pseudomonas putida (strain ATCC 47054 / DSM 6125 / NCIMB 11950 / KT2440) GN=clpB PE=3 SV=1	8123	12.6464	10	14.7966	15.0397	15.047	14.7966	15.0397	15.047	14.9611
	tr|A5VY73|A5VY73_PSEP1	Chaperone protein ClpB OS=Pseudomonas putida (strain ATCC 700007 / DSM 6899 / BCRC 17059 / F1) GN=clpB PE=3 SV=1	8123	12.6464	10	14.7966	15.0397	15.047	14.7966	15.0397	15.047	14.9611
	tr|B0KMA6|B0KMA6_PSEPG	Chaperone protein ClpB OS=Pseudomonas putida (strain GB-1) GN=clpB PE=3 SV=1	8123	12.6464	10	14.7966	15.0397	15.047	14.7966	15.0397	15.047	14.9611
	tr|B1JF69|B1JF69_PSEPW	Chaperone protein ClpB OS=Pseudomonas putida (strain W619) GN=clpB PE=3 SV=1	8123	12.6464	10	14.7966	15.0397	15.047	14.7966	15.0397	15.047	14.9611
	contaminant_sp|P13645|K1CJ_HUMAN	Keratin, type I cytoskeletal 10 (Cytokeratin 10) (K10) (CK 10) - Homo sapiens (Human).	105060	12.1417	7	15.2106	14.7013	14.9498	15.2106	14.7013	14.9498	14.9539
	tr|B8FZ08|B8FZ08_DESHD	Uncharacterized protein OS=Desulfitobacterium hafniense (strain DCB-2 / DSM 10664) GN=Dhaf_4765 PE=4 SV=1	80679	29.8969	2	15.3185	15.0418	14.3331	15.3185	15.0418	14.3331	14.8978
	tr|A5W1G5|A5W1G5_PSEP1	Isocitrate dehydrogenase [NADP] OS=Pseudomonas putida (strain ATCC 700007 / DSM 6899 / BCRC 17059 / F1) GN=Pput_1822 PE=4 SV=1	8010	6.9378	2	13.1737	16.0443	15.3274	13.1737	16.0443	15.3274	14.8485
	tr|B0KLX9|B0KLX9_PSEPG	Isocitrate dehydrogenase [NADP] OS=Pseudomonas putida (strain GB-1) GN=PputGB1_3616 PE=4 SV=1	8010	6.9378	2	13.1737	16.0443	15.3274	13.1737	16.0443	15.3274	14.8485
	tr|B1JBI0|B1JBI0_PSEPW	Isocitrate dehydrogenase [NADP] OS=Pseudomonas putida (strain W619) GN=PputW619_3415 PE=4 SV=1	8010	6.9378	2	13.1737	16.0443	15.3274	13.1737	16.0443	15.3274	14.8485
	tr|Q88FS2|Q88FS2_PSEPK	Isocitrate dehydrogenase [NADP] OS=Pseudomonas putida (strain ATCC 47054 / DSM 6125 / NCIMB 11950 / KT2440) GN=icd PE=4 SV=1	8010	6.9378	2	13.1737	16.0443	15.3274	13.1737	16.0443	15.3274	14.8485
	tr|D2BHK0|D2BHK0_DEHMV	Uncharacterized protein OS=Dehalococcoides mccartyi (strain VS) GN=DhcVS_661 PE=4 SV=1	16371	7.69231	3	14.5874	14.8676	14.8473	14.5874	14.8676	14.8473	14.7674
	sp|A5VXR6|RL15_PSEP1	50S ribosomal protein L15 OS=Pseudomonas putida (strain ATCC 700007 / DSM 6899 / BCRC 17059 / F1) GN=rplO PE=3 SV=1	105446	8.33333	2	12.3015	16.8889	14.9112	12.3015	16.8889	14.9112	14.7005
	sp|B0KK86|RL15_PSEPG	50S ribosomal protein L15 OS=Pseudomonas putida (strain GB-1) GN=rplO PE=3 SV=1	105446	8.33333	2	12.3015	16.8889	14.9112	12.3015	16.8889	14.9112	14.7005
	sp|B1JAJ3|RL15_PSEPW	50S ribosomal protein L15 OS=Pseudomonas putida (strain W619) GN=rplO PE=3 SV=1	105446	8.33333	2	12.3015	16.8889	14.9112	12.3015	16.8889	14.9112	14.7005
	sp|Q88QL6|RL15_PSEPK	50S ribosomal protein L15 OS=Pseudomonas putida (strain ATCC 47054 / DSM 6125 / NCIMB 11950 / KT2440) GN=rplO PE=3 SV=1	105446	8.33333	2	12.3015	16.8889	14.9112	12.3015	16.8889	14.9112	14.7005
	tr|B1JD33|B1JD33_PSEPW	OmpA/MotB domain protein OS=Pseudomonas putida (strain W619) GN=PputW619_4115 PE=3 SV=1	18197	4.56854	2	15.0137	14.3602	14.7172	15.0137	14.3602	14.7172	14.697
	tr|A5W884|A5W884_PSEP1	OmpA/MotB domain protein OS=Pseudomonas putida (strain ATCC 700007 / DSM 6899 / BCRC 17059 / F1) GN=Pput_4220 PE=3 SV=1	18197	4.56854	2	15.0082	14.3547	14.7117	15.0082	14.3547	14.7117	14.6915
	tr|Q88MR7|Q88MR7_PSEPK	OmpA family protein OS=Pseudomonas putida (strain ATCC 47054 / DSM 6125 / NCIMB 11950 / KT2440) GN=PP_1502 PE=3 SV=1	18197	4.56854	2	15.0082	14.3547	14.7117	15.0082	14.3547	14.7117	14.6915
	tr|B1JE11|B1JE11_PSEPW	Putative serine protein kinase, PrkA OS=Pseudomonas putida (strain W619) GN=PputW619_4805 PE=4 SV=1	25438	4.21875	2	14.6681	15.0149	14.2443	14.6681	15.0149	14.2443	14.6424
	embl-cds:AHF09240	small acid-soluble spore protein alpha/beta type OS=Dehalobacter restrictus DSM 9455 GN=DEHRE_03310 SV=1 UP=UP000018934:Chromosome	105158	41.6667	3	18.2224	16.1065		18.2224	16.1065	9.41257	14.5805
	embl-cds:AHF08884	stage V sporulation protein T OS=Dehalobacter restrictus DSM 9455 GN=DEHRE_00990 SV=1 UP=UP000018934:Chromosome	697	9.76801	2	13.5609	15.9712	14.1859	13.5609	15.9712	14.1859	14.5727
	tr|T0HUC1|T0HUC1_9FIRM	Stage V sporulation protein T, AbrB family transcriptional regulator (SpoVT) OS=Dehalobacter sp. UNSWDHB GN=UNSWDHB_2712 PE=4 SV=1	697	9.76801	2	13.5609	15.9712	14.1859	13.5609	15.9712	14.1859	14.5727
	tr|I8RI65|I8RI65_9FIRM	Stage V sporulation protein T OS=Pelosinus fermentans B4 GN=FB4_2706 PE=4 SV=1	113590	9.76801	2	13.5065	15.9167	14.1314	13.5065	15.9167	14.1314	14.5182
	tr|Q3Z8H8|Q3Z8H8_DEHM1	Oxidoreductase, short chain dehydrogenase/reductase family OS=Dehalococcoides mccartyi (strain ATCC BAA-2266 / KCTC 15142 / 195) GN=DET0736 PE=4 SV=1	21219	15.1515	3	14.3818	14.867	14.2867	14.3818	14.867	14.2867	14.5118
	tr|B7J553|B7J553_ACIF2	Adenosylhomocysteinase OS=Acidithiobacillus ferrooxidans (strain ATCC 23270 / DSM 14882 / CIP 104768 / NCIMB 8455) GN=ahcY PE=3 SV=1	110498	5.37634	2	14.4945	14.0513	14.7813	14.4945	14.0513	14.7813	14.4424
	sp|Q21SF4|RL1_RHOFT	50S ribosomal protein L1 OS=Rhodoferax ferrireducens (strain ATCC BAA-621 / DSM 15236 / T118) GN=rplA PE=3 SV=1	58075	10.3896	2	17.2204	17.5204	8.43335	17.2204	17.5204	8.43335	14.3914
	tr|Q3Z8G1|Q3Z8G1_DEHM1	Uncharacterized protein OS=Dehalococcoides mccartyi (strain ATCC BAA-2266 / KCTC 15142 / 195) GN=DET0754 PE=4 SV=1	35655	9.72716	8	13.9948	14.8826	14.2927	13.9948	14.8826	14.2927	14.39
	sp|A5G1G2|CH60_ACICJ	60 kDa chaperonin OS=Acidiphilium cryptum (strain JF-5) GN=groL PE=3 SV=1	105417	14.3898	8	15.7845	16.1068	11.0744	15.7845	16.1068	11.0744	14.3219
	tr|B0KM73|B0KM73_PSEPG	Glutamine synthetase OS=Pseudomonas putida (strain GB-1) GN=PputGB1_5098 PE=3 SV=1	7350	6.83761	3	13.9952	14.2875	14.678	13.9952	14.2875	14.678	14.3202
	tr|A5WAT1|A5WAT1_PSEP1	Transcription termination factor Rho OS=Pseudomonas putida (strain ATCC 700007 / DSM 6899 / BCRC 17059 / F1) GN=rho PE=3 SV=1	5855	23.1504	10	14.2027	13.8602	14.7948	14.2027	13.8602	14.7948	14.2859
	tr|B0KPA0|B0KPA0_PSEPG	Transcription termination factor Rho OS=Pseudomonas putida (strain GB-1) GN=rho PE=3 SV=1	5855	23.1504	10	14.2027	13.8602	14.7948	14.2027	13.8602	14.7948	14.2859
	tr|B1JFC9|B1JFC9_PSEPW	Transcription termination factor Rho OS=Pseudomonas putida (strain W619) GN=rho PE=3 SV=1	5855	23.1504	10	14.2027	13.8602	14.7948	14.2027	13.8602	14.7948	14.2859
	tr|Q88CG7|Q88CG7_PSEPK	Transcription termination factor Rho OS=Pseudomonas putida (strain ATCC 47054 / DSM 6125 / NCIMB 11950 / KT2440) GN=rho PE=3 SV=1	5855	23.1504	10	14.2027	13.8602	14.7948	14.2027	13.8602	14.7948	14.2859
	tr|Q3ZAA0|Q3ZAA0_DEHM1	Uncharacterized protein OS=Dehalococcoides mccartyi (strain ATCC BAA-2266 / KCTC 15142 / 195) GN=DET0098 PE=4 SV=1	40083	22.7723	2	15.7653	13.8017	13.255	15.7653	13.8017	13.255	14.274
	tr|A5W988|A5W988_PSEP1	Transcription termination/antitermination protein NusA OS=Pseudomonas putida (strain ATCC 700007 / DSM 6899 / BCRC 17059 / F1) GN=nusA PE=3 SV=1	77788	8.92495	4	17.1155	16.6187		17.1155	16.6187	8.98516	14.2398
	tr|B1J2A8|B1J2A8_PSEPW	Transcription termination/antitermination protein NusA OS=Pseudomonas putida (strain W619) GN=nusA PE=3 SV=1	77788	8.92495	4	17.1155	16.6187		17.1155	16.6187	8.62565	14.12
	tr|B0KUF1|B0KUF1_PSEPG	Alkyl hydroperoxide reductase/ Thiol specific antioxidant/ Mal allergen OS=Pseudomonas putida (strain GB-1) GN=PputGB1_4328 PE=4 SV=1	7610	12	2	12.954	15.536	13.8332	12.954	15.536	13.8332	14.1077
	tr|B1J4I0|B1J4I0_PSEPW	Alkyl hydroperoxide reductase/ Thiol specific antioxidant/ Mal allergen OS=Pseudomonas putida (strain W619) GN=PputW619_1113 PE=4 SV=1	7610	12	2	12.954	15.536	13.8332	12.954	15.536	13.8332	14.1077
	tr|Q3Z8G0|Q3Z8G0_DEHM1	Uncharacterized protein OS=Dehalococcoides mccartyi (strain ATCC BAA-2266 / KCTC 15142 / 195) GN=DET0755 PE=4 SV=1	16371	15.3846	5	13.7932	13.8644	14.6228	13.7932	13.8644	14.6228	14.0935
	embl-cds:ABQ16844	formate dehydrogenase beta subunit OS=Dehalococcoides mccartyi (strain ATCC BAA-2100 / JCM 16839 / KCTC 5957 / BAV1) GN=DehaBAV1_0256 SV=1 UP=UP000002607:Chromosome	479	7.49064	2	15.0838	14.8798	12.1467	15.0838	14.8798	12.1467	14.0368
	embl-cds:ADC73510	4Fe-4S ferredoxin iron-sulfur binding domain protein OS=Dehalococcoides mccartyi (strain GT) GN=DehalGT_0143 SV=1 UP=UP000002635:Chromosome	479	7.49064	2	15.0838	14.8798	12.1467	15.0838	14.8798	12.1467	14.0368
	embl-cds:CAI82389	putative Ni/Fe hydrogenase, iron-sulfur cluster-binding subunit OS=Dehalococcoides mccartyi (strain CBDB1) GN=cbdbA131 SV=1 UP=UP000000433:Chromosome	479	7.49064	2	15.0838	14.8798	12.1467	15.0838	14.8798	12.1467	14.0368
	tr|D2BG45|D2BG45_DEHMV	Ni/Fe hydrogenase, iron-sulfur cluster-binding subunit OS=Dehalococcoides mccartyi (strain VS) GN=DhcVS_122 PE=4 SV=1	479	7.49064	2	15.0838	14.8798	12.1467	15.0838	14.8798	12.1467	14.0368
	tr|Q3ZA86|Q3ZA86_DEHM1	[Ni/Fe] hydrogenase, iron-sulfur cluster-binding subunit, putative OS=Dehalococcoides mccartyi (strain ATCC BAA-2266 / KCTC 15142 / 195) GN=DET0112 PE=4 SV=1	479	7.49064	2	15.0838	14.8798	12.1467	15.0838	14.8798	12.1467	14.0368
	sp|A5W952|ILVC_PSEP1	Ketol-acid reductoisomerase (NADP(+)) OS=Pseudomonas putida (strain ATCC 700007 / DSM 6899 / BCRC 17059 / F1) GN=ilvC PE=3 SV=1	21882	11.8343	3	13.5336	14.2665	14.2389	13.5336	14.2665	14.2389	14.013
	sp|B0KHU2|ILVC_PSEPG	Ketol-acid reductoisomerase (NADP(+)) OS=Pseudomonas putida (strain GB-1) GN=ilvC PE=3 SV=1	21882	11.8343	3	13.5336	14.2665	14.2389	13.5336	14.2665	14.2389	14.013
	sp|Q88DZ0|ILVC_PSEPK	Ketol-acid reductoisomerase (NADP(+)) OS=Pseudomonas putida (strain ATCC 47054 / DSM 6125 / NCIMB 11950 / KT2440) GN=ilvC PE=3 SV=1	21882	11.8343	3	13.5336	14.2665	14.2389	13.5336	14.2665	14.2389	14.013
	tr|Q8EHS3|Q8EHS3_SHEON	Chemotaxis signal transduction system methyl accepting sensory transducer OS=Shewanella oneidensis (strain MR-1) GN=SO_1144 PE=4 SV=1	18594	2.74239	2	13.8314	13.6959	14.5102	13.8314	13.6959	14.5102	14.0125
	tr|B0KKD4|B0KKD4_PSEPG	2-methylisocitrate dehydratase, Fe/S-dependent OS=Pseudomonas putida (strain GB-1) GN=PputGB1_1937 PE=4 SV=1	27257	4.40665	4	14.8962	13.3953	13.6547	14.8962	13.3953	13.6547	13.9821
	tr|Q88KF4|Q88KF4_PSEPK	Aconitate hydratase 1 OS=Pseudomonas putida (strain ATCC 47054 / DSM 6125 / NCIMB 11950 / KT2440) GN=acnA-II PE=4 SV=1	27257	4.40665	4	14.8962	13.3953	13.6547	14.8962	13.3953	13.6547	13.9821
	tr|A5W600|A5W600_PSEP1	2-methylcitrate dehydratase (Trans-methylaconitate-forming) OS=Pseudomonas putida (strain ATCC 700007 / DSM 6899 / BCRC 17059 / F1) GN=Pput_3434 PE=4 SV=1	27257	4.40665	4	14.8945	13.3936	13.653	14.8945	13.3936	13.653	13.9804
	tr|Q47D50|Q47D50_DECAR	Methyl-accepting chemotaxis sensory transducer OS=Dechloromonas aromatica (strain RCB) GN=Daro_2497 PE=4 SV=1	101584	2.74239	2	13.7921	13.6566	14.4709	13.7921	13.6566	14.4709	13.9732
	sp|Q8EK73|RPOC_SHEON	DNA-directed RNA polymerase subunit beta' OS=Shewanella oneidensis (strain MR-1) GN=rpoC PE=3 SV=1	75441	5.40925	8	14.2441	14.3416	13.2741	14.2441	14.3416	13.2741	13.9533
	tr|Q8EF69|Q8EF69_SHEON	Chemotaxis signal transduction system methyl accepting sensory transducer OS=Shewanella oneidensis (strain MR-1) GN=SO_2117 PE=4 SV=2	131732	2.74239	2	13.7614	13.6259	14.4402	13.7614	13.6259	14.4402	13.9425
	tr|Q88DV6|Q88DV6_PSEPK	Transcription termination/antitermination protein NusA OS=Pseudomonas putida (strain ATCC 47054 / DSM 6125 / NCIMB 11950 / KT2440) GN=nusA PE=3 SV=1	77788	8.92495	4	17.1155	16.6187		17.1155	16.6187	8.06372	13.9326
	tr|B1JBE7|B1JBE7_PSEPW	Translation initiation factor IF-1 OS=Pseudomonas putida (strain W619) GN=infA PE=3 SV=1	90330	36.1111	2		16.9174	15.3408	9.53773	16.9174	15.3408	13.932
	tr|A5VZ24|A5VZ24_PSEP1	Rod shape-determining protein MreB OS=Pseudomonas putida (strain ATCC 700007 / DSM 6899 / BCRC 17059 / F1) GN=Pput_0973 PE=4 SV=1	61389	10.2454	4	12.6811	14.3838	14.6945	12.6811	14.3838	14.6945	13.9198
	tr|B0KQG2|B0KQG2_PSEPG	Cell shape determining protein, MreB/Mrl family OS=Pseudomonas putida (strain GB-1) GN=PputGB1_0940 PE=4 SV=1	61389	10.2454	4	12.6811	14.3838	14.6945	12.6811	14.3838	14.6945	13.9198
	tr|B1JDN9|B1JDN9_PSEPW	Cell shape determining protein, MreB/Mrl family OS=Pseudomonas putida (strain W619) GN=PputW619_4282 PE=4 SV=1	61389	10.2454	4	12.6811	14.3838	14.6945	12.6811	14.3838	14.6945	13.9198
	tr|Q7NUQ1|Q7NUQ1_CHRVO	Probable methyl-accepting chemotaxis protein OS=Chromobacterium violaceum (strain ATCC 12472 / DSM 30191 / JCM 1249 / NBRC 12614 / NCIMB 9131 / NCTC 9757) GN=CV_2646 PE=4 SV=1	36909	2.74239	2	13.7314	13.5959	14.4102	13.7314	13.5959	14.4102	13.9125
	tr|Q3Z795|Q3Z795_DEHM1	Lipoprotein, putative OS=Dehalococcoides mccartyi (strain ATCC BAA-2266 / KCTC 15142 / 195) GN=DET1191 PE=4 SV=1	30967	17.7165	5	13.5456	13.9398	14.2391	13.5456	13.9398	14.2391	13.9082
	tr|A1VR13|A1VR13_POLNA	OmpA/MotB domain protein OS=Polaromonas naphthalenivorans (strain CJ2) GN=Pnap_2789 PE=3 SV=1	60269	4.6817	2	13.8749	14.4801	13.3234	13.8749	14.4801	13.3234	13.8928
	tr|A5W9S7|A5W9S7_PSEP1	Protein HflC OS=Pseudomonas putida (strain ATCC 700007 / DSM 6899 / BCRC 17059 / F1) GN=Pput_4767 PE=3 SV=1	27276	10.7266	3	15.7734	13.4363	12.4546	15.7734	13.4363	12.4546	13.8881
	tr|B0KKZ2|B0KKZ2_PSEPG	Protein HflC OS=Pseudomonas putida (strain GB-1) GN=PputGB1_4943 PE=3 SV=1	27276	10.7266	3	15.7734	13.4363	12.4546	15.7734	13.4363	12.4546	13.8881
	tr|B1JAD1|B1JAD1_PSEPW	Protein HflC OS=Pseudomonas putida (strain W619) GN=PputW619_4682 PE=3 SV=1	27276	10.7266	3	15.7734	13.4363	12.4546	15.7734	13.4363	12.4546	13.8881
	tr|Q88DD6|Q88DD6_PSEPK	Protein HflC OS=Pseudomonas putida (strain ATCC 47054 / DSM 6125 / NCIMB 11950 / KT2440) GN=hflC PE=3 SV=1	27276	10.7266	3	15.7734	13.4363	12.4546	15.7734	13.4363	12.4546	13.8881
	WP_019849689.1	chemotaxis protein [Desulfitobacterium sp. PCE1]	20884	2.74239	2	13.7019	13.5664	14.3807	13.7019	13.5664	14.3807	13.883
	tr|A0A1M7SZK9|A0A1M7SZK9_9FIRM	Methyl-accepting chemotaxis sensory transducer OS=Desulfitobacterium chlororespirans DSM 11544 GN=SAMN02745215_01347 PE=4 SV=1	20884	2.74239	2	13.7019	13.5664	14.3807	13.7019	13.5664	14.3807	13.883
	tr|B8FZV8|B8FZV8_DESHD	Methyl-accepting chemotaxis sensory transducer OS=Desulfitobacterium hafniense (strain DCB-2 / DSM 10664) GN=Dhaf_1122 PE=4 SV=1	20884	2.74239	2	13.7019	13.5664	14.3807	13.7019	13.5664	14.3807	13.883
	tr|I4A661|I4A661_DESDJ	Methyl-accepting chemotaxis protein OS=Desulfitobacterium dehalogenans (strain ATCC 51507 / DSM 9161 / JW/IU-DC1) GN=Desde_1012 PE=4 SV=1	20884	2.74239	2	13.7019	13.5664	14.3807	13.7019	13.5664	14.3807	13.883
	tr|Q24PN9|Q24PN9_DESHY	Uncharacterized protein OS=Desulfitobacterium hafniense (strain Y51) GN=DSY4214 PE=4 SV=1	20884	2.74239	2	13.7019	13.5664	14.3807	13.7019	13.5664	14.3807	13.883
	tr|Q21Y49|Q21Y49_RHOFT	OmpA/MotB OS=Rhodoferax ferrireducens (strain ATCC BAA-621 / DSM 15236 / T118) GN=Rfer_1572 PE=3 SV=1	100723	4.6817	2	13.8612	14.4665	13.3097	13.8612	14.4665	13.3097	13.8791
	tr|Q47I51|Q47I51_DECAR	Chemotaxis sensory transducer OS=Dechloromonas aromatica (strain RCB) GN=Daro_0724 PE=4 SV=1	101780	2.74239	2	13.6695	13.534	14.3483	13.6695	13.534	14.3483	13.8506
	tr|Q47BC6|Q47BC6_DECAR	Chemotaxis sensory transducer OS=Dechloromonas aromatica (strain RCB) GN=Daro_3125 PE=4 SV=1	116029	2.74239	2	13.6624	13.5269	14.3412	13.6624	13.5269	14.3412	13.8435
	tr|B8FX33|B8FX33_DESHD	Uncharacterized protein OS=Desulfitobacterium hafniense (strain DCB-2 / DSM 10664) GN=Dhaf_0856 PE=4 SV=1	29367	31.3407	2	16.4272		16.4692	16.4272	8.63246	16.4692	13.843
	sp|A5W1G9|IF1_PSEP1	Translation initiation factor IF-1 OS=Pseudomonas putida (strain ATCC 700007 / DSM 6899 / BCRC 17059 / F1) GN=infA PE=3 SV=1	90330	36.1111	2		16.9174	15.3408	9.2494	16.9174	15.3408	13.8359
	tr|A9BM02|A9BM02_DELAS	OmpA/MotB domain protein OS=Delftia acidovorans (strain DSM 14801 / SPH-1) GN=Daci_4718 PE=3 SV=1	26439	4.6817	2	13.8143	14.4196	13.2629	13.8143	14.4196	13.2629	13.8323
	tr|Q47AX7|Q47AX7_DECAR	Dissimilatory nitrite reductase (NO-forming), cytochrome cd1 type apoprotein OS=Dechloromonas aromatica (strain RCB) GN=Daro_3274 PE=4 SV=1	130099	5.88235	3	13.5185	13.8819	14.0452	13.5185	13.8819	14.0452	13.8152
	tr|A5VXS4|A5VXS4_PSEP1	Catalase OS=Pseudomonas putida (strain ATCC 700007 / DSM 6899 / BCRC 17059 / F1) GN=Pput_0514 PE=3 SV=1	7977	5.84551	2	13.8675	14.3688	13.2064	13.8675	14.3688	13.2064	13.8142
	tr|B0KK93|B0KK93_PSEPG	Catalase OS=Pseudomonas putida (strain GB-1) GN=PputGB1_0510 PE=3 SV=1	7977	5.84551	2	13.8675	14.3688	13.2064	13.8675	14.3688	13.2064	13.8142
	tr|B1JAI5|B1JAI5_PSEPW	Catalase OS=Pseudomonas putida (strain W619) GN=PputW619_4722 PE=3 SV=1	7977	5.84551	2	13.8675	14.3688	13.2064	13.8675	14.3688	13.2064	13.8142
	tr|Q88QK9|Q88QK9_PSEPK	Catalase OS=Pseudomonas putida (strain ATCC 47054 / DSM 6125 / NCIMB 11950 / KT2440) GN=katA PE=3 SV=1	7977	5.84551	2	13.8675	14.3688	13.2064	13.8675	14.3688	13.2064	13.8142
	tr|Q88PB7|Q88PB7_PSEPK	Cell wall structural actin-like protein MreB OS=Pseudomonas putida (strain ATCC 47054 / DSM 6125 / NCIMB 11950 / KT2440) GN=mreB PE=4 SV=1	61389	10.2454	4	12.5724	14.2751	14.5858	12.5724	14.2751	14.5858	13.8111
	tr|Q24NY7|Q24NY7_DESHY	Uncharacterized protein OS=Desulfitobacterium hafniense (strain Y51) GN=DSY4466 PE=4 SV=1	29367	31.3407	2	16.3353		16.3773	16.3353	8.71365	16.3773	13.8087
	tr|Q47GY5|Q47GY5_DECAR	Chemotaxis sensory transducer OS=Dechloromonas aromatica (strain RCB) GN=Daro_1140 PE=4 SV=1	116237	2.74239	2	13.6239	13.4884	14.3027	13.6239	13.4884	14.3027	13.805
	tr|Q478J6|Q478J6_DECAR	Chemotaxis sensory transducer OS=Dechloromonas aromatica (strain RCB) GN=Daro_4008 PE=4 SV=1	35729	2.74239	2	13.5898	13.4543	14.2686	13.5898	13.4543	14.2686	13.7709
	tr|A5W405|A5W405_PSEP1	Methyl-accepting chemotaxis sensory transducer OS=Pseudomonas putida (strain ATCC 700007 / DSM 6899 / BCRC 17059 / F1) GN=Pput_2731 PE=4 SV=1	5597	2.74239	2	13.5831	13.4476	14.2619	13.5831	13.4476	14.2619	13.7642
	sp|B0KJ81|RS21_PSEPG	30S ribosomal protein S21 OS=Pseudomonas putida (strain GB-1) GN=rpsU PE=3 SV=1	1196	29.5775	2	17.1473	15.3893		17.1473	15.3893	8.719	13.7519
	tr|A5W714|A5W714_PSEP1	3-oxoacyl-[acyl-carrier-protein] reductase OS=Pseudomonas putida (strain ATCC 700007 / DSM 6899 / BCRC 17059 / F1) GN=Pput_3800 PE=4 SV=1	45999	8.53659	2	15.1976	14.476	11.4855	15.1976	14.476	11.4855	13.7197
	tr|B0KF55|B0KF55_PSEPG	3-oxoacyl-(Acyl-carrier-protein) reductase OS=Pseudomonas putida (strain GB-1) GN=PputGB1_1490 PE=4 SV=1	45999	8.53659	2	15.1976	14.476	11.4855	15.1976	14.476	11.4855	13.7197
	tr|B1J4Z0|B1J4Z0_PSEPW	3-oxoacyl-(Acyl-carrier-protein) reductase OS=Pseudomonas putida (strain W619) GN=PputW619_1525 PE=4 SV=1	45999	8.53659	2	15.1976	14.476	11.4855	15.1976	14.476	11.4855	13.7197
	tr|Q88LL6|Q88LL6_PSEPK	3-oxoacyl-[acyl-carrier-protein] reductase subunit OS=Pseudomonas putida (strain ATCC 47054 / DSM 6125 / NCIMB 11950 / KT2440) GN=fabG PE=4 SV=1	45999	8.53659	2	15.1976	14.476	11.4855	15.1976	14.476	11.4855	13.7197
	tr|B0KHX9|B0KHX9_PSEPG	Transcription termination/antitermination protein NusA OS=Pseudomonas putida (strain GB-1) GN=nusA PE=3 SV=1	77788	8.92495	4	17.1155	16.6187		17.1155	16.6187	7.42333	13.7192
	sp|P65117|IF1_PSEPK	Translation initiation factor IF-1 OS=Pseudomonas putida (strain ATCC 47054 / DSM 6125 / NCIMB 11950 / KT2440) GN=infA PE=3 SV=1	90330	36.1111	2		16.9174	15.3408	8.80076	16.9174	15.3408	13.6863
	tr|B0KUA7|B0KUA7_PSEPG	17 kDa surface antigen OS=Pseudomonas putida (strain GB-1) GN=PputGB1_4284 PE=4 SV=1	7605	14.2857	2	14.2659	14.6556	12.0939	14.2659	14.6556	12.0939	13.6718
	tr|B1J1C5|B1J1C5_PSEPW	17 kDa surface antigen OS=Pseudomonas putida (strain W619) GN=PputW619_1151 PE=4 SV=1	7605	14.2857	2	14.2659	14.6556	12.0939	14.2659	14.6556	12.0939	13.6718
	tr|Q88NS3|Q88NS3_PSEPK	Outer membrane lipoprotein OS=Pseudomonas putida (strain ATCC 47054 / DSM 6125 / NCIMB 11950 / KT2440) GN=slyB PE=4 SV=1	7605	14.2857	2	14.2659	14.6556	12.0939	14.2659	14.6556	12.0939	13.6718
	sp|Q88P52|ARCA_PSEPK	Arginine deiminase OS=Pseudomonas putida (strain ATCC 47054 / DSM 6125 / NCIMB 11950 / KT2440) GN=arcA PE=3 SV=1	8074	5.26948	2	13.5313	13.1706	14.2762	13.5313	13.1706	14.2762	13.6594
	tr|A5VZ89|A5VZ89_PSEP1	Arginine deiminase OS=Pseudomonas putida (strain ATCC 700007 / DSM 6899 / BCRC 17059 / F1) GN=arcA PE=3 SV=1	8074	5.26948	2	13.5313	13.1706	14.2762	13.5313	13.1706	14.2762	13.6594
	tr|B1JDK6|B1JDK6_PSEPW	Arginine deiminase OS=Pseudomonas putida (strain W619) GN=arcA PE=3 SV=1	8074	5.26948	2	13.5313	13.1706	14.2762	13.5313	13.1706	14.2762	13.6594
	sp|Q21V37|ENO_RHOFT	Enolase OS=Rhodoferax ferrireducens (strain ATCC BAA-621 / DSM 15236 / T118) GN=eno PE=3 SV=1	21676	4.44272	2	12.8594	13.837	14.2707	12.8594	13.837	14.2707	13.6557
	tr|B0KQM2|B0KQM2_PSEPG	Arginine deiminase OS=Pseudomonas putida (strain GB-1) GN=arcA PE=3 SV=1	8074	5.26948	2	13.5244	13.1637	14.2693	13.5244	13.1637	14.2693	13.6525
	sp|A1VLH1|ENO_POLNA	Enolase OS=Polaromonas naphthalenivorans (strain CJ2) GN=eno PE=3 SV=1	21676	4.44272	2	12.856	13.8336	14.2674	12.856	13.8336	14.2674	13.6523
	tr|A9BN42|A9BN42_DELAS	Enolase OS=Delftia acidovorans (strain DSM 14801 / SPH-1) GN=eno PE=3 SV=1	21676	4.44272	2	12.856	13.8336	14.2674	12.856	13.8336	14.2674	13.6523
	tr|A0A1M7UZN6|A0A1M7UZN6_9FIRM	Uncharacterized protein OS=Desulfitobacterium chlororespirans DSM 11544 GN=SAMN02745215_05320 PE=4 SV=1	29367	31.3407	2	16.4272		16.4692	16.4272	8.05371	16.4692	13.65
	sp|Q8EBR0|ENO_SHEON	Enolase OS=Shewanella oneidensis (strain MR-1) GN=eno PE=3 SV=2	58940	7.65661	3	14.2091	14.3277	12.2733	14.2091	14.3277	12.2733	13.6034
	tr|A5W9Z3|A5W9Z3_PSEP1	Fructose-bisphosphate aldolase OS=Pseudomonas putida (strain ATCC 700007 / DSM 6899 / BCRC 17059 / F1) GN=Pput_4833 PE=3 SV=1	45762	16.1017	4	11.4969	14.8255	14.4534	11.4969	14.8255	14.4534	13.5919
	tr|B0KLY4|B0KLY4_PSEPG	Fructose-bisphosphate aldolase, class II, Calvin cycle subtype OS=Pseudomonas putida (strain GB-1) GN=PputGB1_5009 PE=3 SV=1	45762	16.1017	4	11.4969	14.8255	14.4534	11.4969	14.8255	14.4534	13.5919
	tr|B1J305|B1J305_PSEPW	Fructose-bisphosphate aldolase, class II, Calvin cycle subtype OS=Pseudomonas putida (strain W619) GN=PputW619_0506 PE=3 SV=1	45762	16.1017	4	11.4969	14.8255	14.4534	11.4969	14.8255	14.4534	13.5919
	tr|Q88D67|Q88D67_PSEPK	Fructose-bisphosphate aldolase OS=Pseudomonas putida (strain ATCC 47054 / DSM 6125 / NCIMB 11950 / KT2440) GN=fba PE=3 SV=1	45762	16.1017	4	11.4969	14.8255	14.4534	11.4969	14.8255	14.4534	13.5919
	tr|I8RAL0|I8RAL0_9FIRM	ATP synthase subunit beta OS=Pelosinus fermentans B4 GN=atpD PE=3 SV=1	32857	6.39659	3	13.8436	13.8744	13.0023	13.8436	13.8744	13.0023	13.5734
	tr|B3E7S0|B3E7S0_GEOLS	Elongation factor Tu OS=Geobacter lovleyi (strain ATCC BAA-1151 / DSM 17278 / SZ) GN=tuf PE=3 SV=1	1173	13.1313	6	14.1318	13.6061	12.9055	14.1318	13.6061	12.9055	13.5478
	tr|Q47IL3|Q47IL3_DECAR	Methyl-accepting chemotaxis sensory transducer OS=Dechloromonas aromatica (strain RCB) GN=Daro_0561 PE=4 SV=1	86499	2.74239	2	13.3511	13.2156	14.0299	13.3511	13.2156	14.0299	13.5322
	tr|A5WA78|A5WA78_PSEP1	GTP-binding protein TypA OS=Pseudomonas putida (strain ATCC 700007 / DSM 6899 / BCRC 17059 / F1) GN=Pput_4918 PE=4 SV=1	87555	12.8713	7	13.8906	14.4777	12.205	13.8906	14.4777	12.205	13.5244
	tr|B0KM71|B0KM71_PSEPG	GTP-binding protein TypA OS=Pseudomonas putida (strain GB-1) GN=PputGB1_5096 PE=4 SV=1	87555	12.8713	7	13.8906	14.4777	12.205	13.8906	14.4777	12.205	13.5244
	tr|B1J2U5|B1J2U5_PSEPW	GTP-binding protein TypA OS=Pseudomonas putida (strain W619) GN=PputW619_0420 PE=4 SV=1	87555	12.8713	7	13.8906	14.4777	12.205	13.8906	14.4777	12.205	13.5244
	tr|Q88CY5|Q88CY5_PSEPK	Ribosome associated GTPase OS=Pseudomonas putida (strain ATCC 47054 / DSM 6125 / NCIMB 11950 / KT2440) GN=typA PE=4 SV=1	87555	12.8713	7	13.8906	14.4777	12.205	13.8906	14.4777	12.205	13.5244
	tr|A5W761|A5W761_PSEP1	ATP-dependent RNA helicase DeaD OS=Pseudomonas putida (strain ATCC 700007 / DSM 6899 / BCRC 17059 / F1) GN=deaD PE=3 SV=1	7620	7.50894	3	13.3362	13.8469	13.2084	13.3362	13.8469	13.2084	13.4638
	tr|Q88LR1|Q88LR1_PSEPK	ATP-dependent RNA helicase DeaD OS=Pseudomonas putida (strain ATCC 47054 / DSM 6125 / NCIMB 11950 / KT2440) GN=deaD PE=3 SV=1	7620	7.50894	3	13.3362	13.8469	13.2084	13.3362	13.8469	13.2084	13.4638
	tr|B0KUP5|B0KUP5_PSEPG	ATP-dependent RNA helicase DeaD OS=Pseudomonas putida (strain GB-1) GN=deaD PE=3 SV=1	7620	7.50894	3	13.3336	13.8443	13.2058	13.3336	13.8443	13.2058	13.4612
	tr|Q74EC9|Q74EC9_GEOSL	Methyl-accepting chemotaxis sensory transducer, class 40H OS=Geobacter sulfurreducens (strain ATCC 51573 / DSM 12127 / PCA) GN=mcp40H-7 PE=4 SV=1	102201	2.74239	2	13.2733	13.1378	13.9521	13.2733	13.1378	13.9521	13.4544
	tr|Q47C18|Q47C18_DECAR	Chemotaxis sensory transducer OS=Dechloromonas aromatica (strain RCB) GN=Daro_2883 PE=4 SV=1	70239	2.74239	2	13.2625	13.127	13.9413	13.2625	13.127	13.9413	13.4436
	tr|B0KH58|B0KH58_PSEPG	Methyl-accepting chemotaxis sensory transducer OS=Pseudomonas putida (strain GB-1) GN=PputGB1_1660 PE=4 SV=1	71662	2.74239	2	13.2598	13.1243	13.9386	13.2598	13.1243	13.9386	13.4409
	tr|B1J5E0|B1J5E0_PSEPW	Methyl-accepting chemotaxis sensory transducer OS=Pseudomonas putida (strain W619) GN=PputW619_1637 PE=4 SV=1	71662	2.74239	2	13.2598	13.1243	13.9386	13.2598	13.1243	13.9386	13.4409
	tr|C0QGH3|C0QGH3_DESAH	Glutamate dehydrogenase OS=Desulfobacterium autotrophicum (strain ATCC 43914 / DSM 3382 / HRM2) GN=gdhA1 PE=3 SV=1	30314	6.68151	2	13.7045	12.9975	13.6173	13.7045	12.9975	13.6173	13.4398
	tr|B1J930|B1J930_PSEPW	Methyl-accepting chemotaxis sensory transducer OS=Pseudomonas putida (strain W619) GN=PputW619_2593 PE=4 SV=1	27739	2.74239	2	13.2545	13.119	13.9333	13.2545	13.119	13.9333	13.4356
	tr|Q47BW8|Q47BW8_DECAR	Histidine kinase, HAMP region:Bacterial chemotaxis sensory transducer OS=Dechloromonas aromatica (strain RCB) GN=Daro_2933 PE=4 SV=1	16549	2.74239	2	13.2545	13.119	13.9333	13.2545	13.119	13.9333	13.4356
	tr|A5VXA2|A5VXA2_PSEP1	Methyl-accepting chemotaxis sensory transducer OS=Pseudomonas putida (strain ATCC 700007 / DSM 6899 / BCRC 17059 / F1) GN=Pput_0339 PE=4 SV=1	5300	2.74239	2	13.2518	13.1163	13.9306	13.2518	13.1163	13.9306	13.4329
	tr|A5W270|A5W270_PSEP1	Methyl-accepting chemotaxis sensory transducer OS=Pseudomonas putida (strain ATCC 700007 / DSM 6899 / BCRC 17059 / F1) GN=Pput_2091 PE=4 SV=1	44099	2.74239	2	13.2518	13.1163	13.9306	13.2518	13.1163	13.9306	13.4329
	tr|A5W2C8|A5W2C8_PSEP1	Methyl-accepting chemotaxis sensory transducer OS=Pseudomonas putida (strain ATCC 700007 / DSM 6899 / BCRC 17059 / F1) GN=Pput_2149 PE=4 SV=1	25586	2.74239	2	13.2518	13.1163	13.9306	13.2518	13.1163	13.9306	13.4329
	tr|B0KHJ4|B0KHJ4_PSEPG	Methyl-accepting chemotaxis sensory transducer OS=Pseudomonas putida (strain GB-1) GN=PputGB1_3184 PE=4 SV=1	25586	2.74239	2	13.2518	13.1163	13.9306	13.2518	13.1163	13.9306	13.4329
	tr|B0KI67|B0KI67_PSEPG	Methyl-accepting chemotaxis sensory transducer OS=Pseudomonas putida (strain GB-1) GN=PputGB1_0340 PE=4 SV=1	5300	2.74239	2	13.2518	13.1163	13.9306	13.2518	13.1163	13.9306	13.4329
	tr|B0KNP6|B0KNP6_PSEPG	Methyl-accepting chemotaxis sensory transducer OS=Pseudomonas putida (strain GB-1) GN=PputGB1_2268 PE=4 SV=1	44099	2.74239	2	13.2518	13.1163	13.9306	13.2518	13.1163	13.9306	13.4329
	tr|B1J7K0|B1J7K0_PSEPW	Methyl-accepting chemotaxis sensory transducer OS=Pseudomonas putida (strain W619) GN=PputW619_2263 PE=4 SV=1	44099	2.74239	2	13.2518	13.1163	13.9306	13.2518	13.1163	13.9306	13.4329
	tr|B1JEA5|B1JEA5_PSEPW	Methyl-accepting chemotaxis sensory transducer OS=Pseudomonas putida (strain W619) GN=PputW619_4890 PE=4 SV=1	5300	2.74239	2	13.2518	13.1163	13.9306	13.2518	13.1163	13.9306	13.4329
	tr|Q88R17|Q88R17_PSEPK	Methyl-accepting chemotaxis transducer OS=Pseudomonas putida (strain ATCC 47054 / DSM 6125 / NCIMB 11950 / KT2440) GN=PP_0317 PE=4 SV=1	5300	2.74239	2	13.2518	13.1163	13.9306	13.2518	13.1163	13.9306	13.4329
	tr|Q8EGZ8|Q8EGZ8_SHEON	Chemotaxis signal transduction system methyl accepting sensory transducer with 4HB_MCP sensory domain OS=Shewanella oneidensis (strain MR-1) GN=SO_1434 PE=4 SV=1	18565	2.74239	2	13.2465	13.111	13.9253	13.2465	13.111	13.9253	13.4276
	tr|B1J7T9|B1J7T9_PSEPW	Methyl-accepting chemotaxis sensory transducer OS=Pseudomonas putida (strain W619) GN=PputW619_2319 PE=4 SV=1	109721	2.74239	2	13.2385	13.103	13.9173	13.2385	13.103	13.9173	13.4196
	tr|Q726S1|Q726S1_DESVH	Methyl-accepting chemotaxis protein, putative OS=Desulfovibrio vulgaris (strain Hildenborough / ATCC 29579 / DSM 644 / NCIMB 8303) GN=DVU_3035 PE=4 SV=1	36185	2.74239	2	13.228	13.0925	13.9068	13.228	13.0925	13.9068	13.4091
	tr|Q88JK6|Q88JK6_PSEPK	Aromatic acid chemoreceptor OS=Pseudomonas putida (strain ATCC 47054 / DSM 6125 / NCIMB 11950 / KT2440) GN=pcaY PE=4 SV=1	25586	2.74239	2	13.228	13.0925	13.9068	13.228	13.0925	13.9068	13.4091
	tr|Q47A23|Q47A23_DECAR	Chemotaxis sensory transducer OS=Dechloromonas aromatica (strain RCB) GN=Daro_3579 PE=4 SV=1	53486	2.74239	2	13.2175	13.082	13.8963	13.2175	13.082	13.8963	13.3986
	tr|A5W6I5|A5W6I5_PSEP1	Methyl-accepting chemotaxis sensory transducer OS=Pseudomonas putida (strain ATCC 700007 / DSM 6899 / BCRC 17059 / F1) GN=Pput_3621 PE=4 SV=1	71662	2.74239	2	13.2149	13.0794	13.8937	13.2149	13.0794	13.8937	13.396
	tr|Q88L17|Q88L17_PSEPK	Methyl-accepting chemotaxis protein CtpH OS=Pseudomonas putida (strain ATCC 47054 / DSM 6125 / NCIMB 11950 / KT2440) GN=ctpH PE=4 SV=1	71662	2.74239	2	13.2149	13.0794	13.8937	13.2149	13.0794	13.8937	13.396
	tr|C0Q9X5|C0Q9X5_DESAH	TufA OS=Desulfobacterium autotrophicum (strain ATCC 43914 / DSM 3382 / HRM2) GN=tufA PE=4 SV=1	119885	4.81401	2	14.5631	13.2142	12.3539	14.5631	13.2142	12.3539	13.3771
	tr|A5VXC7|A5VXC7_PSEP1	Pyruvate dehydrogenase E1 component OS=Pseudomonas putida (strain ATCC 700007 / DSM 6899 / BCRC 17059 / F1) GN=Pput_0364 PE=4 SV=1	7242	3.40522	3	13.6331	14.4098	12.0536	13.633	14.4098	12.0536	13.3655
	tr|B0KJ28|B0KJ28_PSEPG	Pyruvate dehydrogenase E1 component OS=Pseudomonas putida (strain GB-1) GN=PputGB1_0367 PE=4 SV=1	7242	3.40522	3	13.6331	14.4098	12.0536	13.633	14.4098	12.0536	13.3655
	tr|B1JE79|B1JE79_PSEPW	Pyruvate dehydrogenase E1 component OS=Pseudomonas putida (strain W619) GN=PputW619_4864 PE=4 SV=1	7242	3.40522	3	13.6331	14.4098	12.0536	13.633	14.4098	12.0536	13.3655
	tr|Q88QZ5|Q88QZ5_PSEPK	Pyruvate dehydrogenase E1 component OS=Pseudomonas putida (strain ATCC 47054 / DSM 6125 / NCIMB 11950 / KT2440) GN=aceE PE=4 SV=1	7242	3.40522	3	13.6331	14.4098	12.0536	13.633	14.4098	12.0536	13.3655
	sp|B0KLX5|IF1_PSEPG	Translation initiation factor IF-1 OS=Pseudomonas putida (strain GB-1) GN=infA PE=3 SV=1	90330	36.1111	2		16.9174	15.3408	7.8134	16.9174	15.3408	13.3572
	sp|A5VXI3|RS21_PSEP1	30S ribosomal protein S21 OS=Pseudomonas putida (strain ATCC 700007 / DSM 6899 / BCRC 17059 / F1) GN=rpsU PE=3 SV=1	1196	29.5775	2	17.1473	15.3893		17.1473	15.3893	7.4922	13.3429
	tr|A0A0H3A9L0|A0A0H3A9L0_DESVV	Methyl-accepting chemotaxis sensory transducer OS=Desulfovibrio vulgaris subsp. vulgaris (strain DP4) GN=Dvul_1197 PE=4 SV=1	2629	2.74239	2	13.1464	13.0109	13.8252	13.1464	13.0109	13.8252	13.3275
	tr|Q726M4|Q726M4_DESVH	Methyl-accepting chemotaxis protein OS=Desulfovibrio vulgaris (strain Hildenborough / ATCC 29579 / DSM 644 / NCIMB 8303) GN=DVU_3082 PE=4 SV=1	2452	2.74239	2	13.1341	12.9986	13.8129	13.1341	12.9986	13.8128	13.3152
	tr|A0A0H3ABS7|A0A0H3ABS7_DESVV	Methyl-accepting chemotaxis sensory transducer OS=Desulfovibrio vulgaris subsp. vulgaris (strain DP4) GN=Dvul_2786 PE=4 SV=1	59290	2.74239	2	13.1292	12.9936	13.8079	13.1292	12.9936	13.8079	13.3102
	tr|Q72FN0|Q72FN0_DESVH	Methyl-accepting chemotaxis protein OS=Desulfovibrio vulgaris (strain Hildenborough / ATCC 29579 / DSM 644 / NCIMB 8303) GN=DVU_0183 PE=4 SV=1	59290	2.74239	2	13.1292	12.9936	13.8079	13.1292	12.9936	13.8079	13.3102
	tr|A0A0H3A4V8|A0A0H3A4V8_DESVV	Methyl-accepting chemotaxis sensory transducer OS=Desulfovibrio vulgaris subsp. vulgaris (strain DP4) GN=Dvul_0296 PE=4 SV=1	2452	2.74239	2	13.0953	12.9598	13.7741	13.0953	12.9598	13.7741	13.2764
	tr|A0A0H3A7C8|A0A0H3A7C8_DESVV	Methyl-accepting chemotaxis sensory transducer OS=Desulfovibrio vulgaris subsp. vulgaris (strain DP4) GN=Dvul_0339 PE=4 SV=1	36185	2.74239	2	13.0953	12.9598	13.7741	13.0953	12.9598	13.7741	13.2764
	tr|A0A0H3ACV9|A0A0H3ACV9_DESVV	Methyl-accepting chemotaxis sensory transducer OS=Desulfovibrio vulgaris subsp. vulgaris (strain DP4) GN=Dvul_2639 PE=4 SV=1	36364	2.74239	2	13.0929	12.9574	13.7717	13.0929	12.9574	13.7717	13.274
	tr|Q72AL7|Q72AL7_DESVH	Methyl-accepting chemotaxis protein OS=Desulfovibrio vulgaris (strain Hildenborough / ATCC 29579 / DSM 644 / NCIMB 8303) GN=DVU_1975 PE=4 SV=1	2629	2.74239	2	13.0929	12.9574	13.7717	13.0929	12.9574	13.7717	13.274
	tr|G8RS14|G8RS14_MYCRN	ATPase with chaperone activity, ATP-binding subunit OS=Mycobacterium rhodesiae (strain NBB3) GN=MycrhN_2206 PE=4 SV=1	57244	3.06785	3	13.1662	13.1976	13.4408	13.1662	13.1976	13.4408	13.2682
	tr|X5LDQ2|X5LDQ2_9MYCO	ATP-dependent protease ATP-binding subunit ClpC1 OS=Mycobacterium mageritense DSM 44476 = CIP 104973 GN=clpC1_1 PE=4 SV=1	57244	3.06785	3	13.1645	13.1959	13.4391	13.1645	13.1959	13.4391	13.2665
	sp|B1JDY6|RS21_PSEPW	30S ribosomal protein S21 OS=Pseudomonas putida (strain W619) GN=rpsU PE=3 SV=1	1196	29.5775	2	17.1473	15.3893		17.1473	15.3893	7.24376	13.2601
	sp|B1J691|TIG_PSEPW	Trigger factor OS=Pseudomonas putida (strain W619) GN=tig PE=3 SV=1	1334	6.40732	2	13.7515	14.2062	11.8057	13.7515	14.2062	11.8057	13.2545
	sp|Q88N45|MCPG_PSEPK	Methyl-accepting chemotaxis protein McpG OS=Pseudomonas putida (strain ATCC 47054 / DSM 6125 / NCIMB 11950 / KT2440) GN=mcpG PE=1 SV=1	45978	2.74239	2	13.0459	12.9104	13.7247	13.0459	12.9104	13.7247	13.227
	tr|A5W8L5|A5W8L5_PSEP1	Methyl-accepting chemotaxis sensory transducer OS=Pseudomonas putida (strain ATCC 700007 / DSM 6899 / BCRC 17059 / F1) GN=Pput_4352 PE=4 SV=1	45978	2.74239	2	13.0459	12.9104	13.7247	13.0459	12.9104	13.7247	13.227
	tr|B0KV96|B0KV96_PSEPG	Methyl-accepting chemotaxis sensory transducer with Cache sensor OS=Pseudomonas putida (strain GB-1) GN=PputGB1_4443 PE=4 SV=1	45978	2.74239	2	13.0459	12.9104	13.7247	13.0459	12.9104	13.7247	13.227
	tr|B1J3S4|B1J3S4_PSEPW	Methyl-accepting chemotaxis sensory transducer with Cache sensor OS=Pseudomonas putida (strain W619) GN=PputW619_1011 PE=4 SV=1	45978	2.74239	2	13.0459	12.9104	13.7247	13.0459	12.9104	13.7247	13.227
	tr|A0A0H3A5E2|A0A0H3A5E2_DESVV	Methyl-accepting chemotaxis sensory transducer OS=Desulfovibrio vulgaris subsp. vulgaris (strain DP4) GN=Dvul_0662 PE=4 SV=1	16927	2.74239	2	13.0413	12.9058	13.72	13.0413	12.9058	13.72	13.2224
	tr|B1J659|B1J659_PSEPW	Methyl-accepting chemotaxis sensory transducer with Cache sensor OS=Pseudomonas putida (strain W619) GN=PputW619_1723 PE=4 SV=1	27231	2.74239	2	13.0413	12.9058	13.72	13.0413	12.9058	13.72	13.2224
	tr|Q728L8|Q728L8_DESVH	Methyl-accepting chemotaxis protein OS=Desulfovibrio vulgaris (strain Hildenborough / ATCC 29579 / DSM 644 / NCIMB 8303) GN=DVU_2585 PE=4 SV=1	16927	2.74239	2	13.0413	12.9058	13.72	13.0413	12.9058	13.72	13.2224
	tr|A5W655|A5W655_PSEP1	Methyl-accepting chemotaxis sensory transducer OS=Pseudomonas putida (strain ATCC 700007 / DSM 6899 / BCRC 17059 / F1) GN=Pput_3489 PE=4 SV=1	27231	2.74239	2	13.0367	12.9012	13.7154	13.0367	12.9012	13.7154	13.2178
	tr|B0KJE4|B0KJE4_PSEPG	Methyl-accepting chemotaxis sensory transducer with Cache sensor OS=Pseudomonas putida (strain GB-1) GN=PputGB1_1880 PE=4 SV=1	27231	2.74239	2	13.0367	12.9012	13.7154	13.0367	12.9012	13.7154	13.2178
	tr|B1J2P9|B1J2P9_PSEPW	Methyl-accepting chemotaxis sensory transducer with Cache sensor OS=Pseudomonas putida (strain W619) GN=PputW619_0425 PE=4 SV=1	123789	2.74239	2	13.0321	12.8966	13.7109	13.0321	12.8966	13.7109	13.2132
	sp|Q88D09|MCPQ_PSEPK	Methyl-accepting chemotaxis protein McpQ OS=Pseudomonas putida (strain ATCC 47054 / DSM 6125 / NCIMB 11950 / KT2440) GN=mcpQ PE=1 SV=1	5826	2.74239	2	13.0139	12.8784	13.6927	13.0139	12.8784	13.6927	13.195
	tr|A5WA54|A5WA54_PSEP1	Methyl-accepting chemotaxis sensory transducer OS=Pseudomonas putida (strain ATCC 700007 / DSM 6899 / BCRC 17059 / F1) GN=Pput_4894 PE=4 SV=1	5826	2.74239	2	13.0139	12.8784	13.6927	13.0139	12.8784	13.6927	13.195
	tr|B0KM45|B0KM45_PSEPG	Methyl-accepting chemotaxis sensory transducer OS=Pseudomonas putida (strain GB-1) GN=PputGB1_5070 PE=4 SV=1	5826	2.74239	2	13.0139	12.8784	13.6927	13.0139	12.8784	13.6927	13.195
	tr|B1J2R9|B1J2R9_PSEPW	Methyl-accepting chemotaxis sensory transducer OS=Pseudomonas putida (strain W619) GN=PputW619_0445 PE=4 SV=1	45955	2.74239	2	13.0139	12.8784	13.6927	13.0139	12.8784	13.6927	13.195
	tr|Q8E939|Q8E939_SHEON	Energy taxis-modulating methyl-accepting chemotaxis protein with Cache_1 sensory domain OS=Shewanella oneidensis (strain MR-1) GN=SO_4454 PE=4 SV=2	37524	2.74239	2	13.0139	12.8784	13.6927	13.0139	12.8784	13.6927	13.195
	sp|Q88E10|MCPS_PSEPK	Methyl-accepting chemotaxis protein McpS OS=Pseudomonas putida (strain ATCC 47054 / DSM 6125 / NCIMB 11950 / KT2440) GN=mcpS PE=1 SV=1	25787	2.74239	2	13.0116	12.8761	13.6904	13.0116	12.8761	13.6904	13.1927
	tr|A5W930|A5W930_PSEP1	Methyl-accepting chemotaxis sensory transducer OS=Pseudomonas putida (strain ATCC 700007 / DSM 6899 / BCRC 17059 / F1) GN=Pput_4520 PE=4 SV=1	25787	2.74239	2	13.0116	12.8761	13.6904	13.0116	12.8761	13.6904	13.1927
	tr|B0KHR9|B0KHR9_PSEPG	Methyl-accepting chemotaxis sensory transducer OS=Pseudomonas putida (strain GB-1) GN=PputGB1_4653 PE=4 SV=1	25787	2.74239	2	13.0116	12.8761	13.6904	13.0116	12.8761	13.6904	13.1927
	tr|B1J1P7|B1J1P7_PSEPW	Methyl-accepting chemotaxis sensory transducer OS=Pseudomonas putida (strain W619) GN=PputW619_1254 PE=4 SV=1	109629	2.74239	2	13.0116	12.8761	13.6904	13.0116	12.8761	13.6904	13.1927
	tr|B1J3P8|B1J3P8_PSEPW	Methyl-accepting chemotaxis sensory transducer OS=Pseudomonas putida (strain W619) GN=PputW619_0778 PE=4 SV=1	25787	2.74239	2	13.0116	12.8761	13.6904	13.0116	12.8761	13.6904	13.1927
	tr|Q72F70|Q72F70_DESVH	Methyl-accepting chemotaxis protein OS=Desulfovibrio vulgaris (strain Hildenborough / ATCC 29579 / DSM 644 / NCIMB 8303) GN=DVU_0344 PE=4 SV=1	36364	2.74239	2	13.0049	12.8693	13.6836	13.0049	12.8693	13.6836	13.1859
	sp|Q88KP1|MCPA_PSEPK	Methyl-accepting chemotaxis protein McpA OS=Pseudomonas putida (strain ATCC 47054 / DSM 6125 / NCIMB 11950 / KT2440) GN=mcpA PE=1 SV=1	27231	2.74239	2	13.0026	12.8671	13.6814	13.0026	12.8671	13.6814	13.1837
	sp|A7HBL7|EFTU_ANADF	Elongation factor Tu OS=Anaeromyxobacter sp. (strain Fw109-5) GN=tuf1 PE=3 SV=1	105464	10.6061	4	13.9824	13.4623	12.0937	13.9824	13.4623	12.0937	13.1795
	tr|B0KM46|B0KM46_PSEPG	Methyl-accepting chemotaxis sensory transducer OS=Pseudomonas putida (strain GB-1) GN=PputGB1_5071 PE=4 SV=1	79151	2.74239	2	12.9937	12.8581	13.6724	12.9937	12.8581	13.6724	13.1747
	tr|B1J2R8|B1J2R8_PSEPW	Methyl-accepting chemotaxis sensory transducer OS=Pseudomonas putida (strain W619) GN=PputW619_0444 PE=4 SV=1	123791	2.74239	2	12.9937	12.8581	13.6724	12.9937	12.8581	13.6724	13.1747
	tr|Q88D08|Q88D08_PSEPK	Methyl-accepting chemotaxis transducer OS=Pseudomonas putida (strain ATCC 47054 / DSM 6125 / NCIMB 11950 / KT2440) GN=PP_5021 PE=4 SV=1	79151	2.74239	2	12.9937	12.8581	13.6724	12.9937	12.8581	13.6724	13.1747
	tr|A5WAV1|A5WAV1_PSEP1	Nitrogen regulatory protein P-II OS=Pseudomonas putida (strain ATCC 700007 / DSM 6899 / BCRC 17059 / F1) GN=Pput_5143 PE=3 SV=1	5858	29.4643	3	15.1866	12.007	12.3258	15.1866	12.007	12.3258	13.1731
	tr|B0KQ47|B0KQ47_PSEPG	Nitrogen regulatory protein P-II OS=Pseudomonas putida (strain GB-1) GN=PputGB1_5295 PE=3 SV=1	5858	29.4643	3	15.1866	12.007	12.3258	15.1866	12.007	12.3258	13.1731
	tr|B1J1E0|B1J1E0_PSEPW	Nitrogen regulatory protein P-II OS=Pseudomonas putida (strain W619) GN=PputW619_0238 PE=3 SV=1	5858	29.4643	3	15.1866	12.007	12.3258	15.1866	12.007	12.3258	13.1731
	tr|Q88CE7|Q88CE7_PSEPK	Activator of NRII(GlnL/NtrB) phosphatase OS=Pseudomonas putida (strain ATCC 47054 / DSM 6125 / NCIMB 11950 / KT2440) GN=glnK PE=3 SV=1	5858	29.4643	3	15.1866	12.007	12.3258	15.1866	12.007	12.3258	13.1731
	sp|P0A165|RS21_PSEPK	30S ribosomal protein S21 OS=Pseudomonas putida (strain ATCC 47054 / DSM 6125 / NCIMB 11950 / KT2440) GN=rpsU PE=3 SV=1	1196	29.5775	2	17.1473	15.3893		17.1473	15.3893	6.9613	13.166
	tr|I7EEY1|I7EEY1_GEOSL	Nitrate/nitrite-sensing methyl-accepting chemotaxis sensory transducer, class 40H, NIT domain-containing OS=Geobacter sulfurreducens (strain ATCC 51573 / DSM 12127 / PCA) GN=mcp40H-8 PE=4 SV=1	127392	2.74239	2	12.9606	12.8251	13.6394	12.9606	12.8251	13.6394	13.1417
	tr|A5W9S8|A5W9S8_PSEP1	Protein HflK OS=Pseudomonas putida (strain ATCC 700007 / DSM 6899 / BCRC 17059 / F1) GN=Pput_4768 PE=3 SV=1	17941	6.81934	2	12.6523	13.1104	13.6437	12.6523	13.1104	13.6437	13.1355
	tr|B0KKZ3|B0KKZ3_PSEPG	Protein HflK OS=Pseudomonas putida (strain GB-1) GN=PputGB1_4944 PE=3 SV=1	17941	6.81934	2	12.6523	13.1104	13.6437	12.6523	13.1104	13.6437	13.1355
	tr|B1JAD2|B1JAD2_PSEPW	Protein HflK OS=Pseudomonas putida (strain W619) GN=PputW619_4683 PE=3 SV=1	17941	6.81934	2	12.6523	13.1104	13.6437	12.6523	13.1104	13.6437	13.1355
	tr|A0A0H3AAJ8|A0A0H3AAJ8_DESVV	Methyl-accepting chemotaxis sensory transducer OS=Desulfovibrio vulgaris subsp. vulgaris (strain DP4) GN=Dvul_2346 PE=4 SV=1	17068	2.74239	2	12.9283	12.7928	13.6071	12.9283	12.7928	13.6071	13.1094
	tr|Q72EH0|Q72EH0_DESVH	Methyl-accepting chemotaxis protein OS=Desulfovibrio vulgaris (strain Hildenborough / ATCC 29579 / DSM 644 / NCIMB 8303) GN=DVU_0608 PE=4 SV=1	17068	2.74239	2	12.9283	12.7928	13.6071	12.9283	12.7928	13.6071	13.1094
	tr|Q88DD5|Q88DD5_PSEPK	Protein HflK OS=Pseudomonas putida (strain ATCC 47054 / DSM 6125 / NCIMB 11950 / KT2440) GN=hflK PE=3 SV=1	17941	6.81934	2	12.6089	13.067	13.6003	12.6089	13.067	13.6003	13.0921
	sp|Q88NI1|MCPU_PSEPK	Methyl-accepting chemotaxis protein McpU OS=Pseudomonas putida (strain ATCC 47054 / DSM 6125 / NCIMB 11950 / KT2440) GN=mcpU PE=1 SV=1	8063	2.74239	2	12.905	12.7695	13.5838	12.905	12.7695	13.5838	13.0861
	tr|A5VZV8|A5VZV8_PSEP1	Methyl-accepting chemotaxis sensory transducer OS=Pseudomonas putida (strain ATCC 700007 / DSM 6899 / BCRC 17059 / F1) GN=Pput_1257 PE=4 SV=1	8063	2.74239	2	12.905	12.7695	13.5838	12.905	12.7695	13.5838	13.0861
	tr|B0KTI1|B0KTI1_PSEPG	Methyl-accepting chemotaxis sensory transducer OS=Pseudomonas putida (strain GB-1) GN=PputGB1_4190 PE=4 SV=1	8063	2.74239	2	12.905	12.7695	13.5838	12.905	12.7695	13.5838	13.0861
	tr|B1JD56|B1JD56_PSEPW	Methyl-accepting chemotaxis sensory transducer OS=Pseudomonas putida (strain W619) GN=PputW619_3984 PE=4 SV=1	8063	2.74239	2	12.905	12.7695	13.5838	12.905	12.7695	13.5838	13.0861
	tr|A0A0H3ABW0|A0A0H3ABW0_DESVV	Methyl-accepting chemotaxis sensory transducer OS=Desulfovibrio vulgaris subsp. vulgaris (strain DP4) GN=Dvul_2798 PE=4 SV=1	41816	2.74239	2	12.9029	12.7674	13.5817	12.9029	12.7674	13.5817	13.084
	tr|Q72FP3|Q72FP3_DESVH	Methyl-accepting chemotaxis protein OS=Desulfovibrio vulgaris (strain Hildenborough / ATCC 29579 / DSM 644 / NCIMB 8303) GN=DVU_0170 PE=4 SV=1	41816	2.74239	2	12.9029	12.7674	13.5817	12.9029	12.7674	13.5817	13.084
	tr|A0A0H3A6M5|A0A0H3A6M5_DESVV	Methyl-accepting chemotaxis sensory transducer OS=Desulfovibrio vulgaris subsp. vulgaris (strain DP4) GN=Dvul_0949 PE=4 SV=1	22858	2.74239	2	12.8904	12.7549	13.5692	12.8904	12.7549	13.5692	13.0715
	tr|A0A0H3A814|A0A0H3A814_DESVV	Methyl-accepting chemotaxis sensory transducer OS=Desulfovibrio vulgaris subsp. vulgaris (strain DP4) GN=Dvul_1305 PE=4 SV=1	23003	2.74239	2	12.8904	12.7549	13.5692	12.8904	12.7549	13.5692	13.0715
	tr|A0A0H3AAF2|A0A0H3AAF2_DESVV	Methyl-accepting chemotaxis sensory transducer OS=Desulfovibrio vulgaris subsp. vulgaris (strain DP4) GN=Dvul_2572 PE=4 SV=1	23003	2.74239	2	12.8904	12.7549	13.5692	12.8904	12.7549	13.5692	13.0715
	tr|Q729P1|Q729P1_DESVH	Methyl-accepting chemotaxis protein, putative OS=Desulfovibrio vulgaris (strain Hildenborough / ATCC 29579 / DSM 644 / NCIMB 8303) GN=DVU_2309 PE=4 SV=1	22858	2.74239	2	12.8904	12.7549	13.5692	12.8904	12.7549	13.5692	13.0715
	tr|Q72AY3|Q72AY3_DESVH	Methyl-accepting chemotaxis protein OS=Desulfovibrio vulgaris (strain Hildenborough / ATCC 29579 / DSM 644 / NCIMB 8303) GN=DVU_1857 PE=4 SV=1	23003	2.74239	2	12.8904	12.7549	13.5692	12.8904	12.7549	13.5692	13.0715
	tr|B3E1M1|B3E1M1_GEOLS	Methyl-accepting chemotaxis sensory transducer OS=Geobacter lovleyi (strain ATCC BAA-1151 / DSM 17278 / SZ) GN=Glov_0385 PE=4 SV=1	63367	2.74239	2	12.8842	12.7487	13.563	12.8842	12.7487	13.563	13.0653
	tr|I9L5I3|I9L5I3_9FIRM	Chemotaxis sensory transducer OS=Pelosinus fermentans B4 GN=FB4_1313 PE=4 SV=1	51121	2.74239	2	12.8821	12.7466	13.5609	12.8821	12.7466	13.5609	13.0632
	sp|C0Q9Y7|EFTU_DESAH	Elongation factor Tu OS=Desulfobacterium autotrophicum (strain ATCC 43914 / DSM 3382 / HRM2) GN=tuf PE=3 SV=1	119885	4.81401	2	14.243	12.8941	12.0338	14.243	12.8941	12.0338	13.057
	tr|A5W2J6|A5W2J6_PSEP1	Methyl-accepting chemotaxis sensory transducer OS=Pseudomonas putida (strain ATCC 700007 / DSM 6899 / BCRC 17059 / F1) GN=Pput_2217 PE=4 SV=1	18037	2.74239	2	12.8515	12.716	13.5303	12.8515	12.716	13.5303	13.0326
	tr|B0KPR5|B0KPR5_PSEPG	Methyl-accepting chemotaxis sensory transducer OS=Pseudomonas putida (strain GB-1) GN=PputGB1_2365 PE=4 SV=1	18037	2.74239	2	12.8515	12.716	13.5303	12.8515	12.716	13.5303	13.0326
	tr|B1J786|B1J786_PSEPW	Methyl-accepting chemotaxis sensory transducer OS=Pseudomonas putida (strain W619) GN=PputW619_2074 PE=4 SV=1	18037	2.74239	2	12.8515	12.716	13.5303	12.8515	12.716	13.5303	13.0326
	tr|Q88H08|Q88H08_PSEPK	Methyl-accepting chemotaxis transducer OS=Pseudomonas putida (strain ATCC 47054 / DSM 6125 / NCIMB 11950 / KT2440) GN=PP_3557 PE=4 SV=1	18037	2.74239	2	12.8515	12.716	13.5303	12.8515	12.716	13.5303	13.0326
	tr|Q88LJ2|Q88LJ2_PSEPK	Methyl-accepting chemotaxis transducer OS=Pseudomonas putida (strain ATCC 47054 / DSM 6125 / NCIMB 11950 / KT2440) GN=PP_1940 PE=4 SV=1	37389	2.74239	2	12.8475	12.712	13.5263	12.8475	12.712	13.5263	13.0286
	tr|I8RB49|I8RB49_9FIRM	Chemotaxis sensory transducer OS=Pelosinus fermentans B4 GN=FB4_0724 PE=4 SV=1	98808	2.74239	2	12.8374	12.7019	13.5162	12.8374	12.7019	13.5162	13.0185
	tr|A5WA55|A5WA55_PSEP1	Methyl-accepting chemotaxis sensory transducer OS=Pseudomonas putida (strain ATCC 700007 / DSM 6899 / BCRC 17059 / F1) GN=Pput_4895 PE=4 SV=1	79151	2.74239	2	12.8019	12.6663	13.4806	12.8019	12.6663	13.4806	12.9829
	sp|A1VFJ5|ATPB_DESVV	ATP synthase subunit beta OS=Desulfovibrio vulgaris subsp. vulgaris (strain DP4) GN=atpD PE=3 SV=1	119683	9.14894	4	13.6271	13.358	11.8259	13.6271	13.358	11.8259	12.937
	sp|Q72E04|ATPB_DESVH	ATP synthase subunit beta OS=Desulfovibrio vulgaris (strain Hildenborough / ATCC 29579 / DSM 644 / NCIMB 8303) GN=atpD PE=3 SV=1	119683	9.14894	4	13.6271	13.358	11.8259	13.6271	13.358	11.8259	12.937
	sp|B1JBP2|PYRG_PSEPW	CTP synthase OS=Pseudomonas putida (strain W619) GN=pyrG PE=3 SV=1	58227	4.42804	3	12.577	13.5922	12.6268	12.577	13.5922	12.6268	12.932
	sp|B1JDW0|RS19_PSEPW	30S ribosomal protein S19 OS=Pseudomonas putida (strain W619) GN=rpsS PE=3 SV=1	90326	25.2747	2	17.117		13.4693	17.117	8.18657	13.4693	12.9243
	tr|A0A0H3A9X5|A0A0H3A9X5_DESVV	Methyl-accepting chemotaxis sensory transducer OS=Desulfovibrio vulgaris subsp. vulgaris (strain DP4) GN=Dvul_1295 PE=4 SV=1	86642	2.74239	2	12.7407	12.6052	13.4195	12.7407	12.6052	13.4195	12.9218
	tr|Q72AX1|Q72AX1_DESVH	Methyl-accepting chemotaxis protein OS=Desulfovibrio vulgaris (strain Hildenborough / ATCC 29579 / DSM 644 / NCIMB 8303) GN=DVU_1869 PE=1 SV=1	86642	2.74239	2	12.7407	12.6052	13.4195	12.7407	12.6052	13.4195	12.9218
	tr|Q47C19|Q47C19_DECAR	Aconitate hydratase B OS=Dechloromonas aromatica (strain RCB) GN=Daro_2882 PE=3 SV=1	116057	3.01624	2	12.6075	12.5165	13.628	12.6075	12.5165	13.628	12.9173
	tr|B1JDW7|B1JDW7_PSEPW	Elongation factor G OS=Pseudomonas putida (strain W619) GN=fusA PE=3 SV=1	7283	10.2241	5	13.4388	13.1761	12.1265	13.4388	13.1761	12.1265	12.9138
	tr|A0A0H3A753|A0A0H3A753_DESVV	Methyl-accepting chemotaxis sensory transducer OS=Desulfovibrio vulgaris subsp. vulgaris (strain DP4) GN=Dvul_0960 PE=4 SV=1	2522	2.74239	2	12.7314	12.5959	13.4102	12.7314	12.5959	13.4102	12.9125
	tr|Q729Q4|Q729Q4_DESVH	Methyl-accepting chemotaxis protein OS=Desulfovibrio vulgaris (strain Hildenborough / ATCC 29579 / DSM 644 / NCIMB 8303) GN=DVU_2295 PE=4 SV=1	2522	2.74239	2	12.7314	12.5959	13.4102	12.7314	12.5959	13.4102	12.9125
	sp|Q88QN1|RS19_PSEPK	30S ribosomal protein S19 OS=Pseudomonas putida (strain ATCC 47054 / DSM 6125 / NCIMB 11950 / KT2440) GN=rpsS PE=3 SV=1	90326	25.2747	2	17.117		13.4693	17.117	8.14885	13.4693	12.9117
	sp|A1VJ25|RL14_POLNA	50S ribosomal protein L14 OS=Polaromonas naphthalenivorans (strain CJ2) GN=rplN PE=3 SV=1	1663	15.5738	2	16.7837	13.957		16.7837	13.957	7.91696	12.8859
	sp|B0KK71|RS19_PSEPG	30S ribosomal protein S19 OS=Pseudomonas putida (strain GB-1) GN=rpsS PE=3 SV=1	90326	25.2747	2	17.117		13.4693	17.117	8.05336	13.4693	12.8799
	sp|A5VXQ1|RS19_PSEP1	30S ribosomal protein S19 OS=Pseudomonas putida (strain ATCC 700007 / DSM 6899 / BCRC 17059 / F1) GN=rpsS PE=3 SV=1	90326	25.2747	2	17.117		13.4693	17.117	8.0344	13.4693	12.8736
	tr|A0A0H3A8X0|A0A0H3A8X0_DESVV	Methyl-accepting chemotaxis sensory transducer OS=Desulfovibrio vulgaris subsp. vulgaris (strain DP4) GN=Dvul_2050 PE=4 SV=1	17042	2.74239	2	12.6749	12.5393	13.3536	12.6749	12.5393	13.3536	12.8559
	tr|Q72E79|Q72E79_DESVH	Methyl-accepting chemotaxis protein OS=Desulfovibrio vulgaris (strain Hildenborough / ATCC 29579 / DSM 644 / NCIMB 8303) GN=DVU_0700 PE=4 SV=1	41739	2.74239	2	12.6553	12.5198	13.3341	12.6553	12.5198	13.3341	12.8364
	tr|A0A0H3AA28|A0A0H3AA28_DESVV	Methyl-accepting chemotaxis sensory transducer OS=Desulfovibrio vulgaris subsp. vulgaris (strain DP4) GN=Dvul_2264 PE=4 SV=1	41739	2.74239	2	12.6536	12.5181	13.3323	12.6536	12.5181	13.3323	12.8347
	tr|A5GCK0|A5GCK0_GEOUR	Methyl-accepting chemotaxis sensory transducer OS=Geobacter uraniireducens (strain Rf4) GN=Gura_0476 PE=4 SV=1	122278	2.74239	2	12.6343	12.4988	13.3131	12.6343	12.4988	13.3131	12.8154
	tr|Q72DJ4|Q72DJ4_DESVH	Methyl-accepting chemotaxis protein OS=Desulfovibrio vulgaris (strain Hildenborough / ATCC 29579 / DSM 644 / NCIMB 8303) GN=DVU_0935 PE=4 SV=1	17042	2.74239	2	12.6274	12.4919	13.3062	12.6274	12.4919	13.3062	12.8085
	tr|G8RW67|G8RW67_MYCRN	NAD-dependent aldehyde dehydrogenase OS=Mycobacterium rhodesiae (strain NBB3) GN=MycrhN_1185 PE=3 SV=1	50382	4.13592	2	13.0723	12.9928	12.262	13.0723	12.9928	12.262	12.7757
	tr|X5KRB8|X5KRB8_9MYCO	Eptc-inducible aldehyde dehydrogenase OS=Mycobacterium mageritense DSM 44476 = CIP 104973 GN=BN978_00805 PE=3 SV=1	50382	4.13592	2	13.0723	12.9928	12.262	13.0723	12.9928	12.262	12.7757
	tr|X5KT56|X5KT56_9MYCO	Eptc-inducible aldehyde dehydrogenase OS=Mycobacterium mageritense DSM 44476 = CIP 104973 GN=BN978_01434 PE=3 SV=1	50382	4.13592	2	13.0723	12.9928	12.262	13.0723	12.9928	12.262	12.7757
	tr|A5FZB5|A5FZB5_ACICJ	Aldehyde dehydrogenase OS=Acidiphilium cryptum (strain JF-5) GN=Acry_1743 PE=3 SV=1	60756	4.13592	2	13.0637	12.9843	12.2535	13.0637	12.9843	12.2535	12.7672
	demc_738	reductive dehalogenase family protein tig00000000_quiver	101408	6.94812	3	11.9072	14.1794	12.0139	11.9072	14.1794	12.0139	12.7002
	tr|A5VXZ2|A5VXZ2_PSEP1	Aldehyde dehydrogenase OS=Pseudomonas putida (strain ATCC 700007 / DSM 6899 / BCRC 17059 / F1) GN=Pput_0584 PE=3 SV=1	61508	3.95257	2	13.5078	12.2198	12.2648	13.5078	12.2198	12.2648	12.6641
	tr|A5W501|A5W501_PSEP1	Aldehyde dehydrogenase OS=Pseudomonas putida (strain ATCC 700007 / DSM 6899 / BCRC 17059 / F1) GN=Pput_3083 PE=3 SV=1	61508	3.95257	2	13.5078	12.2198	12.2648	13.5078	12.2198	12.2648	12.6641
	tr|B0KGL4|B0KGL4_PSEPG	Aldehyde Dehydrogenase OS=Pseudomonas putida (strain GB-1) GN=PputGB1_3123 PE=3 SV=1	61508	3.95257	2	13.5078	12.2198	12.2648	13.5078	12.2198	12.2648	12.6641
	tr|B0KL97|B0KL97_PSEPG	Aldehyde Dehydrogenase OS=Pseudomonas putida (strain GB-1) GN=PputGB1_0590 PE=3 SV=1	61508	3.95257	2	13.5078	12.2198	12.2648	13.5078	12.2198	12.2648	12.6641
	tr|B1J156|B1J156_PSEPW	Aldehyde Dehydrogenase OS=Pseudomonas putida (strain W619) GN=PputW619_0597 PE=3 SV=1	61508	3.95257	2	13.5078	12.2198	12.2648	13.5078	12.2198	12.2648	12.6641
	tr|Q1LCY9|Q1LCY9_CUPMC	Aldehyde dehydrogenase 2 (ACDH-II) OS=Cupriavidus metallidurans (strain ATCC 43123 / DSM 2839 / NBRC 102507 / CH34) GN=aldB PE=3 SV=1	114396	3.95257	2	13.5078	12.2198	12.2648	13.5078	12.2198	12.2648	12.6641
	tr|Q88JG9|Q88JG9_PSEPK	Aldehyde dehydrogenase OS=Pseudomonas putida (strain ATCC 47054 / DSM 6125 / NCIMB 11950 / KT2440) GN=aldB-II PE=3 SV=1	61508	3.95257	2	13.5078	12.2198	12.2648	13.5078	12.2198	12.2648	12.6641
	tr|Q88QE9|Q88QE9_PSEPK	Aldehyde dehydrogenase OS=Pseudomonas putida (strain ATCC 47054 / DSM 6125 / NCIMB 11950 / KT2440) GN=aldB-I PE=3 SV=1	61508	3.95257	2	13.5078	12.2198	12.2648	13.5078	12.2198	12.2648	12.6641
	tr|Q3ZAB8|Q3ZAB8_DEHM1	Trichloroethene reductive dehalogenase OS=Dehalococcoides mccartyi (strain ATCC BAA-2266 / KCTC 15142 / 195) GN=tceA PE=4 SV=1	101408	6.94812	3	11.8703	14.1425	11.9769	11.8703	14.1425	11.9769	12.6632
	demc_1304	chaperone protein DnaK tig00000000_quiver	21247	4.87294	3	12.1191	13.1703	12.5915	12.1191	13.1703	12.5915	12.627
	embl-cds:ABQ17787	chaperone protein DnaK OS=Dehalococcoides mccartyi (strain ATCC BAA-2100 / JCM 16839 / KCTC 5957 / BAV1) GN=DehaBAV1_1208 SV=1 UP=UP000002607:Chromosome	21247	4.87294	3	12.1191	13.1703	12.5915	12.1191	13.1703	12.5915	12.627
	embl-cds:ADC74477	chaperone protein DnaK OS=Dehalococcoides mccartyi (strain GT) GN=DehalGT_1117 SV=1 UP=UP000002635:Chromosome	21247	4.87294	3	12.1191	13.1703	12.5915	12.1191	13.1703	12.5915	12.627
	embl-cds:CAI83407	chaperone protein DnaK OS=Dehalococcoides mccartyi (strain CBDB1) GN=dnaK SV=1 UP=UP000000433:Chromosome	21247	4.87294	3	12.1191	13.1703	12.5915	12.1191	13.1703	12.5915	12.627
	tr|D2BIZ3|D2BIZ3_DEHMV	Chaperone protein DnaK OS=Dehalococcoides mccartyi (strain VS) GN=dnaK PE=2 SV=1	21247	4.87294	3	12.1191	13.1703	12.5915	12.1191	13.1703	12.5915	12.627
	sp|Q3Z6P1|DNAK_DEHM1	Chaperone protein DnaK OS=Dehalococcoides mccartyi (strain ATCC BAA-2266 / KCTC 15142 / 195) GN=dnaK PE=3 SV=1	21247	4.87294	3	12.1169	13.168	12.5892	12.1169	13.168	12.5892	12.6247
	embl-cds:ABQ17221	CO dehydrogenase/acetyl-CoA synthase delta subunit OS=Dehalococcoides mccartyi (strain ATCC BAA-2100 / JCM 16839 / KCTC 5957 / BAV1) GN=DehaBAV1_0636 SV=1 UP=UP000002607:Chromosome	16377	7.98722	2	13.4014	13.9076		13.4014	13.9076	10.5648	12.6246
	sp|A1VIP8|EFTU_POLNA	Elongation factor Tu OS=Polaromonas naphthalenivorans (strain CJ2) GN=tuf1 PE=3 SV=1	22313	5.80808	2	17.5418	10.6356		17.5418	10.6356	9.60519	12.5942
	tr|B1J3I5|B1J3I5_PSEPW	Cell division protein FtsA OS=Pseudomonas putida (strain W619) GN=ftsA PE=3 SV=1	27591	9.29682	3	12.3066	13.1925	12.2673	12.3066	13.1925	12.2673	12.5888
	tr|A5W8P6|A5W8P6_PSEP1	Cell division protein FtsA OS=Pseudomonas putida (strain ATCC 700007 / DSM 6899 / BCRC 17059 / F1) GN=ftsA PE=3 SV=1	27591	9.29682	3	12.2997	13.1856	12.2604	12.2997	13.1856	12.2604	12.5819
	tr|B0KFS2|B0KFS2_PSEPG	Cell division protein FtsA OS=Pseudomonas putida (strain GB-1) GN=ftsA PE=3 SV=1	27591	9.29682	3	12.2997	13.1856	12.2604	12.2997	13.1856	12.2604	12.5819
	tr|Q88N72|Q88N72_PSEPK	Cell division protein FtsA OS=Pseudomonas putida (strain ATCC 47054 / DSM 6125 / NCIMB 11950 / KT2440) GN=ftsA PE=3 SV=2	27591	9.29682	3	12.2997	13.1856	12.2604	12.2997	13.1856	12.2604	12.5819
	tr|B7J452|B7J452_ACIF2	Elongation factor Tu OS=Acidithiobacillus ferrooxidans (strain ATCC 23270 / DSM 14882 / CIP 104768 / NCIMB 8455) GN=tuf-2 PE=3 SV=1	124532	5.30303	2	11.6629	13.9701	11.8209	11.6629	13.9701	11.8209	12.4846
	sp|A5W0D9|SYA_PSEP1	Alanine--tRNA ligase OS=Pseudomonas putida (strain ATCC 700007 / DSM 6899 / BCRC 17059 / F1) GN=alaS PE=3 SV=2	40698	4.91991	4	13.4735	13.5668	10.397	13.4735	13.5668	10.397	12.4791
	sp|B0KR43|SYA_PSEPG	Alanine--tRNA ligase OS=Pseudomonas putida (strain GB-1) GN=alaS PE=3 SV=2	40698	4.91991	4	13.4735	13.5668	10.397	13.4735	13.5668	10.397	12.4791
	sp|B1JCG9|SYA_PSEPW	Alanine--tRNA ligase OS=Pseudomonas putida (strain W619) GN=alaS PE=3 SV=2	40698	4.91991	4	13.4735	13.5668	10.397	13.4735	13.5668	10.397	12.4791
	sp|Q88EI8|SYA_PSEPK	Alanine--tRNA ligase OS=Pseudomonas putida (strain ATCC 47054 / DSM 6125 / NCIMB 11950 / KT2440) GN=alaS PE=3 SV=1	40698	4.91991	4	13.4735	13.5668	10.397	13.4735	13.5668	10.397	12.4791
	tr|B1JCS6|B1JCS6_PSEPW	Cysteine synthase OS=Pseudomonas putida (strain W619) GN=PputW619_3871 PE=3 SV=1	8043	7.71605	2	12.0865	12.4929	12.8356	12.0865	12.4929	12.8356	12.4717
	sp|A5W634|CLPX_PSEP1	ATP-dependent Clp protease ATP-binding subunit ClpX OS=Pseudomonas putida (strain ATCC 700007 / DSM 6899 / BCRC 17059 / F1) GN=clpX PE=3 SV=1	2236	14.6289	5	12.7093	14.0137	10.677	12.7093	14.0137	10.677	12.4667
	sp|B0KJG7|CLPX_PSEPG	ATP-dependent Clp protease ATP-binding subunit ClpX OS=Pseudomonas putida (strain GB-1) GN=clpX PE=3 SV=1	2236	14.6289	5	12.7093	14.0137	10.677	12.7093	14.0137	10.677	12.4667
	sp|B1J693|CLPX_PSEPW	ATP-dependent Clp protease ATP-binding subunit ClpX OS=Pseudomonas putida (strain W619) GN=clpX PE=3 SV=1	2236	14.6289	5	12.7093	14.0137	10.677	12.7093	14.0137	10.677	12.4667
	contaminant_sp|P13647|K2C5_HUMAN	Keratin, type II cytoskeletal 5 (Cytokeratin 5) (K5) (CK 5) (58 kDa cytokeratin) - Homo sapiens (Human).	39987	5.42373	3	10.3937	13.4019	13.5826	10.3937	13.4019	13.5826	12.4594
	sp|Q88KI9|CLPX_PSEPK	ATP-dependent Clp protease ATP-binding subunit ClpX OS=Pseudomonas putida (strain ATCC 47054 / DSM 6125 / NCIMB 11950 / KT2440) GN=clpX PE=3 SV=1	2236	14.6289	5	12.6595	13.9639	10.6272	12.6595	13.9639	10.6272	12.4169
	demc_1486	fructose-1,6-bisphosphatase tig00000000_quiver	11409	5.75342	2	11.0411	12.469	13.7281	11.0411	12.469	13.7281	12.4127
	embl-cds:ABQ17614	fructose-bisphosphate aldolase OS=Dehalococcoides mccartyi (strain ATCC BAA-2100 / JCM 16839 / KCTC 5957 / BAV1) GN=DehaBAV1_1034 SV=1 UP=UP000002607:Chromosome	11409	5.75342	2	11.0411	12.469	13.7281	11.0411	12.469	13.7281	12.4127
	embl-cds:ADC74326	protein of unknown function DUF100 OS=Dehalococcoides mccartyi (strain GT) GN=DehalGT_0965 SV=1 UP=UP000002635:Chromosome	11409	5.75342	2	11.0411	12.469	13.7281	11.0411	12.469	13.7281	12.4127
	embl-cds:CAI83236	conserved hypothetical protein OS=Dehalococcoides mccartyi (strain CBDB1) GN=cbdbA1142 SV=1 UP=UP000000433:Chromosome	11409	5.75342	2	11.0411	12.469	13.7281	11.0411	12.469	13.7281	12.4127
	tr|D2BIH4|D2BIH4_DEHMV	Fructose-1,6-bisphosphate aldolase/phosphatase OS=Dehalococcoides mccartyi (strain VS) GN=fbp PE=3 SV=1	11409	5.75342	2	11.0411	12.469	13.7281	11.0411	12.469	13.7281	12.4127
	tr|Q3Z761|Q3Z761_DEHM1	Fructose-1,6-bisphosphate aldolase/phosphatase OS=Dehalococcoides mccartyi (strain ATCC BAA-2266 / KCTC 15142 / 195) GN=fbp PE=3 SV=1	11409	5.75342	2	11.0411	12.469	13.7281	11.0411	12.469	13.7281	12.4127
	sp|A5VY49|RS20_PSEP1	30S ribosomal protein S20 OS=Pseudomonas putida (strain ATCC 700007 / DSM 6899 / BCRC 17059 / F1) GN=rpsT PE=3 SV=1	58146	19.5652	2	11.103	14.9085	11.225	11.103	14.9085	11.225	12.4122
	sp|B0KM81|RS20_PSEPG	30S ribosomal protein S20 OS=Pseudomonas putida (strain GB-1) GN=rpsT PE=3 SV=1	58146	19.5652	2	11.103	14.9085	11.225	11.103	14.9085	11.225	12.4122
	sp|B1JF86|RS20_PSEPW	30S ribosomal protein S20 OS=Pseudomonas putida (strain W619) GN=rpsT PE=3 SV=1	58146	19.5652	2	11.103	14.9085	11.225	11.103	14.9085	11.225	12.4122
	sp|Q88Q95|RS20_PSEPK	30S ribosomal protein S20 OS=Pseudomonas putida (strain ATCC 47054 / DSM 6125 / NCIMB 11950 / KT2440) GN=rpsT PE=3 SV=1	58146	19.5652	2	11.103	14.9085	11.225	11.103	14.9085	11.225	12.4122
	sp|Q21SF0|EFTU1_RHOFT	Elongation factor Tu 1 OS=Rhodoferax ferrireducens (strain ATCC BAA-621 / DSM 15236 / T118) GN=tuf1 PE=3 SV=1	22313	5.80808	2	17.5418	10.6356		17.5418	10.6356	8.95801	12.3785
	tr|A9BXN4|A9BXN4_DELAS	Porin, gram-negative type OS=Delftia acidovorans (strain DSM 14801 / SPH-1) GN=Daci_5682 PE=4 SV=1	78794	5.41311	2	15.6788	12.6208		15.6788	12.6208	8.62621	12.3086
	tr|Q3Z9D5|Q3Z9D5_DEHM1	Amino acid ABC transporter, periplasmic amino acid-binding protein OS=Dehalococcoides mccartyi (strain ATCC BAA-2266 / KCTC 15142 / 195) GN=DET0419 PE=3 SV=1	48949	13.0769	2	14.9295		13.3619	14.9295	8.52096	13.3619	12.2708
	embl-cds:CAI82823	carbon monoxide dehydrogenase/acetyl-CoA synthase small subunit OS=Dehalococcoides mccartyi (strain CBDB1) GN=acsD SV=1 UP=UP000000433:Chromosome	16377	7.98722	2	13.4014	13.9076		13.4014	13.9076	9.20252	12.1705
	tr|Q88D48|Q88D48_PSEPK	ATP-dependent RNA helicase RhlE OS=Pseudomonas putida (strain ATCC 47054 / DSM 6125 / NCIMB 11950 / KT2440) GN=rhlE PE=3 SV=1	5821	5.89489	3	12.9568	11.5795	11.8425	12.9568	11.5795	11.8425	12.1263
	tr|A5WA13|A5WA13_PSEP1	ATP-dependent RNA helicase RhlE OS=Pseudomonas putida (strain ATCC 700007 / DSM 6899 / BCRC 17059 / F1) GN=rhlE PE=3 SV=1	5821	5.89489	3	12.9545	11.5771	11.8402	12.9545	11.5772	11.8402	12.124
	tr|A5W6M4|A5W6M4_PSEP1	Glutamate dehydrogenase (NAD) OS=Pseudomonas putida (strain ATCC 700007 / DSM 6899 / BCRC 17059 / F1) GN=Pput_3660 PE=4 SV=1	7131	3.88649	5	12.8888	11.1114	12.3699	12.8888	11.1114	12.3699	12.1234
	tr|Q88L55|Q88L55_PSEPK	NAD-specific glutamate dehydrogenase OS=Pseudomonas putida (strain ATCC 47054 / DSM 6125 / NCIMB 11950 / KT2440) GN=gdhB PE=4 SV=2	7131	3.88649	5	12.8888	11.1114	12.3699	12.8888	11.1114	12.3699	12.1234
	sp|B1J302|PGK_PSEPW	Phosphoglycerate kinase OS=Pseudomonas putida (strain W619) GN=pgk PE=3 SV=1	58229	12.1447	3	11.9605	12.2982	12.1074	11.9605	12.2982	12.1074	12.122
	tr|B1J2Y4|B1J2Y4_PSEPW	ATP-dependent RNA helicase RhlE OS=Pseudomonas putida (strain W619) GN=rhlE PE=3 SV=1	5821	5.89489	3	12.9476	11.5703	11.8333	12.9476	11.5703	11.8333	12.1171
[truncated: 161 more rows]

## Sheet: M17
						Normalized MS1 intensities (log2)			Imputed data (Width= 0.3, DS = 2.5)
[truncated: 1,356 more rows]

[truncated: 4 more sheets: M18, 97, 116, 129]
